# Supplementary material for: Genome-Wide Association Integrating a Transcriptomic Meta-Analysis Suggests That Genes Related to Fat Deposition and Muscle Development Are Closely Associated with Growth in Huaxi Cattle
Source: Vet Sci. 2025 Feb 2;12(2):109. doi: 10.3390/vetsci12020109 (PMC11860805; doi:10.3390/vetsci12020109)
Supplement: Supplementary file 1 [file vetsci-12-00109-s001.zip]

Archive with 13 entries (13 files):
- Figure S1 Principal component analysis of 202 HXC.pdf
- Figure S2 Heat map of the relatedness of 202 HXC.pdf
- Figure S3 Histogram of phenotypic value frequency distribution of 7 body conformation.pdf
- Figure S4. GWAS analysis of growth traits in HXC using three single-locus models..pdf
- Table S1. Sample information for RNA-seq.xlsx
- Table S2. Descriptive statistics of phenotypes.xlsx
- Table S3. List of the significant SNPs associated with trait in the HXC.xlsx
- Table S4 KEGG functional enrichment analysis of CDGs.xlsx
- Table S5 GO functional enrichment analysis of CDGs.xlsx
- Table S6 Differentially expressed genes in the longissimus dorsi muscle from both young and adult cattle.xlsx
- Table S7 DE_CDGs in the longissimus dorsi muscle of young and adult cattle.xlsx
- Table S8 KEGG functional enrichment analysis of DE_CDGs.xlsx
- Table S9 GO functional enrichment analysis of DE_CDGs.xlsx
