# Supplementary material for: Genome-Wide Association Integrating a Transcriptomic Meta-Analysis Suggests That Genes Related to Fat Deposition and Muscle Development Are Closely Associated with Growth in Huaxi Cattle
Source: Vet Sci. 2025 Feb 2;12(2):109. doi: 10.3390/vetsci12020109 (PMC11860805; doi:10.3390/vetsci12020109)
Supplement: Supplementary file 1 [file vetsci-12-00109-s001.zip › Table S1. Sample information for RNA-seq.xlsx]

## Sheet: Sheet1
Run	group	Run	Assay Type	BioProject	BioSample	Experiment	Instrument	LibraryLayout	LibrarySource	Organism	Platform	SRA Study	Bases	Bytes	tissue	BREED	Age	source
D403	young_cattle	SRR25581920	RNA-Seq	PRJNA1002884	SAMN36866241	SRX21310520	Illumina HiSeq 2500	PAIRED	TRANSCRIPTOMIC	Bos taurus	ILLUMINA	SRP454199	8112266874	2554401940	longissimus dorsi muscle (LD)	Hanwoo	403	NCBI
D388	young_cattle	SRR25581924	RNA-Seq	PRJNA1002884	SAMN36866239	SRX21310516	Illumina HiSeq 2500	PAIRED	TRANSCRIPTOMIC	Bos taurus	ILLUMINA	SRP454199	7130060054	2252680394	longissimus dorsi muscle (LD)	Hanwoo	388	NCBI
D328	young_cattle	SRR25581935	RNA-Seq	PRJNA1002884	SAMN36866238	SRX21310505	Illumina HiSeq 2500	PAIRED	TRANSCRIPTOMIC	Bos taurus	ILLUMINA	SRP454199	6574054246	2012856316	longissimus dorsi muscle (LD)	Hanwoo	328	NCBI
D347	young_cattle	SRR25581953	RNA-Seq	PRJNA1002884	SAMN36866248	SRX21310487	Illumina HiSeq 2500	PAIRED	TRANSCRIPTOMIC	Bos taurus	ILLUMINA	SRP454199	6104908640	1880132475	longissimus dorsi muscle (LD)	Hanwoo	347	NCBI
D357	young_cattle	SRR25581957	RNA-Seq	PRJNA1002884	SAMN36866236	SRX21310483	Illumina HiSeq 2500	PAIRED	TRANSCRIPTOMIC	Bos taurus	ILLUMINA	SRP454199	6687631978	2001587354	longissimus dorsi muscle (LD)	Hanwoo	357	NCBI
D356	young_cattle	SRR25581958	RNA-Seq	PRJNA1002884	SAMN36866235	SRX21310482	Illumina HiSeq 2500	PAIRED	TRANSCRIPTOMIC	Bos taurus	ILLUMINA	SRP454199	7444053298	2238238136	longissimus dorsi muscle (LD)	Hanwoo	356	NCBI
D385_1	young_cattle	SRR7188614	RNA-Seq	PRJNA472238	SAMN09229839	SRX4105339	Illumina HiSeq 2500	PAIRED	TRANSCRIPTOMIC	Bos taurus	ILLUMINA	SRP148546	7760592474	4557872759	longissimus dorsi muscle (LD)	Angus x Simmental	385±5 d	NCBI
D385_2	young_cattle	SRR7188615	RNA-Seq	PRJNA472238	SAMN09229838	SRX4105340	Illumina HiSeq 2500	PAIRED	TRANSCRIPTOMIC	Bos taurus	ILLUMINA	SRP148546	6680089805	3901671455	longissimus dorsi muscle (LD)	Angus x Simmental	385±5 d	NCBI
D385_3	young_cattle	SRR7188618	RNA-Seq	PRJNA472238	SAMN09229845	SRX4105343	Illumina HiSeq 2500	PAIRED	TRANSCRIPTOMIC	Bos taurus	ILLUMINA	SRP148546	6599296181	3884340295	longissimus dorsi muscle (LD)	Angus x Simmental	385±5 d	NCBI
D385_4	young_cattle	SRR7188619	RNA-Seq	PRJNA472238	SAMN09229844	SRX4105344	Illumina HiSeq 2500	PAIRED	TRANSCRIPTOMIC	Bos taurus	ILLUMINA	SRP148546	6660587954	3997573574	longissimus dorsi muscle (LD)	Angus x Simmental	385±5 d	NCBI
D900_1	adult_cattle	SRR14279024	RNA-Seq	PRJNA723179	SAMN18806575	SRX10640280	Illumina HiSeq 2000	PAIRED	TRANSCRIPTOMIC	Bos taurus	ILLUMINA	SRP315490	6259806600	2520458633	longissimus dorsi muscle (LD)	Yanbian Yellow Cattle	900	NCBI
D900_2	adult_cattle	SRR14279025	RNA-Seq	PRJNA723179	SAMN18806574	SRX10640279	Illumina HiSeq 2000	PAIRED	TRANSCRIPTOMIC	Bos taurus	ILLUMINA	SRP315490	6051276000	2441199688	longissimus dorsi muscle (LD)	Yanbian Yellow Cattle	900	NCBI
D900_3	adult_cattle	SRR14279026	RNA-Seq	PRJNA723179	SAMN18806573	SRX10640278	Illumina HiSeq 2000	PAIRED	TRANSCRIPTOMIC	Bos taurus	ILLUMINA	SRP315490	6275976600	2516092772	longissimus dorsi muscle (LD)	Yanbian Yellow Cattle	900	NCBI
D900_4	adult_cattle	SRR14279027	RNA-Seq	PRJNA723179	SAMN18806572	SRX10640277	Illumina HiSeq 2000	PAIRED	TRANSCRIPTOMIC	Bos taurus	ILLUMINA	SRP315490	6190963800	2479626426	longissimus dorsi muscle (LD)	Yanbian Yellow Cattle	900	NCBI
D900_5	adult_cattle	SRR14279028	RNA-Seq	PRJNA723179	SAMN18806571	SRX10640276	Illumina HiSeq 2000	PAIRED	TRANSCRIPTOMIC	Bos taurus	ILLUMINA	SRP315490	6152652900	2467834289	longissimus dorsi muscle (LD)	Yanbian Yellow Cattle	900	NCBI
D900_6	adult_cattle	SRR14279029	RNA-Seq	PRJNA723179	SAMN18806570	SRX10640275	Illumina HiSeq 2000	PAIRED	TRANSCRIPTOMIC	Bos taurus	ILLUMINA	SRP315490	6205482000	2468855950	longissimus dorsi muscle (LD)	Yanbian Yellow Cattle	900	NCBI
D930_1	adult_cattle	SRR5319037	RNA-Seq	PRJNA378406	SAMN06545937	SRX2618486	NextSeq 500	PAIRED	TRANSCRIPTOMIC	Bos taurus	ILLUMINA	SRP101506	1460134040	545308378	longissimus dorsi muscle (LD)	Hanwoo (Korean cattle)	930	NCBI
D930_2	adult_cattle	SRR5319038	RNA-Seq	PRJNA378406	SAMN06545937	SRX2618486	NextSeq 500	PAIRED	TRANSCRIPTOMIC	Bos taurus	ILLUMINA	SRP101506	1445616976	539839665	longissimus dorsi muscle (LD)	Hanwoo (Korean cattle)	930	NCBI
D930_3	adult_cattle	SRR5319039	RNA-Seq	PRJNA378406	SAMN06545937	SRX2618486	NextSeq 500	PAIRED	TRANSCRIPTOMIC	Bos taurus	ILLUMINA	SRP101506	1435229600	557919132	longissimus dorsi muscle (LD)	Hanwoo (Korean cattle)	930	NCBI
D930_4	adult_cattle	SRR5319040	RNA-Seq	PRJNA378406	SAMN06545937	SRX2618486	NextSeq 500	PAIRED	TRANSCRIPTOMIC	Bos taurus	ILLUMINA	SRP101506	1421766960	551071538	longissimus dorsi muscle (LD)	Hanwoo (Korean cattle)	930	NCBI
