# Supplementary material for: Genome-Wide Association Integrating a Transcriptomic Meta-Analysis Suggests That Genes Related to Fat Deposition and Muscle Development Are Closely Associated with Growth in Huaxi Cattle
Source: Vet Sci. 2025 Feb 2;12(2):109. doi: 10.3390/vetsci12020109 (PMC11860805; doi:10.3390/vetsci12020109)
Supplement: Supplementary file 1 [file vetsci-12-00109-s001.zip › Table S2. Descriptive statistics of phenotypes.xlsx]

## Sheet: Sheet1
Table S2. Descriptive statistics of phenotypes.
Trait	Symbol	Mean	SD	Min	Max
Birth Weight (KG)	BW	41.05	5.06	28	62
6 months weight(KG)	6_MW	223.41	35.62	140	522
12 months weight(KG)	12_MW	286.69	32.07	224	429
18 months weight(KG)	18_MW	350.33	39.78	245	474
24 months weight(KG)	24_MW	431.9	50.15	261	569
Backfat Thickness(cm)	BFT	3.99	0.53	3.07	5.68
Eye Muscle Area(cm2)	EMA	45.23	6.92	30.02	59.81
