# Supplementary material for: Genome-Wide Association Integrating a Transcriptomic Meta-Analysis Suggests That Genes Related to Fat Deposition and Muscle Development Are Closely Associated with Growth in Huaxi Cattle
Source: Vet Sci. 2025 Feb 2;12(2):109. doi: 10.3390/vetsci12020109 (PMC11860805; doi:10.3390/vetsci12020109)
Supplement: Supplementary file 1 [file vetsci-12-00109-s001.zip › Table S3. List of the significant SNPs associated with trait in the HXC.xlsx]

## Sheet: Sheet1
Trait	snp	Models	Chromosome	Position	P.value	maf	nobs	effect	Phenotype_Variance_Explained(%)	Ref	Alt	Func.refGene	Candidate genes
BW	snp_1_104392036	FarmCPU	1	104392036	1.29595e-07	0.0792079	202	-4.01986	0	G	A	intergenic	0
BW	snp_1_117590967	BLINK	1	117590967	4.78486e-07	0.210396	202	-1.57592	24.2341	G	C	intronic	EIF2A
BW	snp_1_117590967	FarmCPU	1	117590967	3.0746e-07	0.210396	202	-2.80367	0	G	C	intronic	EIF2A
BW	snp_10_8719198	FarmCPU	10	8719198	1.44697e-07	0.106436	202	-3.67228	0	C	A	intergenic	WDR41;OTP
BW	snp_11_31936785	BLINK	11	31936785	8.54731e-07	0.10396	202	2.04552	8.10463	C	T	intronic	LOC132346513(ncRNA)
BW	snp_11_70548746	BLINK	11	70548746	8.40069e-07	0.217822	202	-1.62202	3.76504	A	G	intronic	ALK
BW	snp_11_98104512	FarmCPU	11	98104512	1.9901e-07	0.0816832	202	3.79637	0	A	C	intronic	GARNL3
BW	snp_11_98928980	MLMM	11	98928980	6.53973e-07	0.405941	202	-1.47046	1.03504	T	C	intronic	COQ4
BW	snp_14_6034904	FarmCPU	14	6034904	2.37385e-08	0.386139	202	2.2362	0.0196344	A	G	intergenic	LOC112449571(ncRNA)
BW	snp_14_6034904	MLMM	14	6034904	1.14478e-13	0.386139	202	2.33756	7.39163	A	G	intergenic	LOC112449571(ncRNA)
BW	snp_14_78225742	FarmCPU	14	78225742	3.60668e-07	0.0816832	202	-3.68886	0.645632	T	G	intronic	RALYL
BW	snp_2_57834385	MLMM	2	57834385	7.51318e-07	0.363861	202	1.46358	1.80025	A	G	intergenic	0
BW	snp_2_78960274	BLINK	2	78960274	1.32902e-07	0.344059	202	1.27041	11.9887	T	G	intergenic	GYPC
BW	snp_2_78960274	FarmCPU	2	78960274	6.50551e-07	0.344059	202	2.14011	0.0564186	T	G	intergenic	GYPC
BW	snp_2_9552071	MLMM	2	9552071	8.55037e-07	0.40099	202	-1.45274	0.718872	G	T	intergenic	ZSWIM2;FAM171B
BW	snp_22_4287287	BLINK	22	4287287	7.9194e-07	0.116337	202	-2.13379	4.82063	G	A	intronic	RBMS3
BW	snp_24_37363133	MLMM	24	37363132	5.81123e-07	0.430693	202	-1.69068	0.525512	G	-	intronic	MYOM1
BW	snp_24_41193401	MLMM	24	41193401	1.35471e-07	0.0717822	202	-2.91638	3.11719	C	T	intronic	MTCL1
BW	snp_26_20811015	FarmCPU	26	20811015	7.02863e-08	0.0841584	202	-4.1389	0	G	A	intronic	ABCC2
BW	snp_26_21128843	MLMM	26	21128843	3.20058e-09	0.235149	202	2.40724	5.21582	A	G	intronic	CHUK
BW	snp_3_30374111	MLMM	3	30374110	2.27268e-09	0.34901	202	-1.82354	3.8155	A	-	intronic	LOC107132296(ncRNA)
BW	snp_5_11740499	MLMM	5	11740499	6.57528e-11	0.10396	202	-3.19019	12.2036	G	A	intergenic	0
BW	snp_8_101932039	MLMM	8	101932039	6.92655e-07	0.230198	202	1.66881	1.37851	A	C	intronic	KIAA1958
BW	snp_8_65120621	BLINK	8	65120621	2.63528e-07	0.205446	202	1.68712	1.10484	C	T	exonic	ERP44
6_MW	snp_10_62916245	BLINK	10	62916245	1.78118e-07	0.371287	202	7.83615	1.52547	A	G	intergenic	0
6_MW	snp_10_68134739	FarmCPU	10	68134739	1.5263e-10	0.0792079	202	16.6337	0	T	C	intergenic	KTN1
6_MW	snp_15_13342182	BLINK	15	13342182	1.19458e-09	0.235149	202	8.87473	1.94527	T	C	intronic	LOC100300167
6_MW	snp_2_133554064	BLINK	2	133554064	1.17733e-15	0.0618812	202	-23.2496	19.1238	T	C	intronic	UBR4
6_MW	snp_2_133554064	MLMM	2	133554064	3.76635e-08	0.0618812	202	-30.4167	2.89856	T	C	intronic	UBR4
6_MW	snp_2_14366049	FarmCPU	2	14366049	1.04155e-08	0.30198	202	-7.91337	10.125	C	T	intronic	PDE1A
6_MW	snp_2_26091360	FarmCPU	2	26091360	1.0728e-08	0.0792079	202	15.0193	5.28305e-07	C	T	intronic	MYO3B
6_MW	snp_21_6773952	BLINK	21	6773952	4.1416e-11	0.101485	202	13.6688	14.4055	C	T	intergenic	ADAMTS17;LYSMD4
6_MW	snp_26_11819058	FarmCPU	26	11819058	2.53962e-09	0.247525	202	9.64624	0.308259	A	C	intergenic	LOC783803;LOC112444553(ncRNA)
6_MW	snp_27_16600505	FarmCPU	27	16600505	1.16903e-12	0.0693069	202	18.3484	0	C	G	intergenic	FAT1
6_MW	snp_27_43018150	BLINK	27	43018150	1.18817e-08	0.136139	202	10.7293	20.2932	C	T	intergenic	0
6_MW	snp_29_4466373	FarmCPU	29	4466373	1.52744e-13	0.116337	202	17.0131	41.5385	C	T	intergenic	0
6_MW	snp_4_44811801	BLINK	4	44811801	8.31211e-08	0.133663	202	10.0781	14.4022	C	G	intronic	RELN
6_MW	snp_6_38807043	BLINK	6	38807043	2.87834e-17	0.160891	202	16.2736	4.8595	A	G	intergenic	0
6_MW	snp_9_19659672	BLINK	9	19659672	3.82752e-13	0.113861	202	17.4577	6.89338	T	C	intergenic	ELOVL4;LOC132346203(ncRNA)
6_MW	snp_X_123874770	MLMM	X	123874770	1.10341e-18	0.5	202	-298.248	94.2549	T	G	intergenic	LOC112445136;LOC784741(ncRNA)
6_MW	snp_X_18910826	MLMM	X	18910826	3.03372e-10	0.497525	202	-283.449	0.731674	G	A	intronic	ZNF75D
6_MW	snp_X_28960072	FarmCPU	X	28960072	4.35496e-08	0.49505	202	-66.6415	7.83599e-05	T	C	intergenic	LOC100296529;LOC100848052(ncRNA)
6_MW	snp_X_35668219	BLINK	X	35668219	1.07372e-09	0.155941	202	-10.5576	3.97914	C	T	intergenic	TMLHE;CLIC2
12_MW	snp_10_345108	MLMM	10	345108	3.95094e-07	0.176617	201	-16.5206	2.38879	T	C	intergenic	LOC132346318(ncRNA);LOC132342136(ncRNA)
12_MW	snp_11_37461092	FarmCPU	11	37461092	9.14529e-08	0.0895522	201	10.384	3.339	G	A	intronic	EML6
12_MW	snp_13_44507765	FarmCPU	13	44507765	7.01998e-09	0.0870647	201	10.2169	0	A	G	exonic	LOC112449300(ncRNA)
12_MW	snp_14_46104949	FarmCPU	14	46104949	1.72957e-11	0.0845771	201	-13.9977	1.52158e-08	T	C	intronic	LOC132342147(ncRNA)
12_MW	snp_14_46519185	MLMM	14	46519185	2.64682e-07	0.169154	201	-17.7558	3.85073	A	G	intergenic	EXT1
12_MW	snp_18_58135746	FarmCPU	18	58135746	1.0681e-16	0.0920398	201	-18.1319	0	G	A	intronic	BOSTAUV1R417
12_MW	snp_18_58135746	MLMM	18	58135746	2.28759e-07	0.0920398	201	-24.2324	13.0512	G	A	intronic	BOSTAUV1R417
12_MW	snp_18_58135746	BLINK	18	58135746	1.47083e-07	0.0920398	201	-15.1102	48.0471	G	A	intronic	BOSTAUV1R417
12_MW	snp_18_6584145	FarmCPU	18	6584145	1.05754e-08	0.238806	201	-7.21395	0	T	G	intronic	LOC101902700(ncRNA)
12_MW	snp_2_23461871	FarmCPU	2	23461871	8.59643e-08	0.447761	201	-5.55282	9.95603	T	C	intronic	MAP3K20
12_MW	snp_2_41370484	BLINK	2	41370484	3.93974e-07	0.0895522	201	-17.891	0	A	G	intronic	KCNJ3
12_MW	snp_21_57070492	FarmCPU	21	57070492	1.31035e-10	0.0845771	201	-12.8022	13.7917	T	C	intronic	SLC24A4
12_MW	snp_21_57070492	MLMM	21	57070492	2.28254e-10	0.0845771	201	-30.2389	44.0072	T	C	intronic	SLC24A4
12_MW	snp_28_30513968	FarmCPU	28	30513968	5.44209e-14	0.109453	201	-13.7039	0	T	C	intronic	ADK
12_MW	snp_28_4241093	FarmCPU	28	4241093	2.8328e-08	0.208955	201	-8.483	0	G	A	intergenic	EGLN1;LOC533307
12_MW	snp_3_21306021	FarmCPU	3	21306021	5.0418e-08	0.166667	201	8.51779	0	G	T	downstream	LOC107132278(snRNA)
12_MW	snp_3_90896026	BLINK	3	90896026	5.05523e-07	0.291045	201	-10.2453	2.47951	T	C	intergenic	LOC112446092
12_MW	snp_4_106950441	FarmCPU	4	106950441	1.95169e-12	0.196517	201	9.90242	0	A	G	intergenic	OR10AC1;TCAF2
12_MW	snp_4_118968409	FarmCPU	4	118968409	2.98289e-11	0.0845771	201	13.0982	0	T	G	intronic	PTPRN2
12_MW	snp_4_118968409	BLINK	4	118968409	2.27636e-07	0.0845771	201	17.5834	2.54131	T	G	intronic	PTPRN2
12_MW	snp_5_103320993	BLINK	5	103320993	3.26211e-07	0.116915	201	-15.4334	10.5282	A	T	intronic	LOC112446756
12_MW	snp_5_49663078	FarmCPU	5	49663078	3.45365e-07	0.189055	201	-7.24932	0	C	T	intronic	SRGAP1
12_MW	snp_5_9353643	MLMM	5	9353643	1.98382e-07	0.134328	201	19.7759	5.87806	T	C	intronic	PPP1R12A
12_MW	snp_8_40273883	FarmCPU	8	40273882	2.52105e-08	0.455224	201	-6.37833	2.76723	G	-	intronic	GLIS3
12_MW	snp_8_76519684	MLMM	8	76519684	4.70557e-07	0.420398	201	13.3909	4.22616	G	A	intronic	FRMD3
12_MW	snp_8_96868549	FarmCPU	8	96868549	7.45978e-08	0.121891	201	-9.1983	0	C	T	intergenic	0
12_MW	snp_X_106200826	FarmCPU	X	106200826	8.39011e-10	0.131841	201	10.1139	0	G	A	UTR3	PRRG1
18_MW	snp_13_30933885	FarmCPU	13	30933885	7.51229e-07	0.294554	202	-18.0358	0	C	T	intronic	PTER
18_MW	snp_13_30933885	MLMM	13	30933885	6.65193e-07	0.294554	202	-17.4216	4.24849	C	T	intronic	PTER
18_MW	snp_17_26031902	BLINK	17	26031902	5.71279e-07	0.19802	202	-14.8195	12.1888	T	G	intergenic	0
18_MW	snp_19_33681707	BLINK	19	33681707	1.60003e-07	0.0866337	202	16.9078	58.7409	G	A	intronic	SPECC1
18_MW	snp_19_33681707	MLMM	19	33681707	9.31208e-07	0.0866337	202	28.6222	12.5469	G	A	intronic	SPECC1
18_MW	snp_19_50379571	MLMM	19	50379571	9.37957e-07	0.0965347	202	26.0347	2.17177	T	C	downstream	LOC132343108(ncRNA)
18_MW	snp_2_102055880	FarmCPU	2	102055880	2.3245e-07	0.383663	202	17.292	1.68839	C	T	intronic	SPAG16
18_MW	snp_2_102055880	MLMM	2	102055880	4.55121e-07	0.383663	202	16.4211	3.8375	C	T	intronic	SPAG16
18_MW	snp_2_25868468	MLMM	2	25868468	6.67934e-07	0.450495	202	-17.6796	4.52922	C	T	intronic	MYO3B
18_MW	snp_2_40613755	MLMM	2	40613755	7.37886e-07	0.326733	202	15.8541	5.78905	T	G	intergenic	LOC112443720;LOC132343575(ncRNA)
18_MW	snp_24_23493883	MLMM	24	23493883	7.03789e-07	0.0965347	202	28.0731	4.41023	T	A	intronic	ASXL3
18_MW	snp_25_10867562	MLMM	25	10867562	5.70638e-07	0.20297	202	-20.3193	2.8863	C	T	intronic	SNX29
18_MW	snp_28_6568494	FarmCPU	28	6568494	8.73617e-07	0.0965347	202	-28.6141	1.59818	G	T	intergenic	KCNK1
18_MW	snp_3_11221418	BLINK	3	11221418	7.85381e-07	0.376238	202	10.218	1.69604	T	C	intergenic	OR10X1C;OR6P1
18_MW	snp_3_62280013	MLMM	3	62280013	9.19102e-07	0.0891089	202	-27.344	16.8147	A	G	intergenic	0
18_MW	snp_5_39067941	FarmCPU	5	39067941	4.28822e-07	0.423267	202	17.4633	0	C	G	intronic	LOC132345276(ncRNA)
18_MW	snp_5_39067941	MLMM	5	39067941	5.77525e-07	0.423267	202	16.8521	3.71155	C	G	intronic	LOC132345276(ncRNA)
18_MW	snp_6_97054303	BLINK	6	97054303	5.29544e-07	0.44802	202	-11.4092	1.56901	T	G	intergenic	LOC112447111;VAMP9
24_MW	snp_1_146771631	BLINK	1	146771631	8.83e-07	0.128713	202	-20.5235	11.6044	C	T	intergenic	LOC101902902;LOC132346140
24_MW	snp_13_76500775	FarmCPU	13	76500775	9.493e-07	0.25	202	24.9961	0	T	G	intergenic	0
24_MW	snp_15_66507926	FarmCPU	15	66507926	7.27749e-07	0.492574	202	24.2774	6.61201	-	G	intronic	LDLRAD3
24_MW	snp_15_72736379	BLINK	15	72736379	9.02e-07	0.0915842	202	22.766	5.64515	A	T	intergenic	0
24_MW	snp_18_6480670	BLINK	18	6480670	3.27e-07	0.287129	202	-15.9297	2.93756	T	C	intronic	MAF
24_MW	snp_21_42667413	FarmCPU	21	42667413	4.68688e-07	0.175743	202	31.2227	0	T	C	intergenic	LOC112443355(snRNA);AKAP6
24_MW	snp_21_42667413	MLMM	21	42667413	2.68627e-07	0.175743	202	31.1592	5.59435	T	C	intergenic	LOC112443355(snRNA);AKAP6
24_MW	snp_22_59662746	BLINK	22	59662746	2.5e-07	0.405941	202	14.1252	0.16889	A	G	intergenic	KBTBD12;MGLL
24_MW	snp_23_50459221	BLINK	23	50459221	8.26e-07	0.148515	202	-19.1743	4.04666	T	C	UTR3	SLC22A23
24_MW	snp_27_43174279	BLINK	27	43174279	3.39e-07	0.497525	202	13.8977	2.50592	C	A	intergenic	LOC132344080(ncRNA)
24_MW	snp_29_14595897	MLMM	29	14595897	1.69998e-07	0.0891089	202	47.4312	4.79219	G	T	intergenic	0
24_MW	snp_3_1127321	MLMM	3	1127321	3.53175e-07	0.237624	202	25.4974	10.2743	T	C	intergenic	RCSD1;CREG1
24_MW	snp_3_78124721	FarmCPU	3	78124721	6.35581e-08	0.25	202	-29.2642	0.705359	T	C	intronic	IL23R
24_MW	snp_3_78124721	MLMM	3	78124721	1.18995e-07	0.25	202	-27.8211	14.6274	T	C	intronic	IL23R
24_MW	snp_3_98549599	FarmCPU	3	98549599	8.94003e-07	0.205446	202	29.9669	1.18889e-08	A	G	intergenic	TRABD2B
24_MW	snp_3_98549599	MLMM	3	98549599	8.57724e-07	0.205446	202	28.9013	10.1852	A	G	intergenic	TRABD2B
24_MW	snp_6_64728767	BLINK	6	64728767	1.19e-09	0.0990099	202	-27.7704	23.719	A	G	intergenic	GABRG1;GABRA2
24_MW	snp_6_64728767	MLMM	6	64728767	8.60355e-08	0.0990099	202	-41.0364	15.1314	A	G	intergenic	GABRG1;GABRA2
24_MW	snp_X_3550214	FarmCPU	X	3550214	2.30916e-07	0.428218	202	23.7473	3.77768	T	C	intergenic	KIAA1210;PGRMC1
BFT	snp_26_8880660	BLINK	26	8880660	1.97245e-07	0.0717822	202	-0.352899	31.455	G	A	intronic	SGMS1
BFT	snp_26_8880660	FarmCPU	26	8880660	2.33333e-08	0.0717822	202	-0.487938	0	G	A	intronic	SGMS1
BFT	snp_26_8880660	MLMM	26	8880660	3.77869e-08	0.0717822	202	-0.487939	11.3696	G	A	intronic	SGMS1
BFT	snp_6_98237760	FarmCPU	6	98237760	1.05669e-07	0.0990099	202	0.405355	0	A	T	intronic	ABRAXAS1;MRPS18C
BFT	snp_6_98237760	MLMM	6	98237760	1.6417e-07	0.0990099	202	0.405356	45.3264	A	T	intronic	ABRAXAS1;MRPS18C
BFT	snp_9_100130077	BLINK	9	100130077	7.20298e-08	0.462871	202	0.18899	10.6565	A	C	intergenic	LOC132346182(ncRNA)
BFT	snp_9_100130077	FarmCPU	9	100130077	3.51348e-07	0.462871	202	0.230815	0.0918884	A	C	intergenic	LOC132346182(ncRNA)
BFT	snp_9_100130077	MLMM	9	100130077	5.28197e-07	0.462871	202	0.230815	6.93388	A	C	intergenic	LOC132346182(ncRNA)
EMA	snp_1_51954077	BLINK	1	51954076	1.8887e-09	0.123762	202	-3.87103	26.0944	CTAT	-	intergenic	CCDC54;LOC132345532(ncRNA)
EMA	snp_1_51954077	MLMM	1	51954076	1.00083e-07	0.123762	202	-4.59322	23.1477	CTAT	-	intergenic	CCDC54;LOC132345532(ncRNA)
EMA	snp_1_88883214	BLINK	1	88883214	5.60138e-07	0.138614	202	-3.64012	11.6326	G	A	intergenic	0
EMA	snp_22_51003978	BLINK	22	51003978	8.69122e-08	0.235149	202	-2.50675	11.6546	A	G	intronic	ARIH2
EMA	snp_22_51003978	FarmCPU	22	51003978	1.99493e-07	0.235149	202	-3.57358	2.4734	A	G	intronic	ARIH2
EMA	snp_22_51003978	MLMM	22	51003978	2.01517e-07	0.235149	202	-3.57358	9.41937	A	G	intronic	ARIH2
EMA	snp_27_14217421	FarmCPU	27	14217421	3.99348e-07	0.0965347	202	5.11583	0	A	G	intergenic	LOC112444630;LOC101903828(ncRNA)
EMA	snp_27_14217421	MLMM	27	14217421	4.03221e-07	0.0965347	202	5.11583	11.2121	A	G	intergenic	LOC112444630;LOC101903828(ncRNA)
EMA	snp_8_24264659	BLINK	8	24264659	2.94799e-09	0.143564	202	3.91746	16.2004	T	C	intergenic	LOC132345934(ncRNA);LOC112447881(ncRNA)
EMA	snp_8_24264659	FarmCPU	8	24264659	5.91586e-07	0.143564	202	4.56649	0	T	C	intergenic	LOC132345934(ncRNA);LOC112447881(ncRNA)
EMA	snp_8_24264659	MLMM	8	24264659	5.97151e-07	0.143564	202	4.5665	14.0239	T	C	intergenic	LOC132345934(ncRNA);LOC112447881(ncRNA)
		birth weight (BW), 6-month weight (6_MW), 12-month weight (12_MW), 18-month weight (18_MW), 24-month weight (24_MW), eye muscle area (EMA), and backfat thickness (BFT)
