# Supplementary material for: Genome-Wide Association Integrating a Transcriptomic Meta-Analysis Suggests That Genes Related to Fat Deposition and Muscle Development Are Closely Associated with Growth in Huaxi Cattle
Source: Vet Sci. 2025 Feb 2;12(2):109. doi: 10.3390/vetsci12020109 (PMC11860805; doi:10.3390/vetsci12020109)
Supplement: Supplementary file 1 [file vetsci-12-00109-s001.zip › Table S4 KEGG functional enrichment analysis of CDGs.xlsx]

## Sheet: Sheet1
##Databases: KEGG PATHWAY, Gene Ontology
##Statistical test method: hypergeometric test / Fisher's exact test
##FDR correction method: Benjamini and Hochberg
#Term	Database	ID	Input number	Background number	P-Value	Corrected P-Value	Input	Hyperlink
Morphine addiction	KEGG PATHWAY	bta05032	4	92	7.80568e-05	0.0180701	KCNJ3|PDE1A|GABRG1|GABRA2	http://www.genome.jp/kegg-bin/show_pathway?bta05032/bta:282236%09red/bta:615885%09red/bta:526088%09red/bta:281969%09red
Retrograde endocannabinoid signaling	KEGG PATHWAY	bta04723	4	152	0.000501981	0.0589308	KCNJ3|GABRG1|MGLL|GABRA2	http://www.genome.jp/kegg-bin/show_pathway?bta04723/bta:282236%09red/bta:505290%09red/bta:526088%09red/bta:615885%09red
Nicotine addiction	KEGG PATHWAY	bta05033	2	40	0.00439018	0.113428	GABRG1|GABRA2	http://www.genome.jp/kegg-bin/show_pathway?bta05033/bta:282236%09red/bta:615885%09red
Antifolate resistance	KEGG PATHWAY	bta01523	2	43	0.00502516	0.113428	CHUK|ABCC2	http://www.genome.jp/kegg-bin/show_pathway?bta01523/bta:281073%09red/bta:520925%09red
Inflammatory bowel disease (IBD)	KEGG PATHWAY	bta05321	2	69	0.0121298	0.113428	IL23R|MAF	http://www.genome.jp/kegg-bin/show_pathway?bta05321/bta:614367%09red/bta:782481%09red
Taste transduction	KEGG PATHWAY	bta04742	2	79	0.0155797	0.113428	PDE1A|GABRA2	http://www.genome.jp/kegg-bin/show_pathway?bta04742/bta:282236%09red/bta:281969%09red
GABAergic synapse	KEGG PATHWAY	bta04727	2	90	0.0197998	0.113428	GABRG1|GABRA2	http://www.genome.jp/kegg-bin/show_pathway?bta04727/bta:282236%09red/bta:615885%09red
PD-L1 expression and PD-1 checkpoint pathway in cancer	KEGG PATHWAY	bta05235	2	93	0.021025	0.113428	CHUK|ALK	http://www.genome.jp/kegg-bin/show_pathway?bta05235/bta:281073%09red/bta:536642%09red
Th1 and Th2 cell differentiation	KEGG PATHWAY	bta04658	2	98	0.0231353	0.113428	CHUK|MAF	http://www.genome.jp/kegg-bin/show_pathway?bta04658/bta:281073%09red/bta:782481%09red
Th17 cell differentiation	KEGG PATHWAY	bta04659	2	113	0.0299588	0.113428	IL23R|CHUK	http://www.genome.jp/kegg-bin/show_pathway?bta04659/bta:281073%09red/bta:614367%09red
Pathways in cancer	KEGG PATHWAY	bta05200	4	539	0.0387041	0.119988	EGLN1|ALK|IL23R|CHUK	http://www.genome.jp/kegg-bin/show_pathway?bta05200/bta:534075%09red/bta:281073%09red/bta:614367%09red/bta:536642%09red
Purine metabolism	KEGG PATHWAY	bta00230	2	135	0.0412075	0.122833	PDE1A|ADK	http://www.genome.jp/kegg-bin/show_pathway?bta00230/bta:281969%09red/bta:783572%09red
Human papillomavirus infection	KEGG PATHWAY	bta05165	3	345	0.0484868	0.134427	RELN|CHUK|UBR4	http://www.genome.jp/kegg-bin/show_pathway?bta05165/bta:514561%09red/bta:281073%09red/bta:281450%09red
Oxytocin signaling pathway	KEGG PATHWAY	bta04921	2	152	0.0508149	0.135996	KCNJ3|PPP1R12A	http://www.genome.jp/kegg-bin/show_pathway?bta04921/bta:538606%09red/bta:526088%09red
Glycosaminoglycan biosynthesis - heparan sulfate / heparin	KEGG PATHWAY	bta00534	1	24	0.0570215	0.139688	EXT1	http://www.genome.jp/kegg-bin/show_pathway?bta00534/bta:538602%09red
Fatty acid elongation	KEGG PATHWAY	bta00062	1	29	0.0680352	0.14983	ELOVL4	http://www.genome.jp/kegg-bin/show_pathway?bta00062/bta:532015%09red
Biosynthesis of unsaturated fatty acids	KEGG PATHWAY	bta01040	1	30	0.0702227	0.14983	ELOVL4	http://www.genome.jp/kegg-bin/show_pathway?bta01040/bta:532015%09red
Focal adhesion	KEGG PATHWAY	bta04510	2	198	0.0802107	0.162173	PPP1R12A|RELN	http://www.genome.jp/kegg-bin/show_pathway?bta04510/bta:538606%09red/bta:281450%09red
Homologous recombination	KEGG PATHWAY	bta03440	1	42	0.0960812	0.181565	ABRAXAS1	http://www.genome.jp/kegg-bin/show_pathway?bta03440/bta:504796%09red
Sphingolipid metabolism	KEGG PATHWAY	bta00600	1	49	0.110837	0.196618	SGMS1	http://www.genome.jp/kegg-bin/show_pathway?bta00600/bta:533538%09red
Regulation of lipolysis in adipocytes	KEGG PATHWAY	bta04923	1	58	0.12946	0.217963	MGLL	http://www.genome.jp/kegg-bin/show_pathway?bta04923/bta:505290%09red
Fatty acid metabolism	KEGG PATHWAY	bta01212	1	58	0.12946	0.217963	ELOVL4	http://www.genome.jp/kegg-bin/show_pathway?bta01212/bta:532015%09red
Metabolic pathways	KEGG PATHWAY	bta01100	6	1468	0.131111	0.218233	EXT1|PDE1A|MGLL|ELOVL4|SGMS1|ADK	http://www.genome.jp/kegg-bin/show_pathway?bta01100/bta:532015%09red/bta:783572%09red/bta:505290%09red/bta:538602%09red/bta:533538%09red/bta:281969%09red
Malaria	KEGG PATHWAY	bta05144	1	59	0.131505	0.218233	GYPC	http://www.genome.jp/kegg-bin/show_pathway?bta05144/bta:444863%09red
Type I diabetes mellitus	KEGG PATHWAY	bta04940	1	59	0.131505	0.218233	PTPRN2	http://www.genome.jp/kegg-bin/show_pathway?bta04940/bta:616515%09red
ABC transporters	KEGG PATHWAY	bta02010	1	60	0.133546	0.220827	ABCC2	http://www.genome.jp/kegg-bin/show_pathway?bta02010/bta:520925%09red
Lysine degradation	KEGG PATHWAY	bta00310	1	64	0.141661	0.226952	TMLHE	http://www.genome.jp/kegg-bin/show_pathway?bta00310/bta:535630%09red
Acute myeloid leukemia	KEGG PATHWAY	bta05221	1	66	0.145691	0.23101	CHUK	http://www.genome.jp/kegg-bin/show_pathway?bta05221/bta:281073%09red
Cytosolic DNA-sensing pathway	KEGG PATHWAY	bta04623	1	67	0.147698	0.231811	CHUK	http://www.genome.jp/kegg-bin/show_pathway?bta04623/bta:281073%09red
Non-small cell lung cancer	KEGG PATHWAY	bta05223	1	67	0.147698	0.231811	ALK	http://www.genome.jp/kegg-bin/show_pathway?bta05223/bta:536642%09red
Glycerolipid metabolism	KEGG PATHWAY	bta00561	1	67	0.147698	0.231811	MGLL	http://www.genome.jp/kegg-bin/show_pathway?bta00561/bta:505290%09red
MAPK signaling pathway	KEGG PATHWAY	bta04010	2	292	0.151429	0.234124	CHUK|MAP3K20	http://www.genome.jp/kegg-bin/show_pathway?bta04010/bta:519251%09red/bta:281073%09red
Renal cell carcinoma	KEGG PATHWAY	bta05211	1	71	0.155683	0.236332	EGLN1	http://www.genome.jp/kegg-bin/show_pathway?bta05211/bta:534075%09red
Renin secretion	KEGG PATHWAY	bta04924	1	72	0.157668	0.237786	PDE1A	http://www.genome.jp/kegg-bin/show_pathway?bta04924/bta:281969%09red
Adipocytokine signaling pathway	KEGG PATHWAY	bta04920	1	72	0.157668	0.237786	CHUK	http://www.genome.jp/kegg-bin/show_pathway?bta04920/bta:281073%09red
Pancreatic cancer	KEGG PATHWAY	bta05212	1	74	0.161623	0.242173	CHUK	http://www.genome.jp/kegg-bin/show_pathway?bta05212/bta:281073%09red
Chronic myeloid leukemia	KEGG PATHWAY	bta05220	1	76	0.165561	0.244123	CHUK	http://www.genome.jp/kegg-bin/show_pathway?bta05220/bta:281073%09red
Platinum drug resistance	KEGG PATHWAY	bta01524	1	78	0.169479	0.249108	ABCC2	http://www.genome.jp/kegg-bin/show_pathway?bta01524/bta:520925%09red
Bile secretion	KEGG PATHWAY	bta04976	1	83	0.179198	0.258469	ABCC2	http://www.genome.jp/kegg-bin/show_pathway?bta04976/bta:520925%09red
B cell receptor signaling pathway	KEGG PATHWAY	bta04662	1	86	0.184975	0.264331	CHUK	http://www.genome.jp/kegg-bin/show_pathway?bta04662/bta:281073%09red
ECM-receptor interaction	KEGG PATHWAY	bta04512	1	87	0.186892	0.266249	RELN	http://www.genome.jp/kegg-bin/show_pathway?bta04512/bta:281450%09red
IL-17 signaling pathway	KEGG PATHWAY	bta04657	1	91	0.194514	0.273739	CHUK	http://www.genome.jp/kegg-bin/show_pathway?bta04657/bta:281073%09red
Small cell lung cancer	KEGG PATHWAY	bta05222	1	94	0.200185	0.279174	CHUK	http://www.genome.jp/kegg-bin/show_pathway?bta05222/bta:281073%09red
Prostate cancer	KEGG PATHWAY	bta05215	1	95	0.202067	0.280952	CHUK	http://www.genome.jp/kegg-bin/show_pathway?bta05215/bta:281073%09red
Neuroactive ligand-receptor interaction	KEGG PATHWAY	bta04080	2	363	0.210996	0.287045	GABRG1|GABRA2	http://www.genome.jp/kegg-bin/show_pathway?bta04080/bta:282236%09red/bta:615885%09red
Circadian entrainment	KEGG PATHWAY	bta04713	1	100	0.211409	0.287045	KCNJ3	http://www.genome.jp/kegg-bin/show_pathway?bta04713/bta:526088%09red
NF-kappa B signaling pathway	KEGG PATHWAY	bta04064	1	102	0.215116	0.289531	CHUK	http://www.genome.jp/kegg-bin/show_pathway?bta04064/bta:281073%09red
RIG-I-like receptor signaling pathway	KEGG PATHWAY	bta04622	1	102	0.215116	0.289531	CHUK	http://www.genome.jp/kegg-bin/show_pathway?bta04622/bta:281073%09red
PI3K-Akt signaling pathway	KEGG PATHWAY	bta04151	2	373	0.219594	0.29385	CHUK|RELN	http://www.genome.jp/kegg-bin/show_pathway?bta04151/bta:281073%09red/bta:281450%09red
C-type lectin receptor signaling pathway	KEGG PATHWAY	bta04625	1	106	0.222478	0.296851	CHUK	http://www.genome.jp/kegg-bin/show_pathway?bta04625/bta:281073%09red
T cell receptor signaling pathway	KEGG PATHWAY	bta04660	1	107	0.224308	0.298432	CHUK	http://www.genome.jp/kegg-bin/show_pathway?bta04660/bta:281073%09red
HIF-1 signaling pathway	KEGG PATHWAY	bta04066	1	110	0.229772	0.303089	EGLN1	http://www.genome.jp/kegg-bin/show_pathway?bta04066/bta:534075%09red
Toll-like receptor signaling pathway	KEGG PATHWAY	bta04620	1	110	0.229772	0.303089	CHUK	http://www.genome.jp/kegg-bin/show_pathway?bta04620/bta:281073%09red
Toxoplasmosis	KEGG PATHWAY	bta05145	1	113	0.235198	0.306509	CHUK	http://www.genome.jp/kegg-bin/show_pathway?bta05145/bta:281073%09red
Glutamatergic synapse	KEGG PATHWAY	bta04724	1	113	0.235198	0.306509	KCNJ3	http://www.genome.jp/kegg-bin/show_pathway?bta04724/bta:526088%09red
Cholinergic synapse	KEGG PATHWAY	bta04725	1	114	0.236998	0.306509	KCNJ3	http://www.genome.jp/kegg-bin/show_pathway?bta04725/bta:526088%09red
Serotonergic synapse	KEGG PATHWAY	bta04726	1	116	0.240587	0.309421	KCNJ3	http://www.genome.jp/kegg-bin/show_pathway?bta04726/bta:526088%09red
Chagas disease (American trypanosomiasis)	KEGG PATHWAY	bta05142	1	116	0.240587	0.309421	CHUK	http://www.genome.jp/kegg-bin/show_pathway?bta05142/bta:281073%09red
TNF signaling pathway	KEGG PATHWAY	bta04668	1	118	0.244158	0.31228	CHUK	http://www.genome.jp/kegg-bin/show_pathway?bta04668/bta:281073%09red
Sphingolipid signaling pathway	KEGG PATHWAY	bta04071	1	120	0.247713	0.315086	SGMS1	http://www.genome.jp/kegg-bin/show_pathway?bta04071/bta:533538%09red
Platelet activation	KEGG PATHWAY	bta04611	1	121	0.249484	0.316469	PPP1R12A	http://www.genome.jp/kegg-bin/show_pathway?bta04611/bta:538606%09red
Yersinia infection	KEGG PATHWAY	bta05135	1	131	0.266973	0.332281	CHUK	http://www.genome.jp/kegg-bin/show_pathway?bta05135/bta:281073%09red
FoxO signaling pathway	KEGG PATHWAY	bta04068	1	132	0.2687	0.332642	CHUK	http://www.genome.jp/kegg-bin/show_pathway?bta04068/bta:281073%09red
Dopaminergic synapse	KEGG PATHWAY	bta04728	1	132	0.2687	0.332642	KCNJ3	http://www.genome.jp/kegg-bin/show_pathway?bta04728/bta:526088%09red
Vascular smooth muscle contraction	KEGG PATHWAY	bta04270	1	133	0.270422	0.332993	PPP1R12A	http://www.genome.jp/kegg-bin/show_pathway?bta04270/bta:538606%09red
Osteoclast differentiation	KEGG PATHWAY	bta04380	1	133	0.270422	0.332993	CHUK	http://www.genome.jp/kegg-bin/show_pathway?bta04380/bta:281073%09red
Estrogen signaling pathway	KEGG PATHWAY	bta04915	1	138	0.278976	0.342615	KCNJ3	http://www.genome.jp/kegg-bin/show_pathway?bta04915/bta:526088%09red
Apoptosis	KEGG PATHWAY	bta04210	1	142	0.285747	0.350002	CHUK	http://www.genome.jp/kegg-bin/show_pathway?bta04210/bta:281073%09red
Fluid shear stress and atherosclerosis	KEGG PATHWAY	bta05418	1	145	0.290784	0.353368	CHUK	http://www.genome.jp/kegg-bin/show_pathway?bta05418/bta:281073%09red
Measles	KEGG PATHWAY	bta05162	1	152	0.302403	0.363669	CHUK	http://www.genome.jp/kegg-bin/show_pathway?bta05162/bta:281073%09red
mTOR signaling pathway	KEGG PATHWAY	bta04150	1	154	0.305688	0.366667	CHUK	http://www.genome.jp/kegg-bin/show_pathway?bta04150/bta:281073%09red
Ribosome	KEGG PATHWAY	bta03010	1	160	0.315451	0.372586	MRPS18C	http://www.genome.jp/kegg-bin/show_pathway?bta03010/bta:613561%09red
Hepatitis C	KEGG PATHWAY	bta05160	1	164	0.321885	0.379218	CHUK	http://www.genome.jp/kegg-bin/show_pathway?bta05160/bta:281073%09red
cGMP-PKG signaling pathway	KEGG PATHWAY	bta04022	1	169	0.329843	0.38565	PPP1R12A	http://www.genome.jp/kegg-bin/show_pathway?bta04022/bta:538606%09red
Hepatitis B	KEGG PATHWAY	bta05161	1	172	0.334574	0.38824	CHUK	http://www.genome.jp/kegg-bin/show_pathway?bta05161/bta:281073%09red
Influenza A	KEGG PATHWAY	bta05164	1	178	0.343937	0.395522	CHUK	http://www.genome.jp/kegg-bin/show_pathway?bta05164/bta:281073%09red
Axon guidance	KEGG PATHWAY	bta04360	1	180	0.347029	0.397709	SRGAP1	http://www.genome.jp/kegg-bin/show_pathway?bta04360/bta:539452%09red
NOD-like receptor signaling pathway	KEGG PATHWAY	bta04621	1	181	0.34857	0.398489	CHUK	http://www.genome.jp/kegg-bin/show_pathway?bta04621/bta:281073%09red
Transcriptional misregulation in cancer	KEGG PATHWAY	bta05202	1	188	0.359255	0.408111	MAF	http://www.genome.jp/kegg-bin/show_pathway?bta05202/bta:782481%09red
Chemokine signaling pathway	KEGG PATHWAY	bta04062	1	189	0.360767	0.408111	CHUK	http://www.genome.jp/kegg-bin/show_pathway?bta04062/bta:281073%09red
Jak-STAT signaling pathway	KEGG PATHWAY	bta04630	1	202	0.380109	0.422651	IL23R	http://www.genome.jp/kegg-bin/show_pathway?bta04630/bta:614367%09red
Proteoglycans in cancer	KEGG PATHWAY	bta05205	1	202	0.380109	0.422651	PPP1R12A	http://www.genome.jp/kegg-bin/show_pathway?bta05205/bta:538606%09red
Calcium signaling pathway	KEGG PATHWAY	bta04020	1	203	0.381573	0.422651	PDE1A	http://www.genome.jp/kegg-bin/show_pathway?bta04020/bta:281969%09red
Kaposi sarcoma-associated herpesvirus infection	KEGG PATHWAY	bta05167	1	206	0.385944	0.426472	CHUK	http://www.genome.jp/kegg-bin/show_pathway?bta05167/bta:281073%09red
Regulation of actin cytoskeleton	KEGG PATHWAY	bta04810	1	212	0.394594	0.432931	PPP1R12A	http://www.genome.jp/kegg-bin/show_pathway?bta04810/bta:538606%09red
Epstein-Barr virus infection	KEGG PATHWAY	bta05169	1	228	0.417079	0.452243	CHUK	http://www.genome.jp/kegg-bin/show_pathway?bta05169/bta:281073%09red
cAMP signaling pathway	KEGG PATHWAY	bta04024	1	228	0.417079	0.452243	PPP1R12A	http://www.genome.jp/kegg-bin/show_pathway?bta04024/bta:538606%09red
Human immunodeficiency virus 1 infection	KEGG PATHWAY	bta05170	1	234	0.425298	0.459004	CHUK	http://www.genome.jp/kegg-bin/show_pathway?bta05170/bta:281073%09red
Human T-cell leukemia virus 1 infection	KEGG PATHWAY	bta05166	1	234	0.425298	0.459004	CHUK	http://www.genome.jp/kegg-bin/show_pathway?bta05166/bta:281073%09red
Thermogenesis	KEGG PATHWAY	bta04714	1	239	0.432059	0.464137	MGLL	http://www.genome.jp/kegg-bin/show_pathway?bta04714/bta:505290%09red
Viral carcinogenesis	KEGG PATHWAY	bta05203	1	241	0.434741	0.465938	UBR4	http://www.genome.jp/kegg-bin/show_pathway?bta05203/bta:514561%09red
Ras signaling pathway	KEGG PATHWAY	bta04014	1	242	0.436078	0.466291	CHUK	http://www.genome.jp/kegg-bin/show_pathway?bta04014/bta:281073%09red
Human cytomegalovirus infection	KEGG PATHWAY	bta05163	1	245	0.440069	0.469474	CHUK	http://www.genome.jp/kegg-bin/show_pathway?bta05163/bta:281073%09red
Olfactory transduction	KEGG PATHWAY	bta04740	3	1161	0.517356	0.541936	PDE1A|SLC24A4|OR6P1	http://www.genome.jp/kegg-bin/show_pathway?bta04740/bta:528499%09red/bta:615739%09red/bta:281969%09red
Cytokine-cytokine receptor interaction	KEGG PATHWAY	bta04060	1	323	0.534602	0.557479	IL23R	http://www.genome.jp/kegg-bin/show_pathway?bta04060/bta:614367%09red
Herpes simplex virus 1 infection	KEGG PATHWAY	bta05168	1	405	0.617035	0.633452	CHUK	http://www.genome.jp/kegg-bin/show_pathway?bta05168/bta:281073%09red
