# Supplementary material for: Genome-Wide Association Integrating a Transcriptomic Meta-Analysis Suggests That Genes Related to Fat Deposition and Muscle Development Are Closely Associated with Growth in Huaxi Cattle
Source: Vet Sci. 2025 Feb 2;12(2):109. doi: 10.3390/vetsci12020109 (PMC11860805; doi:10.3390/vetsci12020109)
Supplement: Supplementary file 1 [file vetsci-12-00109-s001.zip › Table S5 GO functional enrichment analysis of CDGs.xlsx]

## Sheet: Sheet1
#Term	Database	ID	Input number	Background number	P-Value	Corrected P-Value	Input	Hyperlink
integral component of endoplasmic reticulum membrane	Gene Ontology	GO:0030176	4	84	5.55699e-05	0.0180701	ELOVL4|EXT1|KTN1|SGMS1	http://amigo.geneontology.org/amigo/term/GO:0030176
establishment or maintenance of epithelial cell apical/basal polarity	Gene Ontology	GO:0045197	2	14	0.000636402	0.0589308	MTCL1|FAT1	http://amigo.geneontology.org/amigo/term/GO:0045197
sphingolipid biosynthetic process	Gene Ontology	GO:0030148	2	14	0.000636402	0.0589308	ELOVL4|SGMS1	http://amigo.geneontology.org/amigo/term/GO:0030148
protein kinase activity	Gene Ontology	GO:0004672	3	110	0.00240105	0.113428	MYO3B|CHUK|MAP3K20	http://amigo.geneontology.org/amigo/term/GO:0004672
chloride channel activity	Gene Ontology	GO:0005254	2	39	0.00418744	0.113428	CLIC2|GABRA2	http://amigo.geneontology.org/amigo/term/GO:0005254
hippocampus development	Gene Ontology	GO:0021766	2	40	0.00439018	0.113428	ALK|RELN	http://amigo.geneontology.org/amigo/term/GO:0021766
regulation of autophagy	Gene Ontology	GO:0010506	2	41	0.0045974	0.113428	WDR41|MTCL1	http://amigo.geneontology.org/amigo/term/GO:0010506
integral component of plasma membrane	Gene Ontology	GO:0005887	6	677	0.00530651	0.113428	SLC24A4|KCNK1|SGMS1|TRABD2B|ABCC2|GABRA2	http://amigo.geneontology.org/amigo/term/GO:0005887
protein homodimerization activity	Gene Ontology	GO:0042803	5	514	0.00744412	0.113428	MTCL1|EXT1|MYOM1|PGRMC1|CHUK	http://amigo.geneontology.org/amigo/term/GO:0042803
microtubule binding	Gene Ontology	GO:0008017	3	188	0.0102988	0.113428	MTCL1|EML6|ABRAXAS1	http://amigo.geneontology.org/amigo/term/GO:0008017
apical plasma membrane	Gene Ontology	GO:0016324	3	192	0.0108908	0.113428	FAT1|KCNK1|ABCC2	http://amigo.geneontology.org/amigo/term/GO:0016324
dendrite	Gene Ontology	GO:0030425	3	201	0.0122937	0.113428	RELN|KCNK1|GABRA2	http://amigo.geneontology.org/amigo/term/GO:0030425
ion channel binding	Gene Ontology	GO:0044325	2	72	0.0131249	0.113428	TCAF2|AKAP6	http://amigo.geneontology.org/amigo/term/GO:0044325
smooth endoplasmic reticulum membrane	Gene Ontology	GO:0030868	1	5	0.0139875	0.113428	PGRMC1	http://amigo.geneontology.org/amigo/term/GO:0030868
ribosome assembly	Gene Ontology	GO:0042255	1	5	0.0139875	0.113428	EIF2A	http://amigo.geneontology.org/amigo/term/GO:0042255
interleukin-12 receptor binding	Gene Ontology	GO:0005143	1	5	0.0139875	0.113428	IL23R	http://amigo.geneontology.org/amigo/term/GO:0005143
positive regulation of small GTPase mediated signal transduction	Gene Ontology	GO:0051057	1	5	0.0139875	0.113428	RELN	http://amigo.geneontology.org/amigo/term/GO:0051057
reelin-mediated signaling pathway	Gene Ontology	GO:0038026	1	5	0.0139875	0.113428	RELN	http://amigo.geneontology.org/amigo/term/GO:0038026
organic anion transmembrane transporter activity	Gene Ontology	GO:0008514	1	5	0.0139875	0.113428	ABCC2	http://amigo.geneontology.org/amigo/term/GO:0008514
postsynaptic density protein 95 clustering	Gene Ontology	GO:0097119	1	5	0.0139875	0.113428	RELN	http://amigo.geneontology.org/amigo/term/GO:0097119
intercellular canaliculus	Gene Ontology	GO:0046581	1	5	0.0139875	0.113428	ABCC2	http://amigo.geneontology.org/amigo/term/GO:0046581
negative regulation of ryanodine-sensitive calcium-release channel activity	Gene Ontology	GO:0060315	1	5	0.0139875	0.113428	CLIC2	http://amigo.geneontology.org/amigo/term/GO:0060315
ventral spinal cord development	Gene Ontology	GO:0021517	1	5	0.0139875	0.113428	RELN	http://amigo.geneontology.org/amigo/term/GO:0021517
purine ribonucleoside salvage	Gene Ontology	GO:0006166	1	5	0.0139875	0.113428	ADK	http://amigo.geneontology.org/amigo/term/GO:0006166
fatty acid elongation, polyunsaturated fatty acid	Gene Ontology	GO:0034626	1	5	0.0139875	0.113428	ELOVL4	http://amigo.geneontology.org/amigo/term/GO:0034626
chloride transmembrane transport	Gene Ontology	GO:1902476	2	76	0.0145051	0.113428	CLIC2|GABRA2	http://amigo.geneontology.org/amigo/term/GO:1902476
peroxisome proliferator activated receptor binding	Gene Ontology	GO:0042975	1	6	0.0162999	0.113428	ASXL3	http://amigo.geneontology.org/amigo/term/GO:0042975
positive regulation of signal transduction	Gene Ontology	GO:0009967	1	6	0.0162999	0.113428	EIF2A	http://amigo.geneontology.org/amigo/term/GO:0009967
germinal vesicle	Gene Ontology	GO:0042585	1	6	0.0162999	0.113428	PGRMC1	http://amigo.geneontology.org/amigo/term/GO:0042585
phosphatase regulator activity	Gene Ontology	GO:0019208	1	6	0.0162999	0.113428	PPP1R12A	http://amigo.geneontology.org/amigo/term/GO:0019208
integral component of organelle membrane	Gene Ontology	GO:0031301	1	6	0.0162999	0.113428	TRABD2B	http://amigo.geneontology.org/amigo/term/GO:0031301
Atg1/ULK1 kinase complex	Gene Ontology	GO:1990316	1	6	0.0162999	0.113428	WDR41	http://amigo.geneontology.org/amigo/term/GO:1990316
fatty acid elongation, monounsaturated fatty acid	Gene Ontology	GO:0034625	1	6	0.0162999	0.113428	ELOVL4	http://amigo.geneontology.org/amigo/term/GO:0034625
fatty acid elongation, saturated fatty acid	Gene Ontology	GO:0019367	1	6	0.0162999	0.113428	ELOVL4	http://amigo.geneontology.org/amigo/term/GO:0019367
MAP kinase kinase kinase activity	Gene Ontology	GO:0004709	1	6	0.0162999	0.113428	MAP3K20	http://amigo.geneontology.org/amigo/term/GO:0004709
fatty acid elongase activity	Gene Ontology	GO:0009922	1	6	0.0162999	0.113428	ELOVL4	http://amigo.geneontology.org/amigo/term/GO:0009922
heparan sulfate proteoglycan biosynthetic process, polysaccharide chain biosynthetic process	Gene Ontology	GO:0015014	1	6	0.0162999	0.113428	EXT1	http://amigo.geneontology.org/amigo/term/GO:0015014
regulation of resting membrane potential	Gene Ontology	GO:0060075	1	6	0.0162999	0.113428	KCNK1	http://amigo.geneontology.org/amigo/term/GO:0060075
peptidyl-tyrosine phosphorylation	Gene Ontology	GO:0018108	2	83	0.017064	0.113428	ALK|RELN	http://amigo.geneontology.org/amigo/term/GO:0018108
sodium ion transmembrane transport	Gene Ontology	GO:0035725	2	84	0.0174441	0.113428	SLC24A4|KCNK1	http://amigo.geneontology.org/amigo/term/GO:0035725
potassium ion transmembrane transport	Gene Ontology	GO:0071805	2	86	0.0182152	0.113428	SLC24A4|KCNK1	http://amigo.geneontology.org/amigo/term/GO:0071805
3-oxo-lignoceronyl-CoA synthase activity	Gene Ontology	GO:0102338	1	7	0.018607	0.113428	ELOVL4	http://amigo.geneontology.org/amigo/term/GO:0102338
IkappaB kinase complex	Gene Ontology	GO:0008385	1	7	0.018607	0.113428	CHUK	http://amigo.geneontology.org/amigo/term/GO:0008385
PTW/PP1 phosphatase complex	Gene Ontology	GO:0072357	1	7	0.018607	0.113428	PPP1R12A	http://amigo.geneontology.org/amigo/term/GO:0072357
3-oxo-cerotoyl-CoA synthase activity	Gene Ontology	GO:0102337	1	7	0.018607	0.113428	ELOVL4	http://amigo.geneontology.org/amigo/term/GO:0102337
attachment of spindle microtubules to kinetochore	Gene Ontology	GO:0008608	1	7	0.018607	0.113428	ABRAXAS1	http://amigo.geneontology.org/amigo/term/GO:0008608
BRCA1-A complex	Gene Ontology	GO:0070531	1	7	0.018607	0.113428	ABRAXAS1	http://amigo.geneontology.org/amigo/term/GO:0070531
regulation of chondrocyte differentiation	Gene Ontology	GO:0032330	1	7	0.018607	0.113428	MAF	http://amigo.geneontology.org/amigo/term/GO:0032330
inhibitory extracellular ligand-gated ion channel activity	Gene Ontology	GO:0005237	1	7	0.018607	0.113428	GABRA2	http://amigo.geneontology.org/amigo/term/GO:0005237
very-long-chain 3-ketoacyl-CoA synthase activity	Gene Ontology	GO:0102756	1	7	0.018607	0.113428	ELOVL4	http://amigo.geneontology.org/amigo/term/GO:0102756
cardiac muscle tissue morphogenesis	Gene Ontology	GO:0055008	1	7	0.018607	0.113428	EGLN1	http://amigo.geneontology.org/amigo/term/GO:0055008
benzodiazepine receptor activity	Gene Ontology	GO:0008503	1	7	0.018607	0.113428	GABRA2	http://amigo.geneontology.org/amigo/term/GO:0008503
labyrinthine layer development	Gene Ontology	GO:0060711	1	7	0.018607	0.113428	EGLN1	http://amigo.geneontology.org/amigo/term/GO:0060711
3-oxo-arachidoyl-CoA synthase activity	Gene Ontology	GO:0102336	1	7	0.018607	0.113428	ELOVL4	http://amigo.geneontology.org/amigo/term/GO:0102336
insulin secretion involved in cellular response to glucose stimulus	Gene Ontology	GO:0035773	1	7	0.018607	0.113428	PTPRN2	http://amigo.geneontology.org/amigo/term/GO:0035773
regulation of behavior	Gene Ontology	GO:0050795	1	7	0.018607	0.113428	RELN	http://amigo.geneontology.org/amigo/term/GO:0050795
sodium channel activity	Gene Ontology	GO:0005272	1	7	0.018607	0.113428	KCNK1	http://amigo.geneontology.org/amigo/term/GO:0005272
signal transduction	Gene Ontology	GO:0007165	4	432	0.0192872	0.113428	PDE1A|SRGAP1|PPP1R12A|GABRA2	http://amigo.geneontology.org/amigo/term/GO:0007165
protein phosphorylation	Gene Ontology	GO:0006468	3	245	0.0205963	0.113428	MYO3B|CHUK|EIF2A	http://amigo.geneontology.org/amigo/term/GO:0006468
protein kinase A signaling	Gene Ontology	GO:0010737	1	8	0.0209087	0.113428	MYOM1	http://amigo.geneontology.org/amigo/term/GO:0010737
lipase activity	Gene Ontology	GO:0016298	1	8	0.0209087	0.113428	MGLL	http://amigo.geneontology.org/amigo/term/GO:0016298
positive regulation of T-helper 1 type immune response	Gene Ontology	GO:0002827	1	8	0.0209087	0.113428	IL23R	http://amigo.geneontology.org/amigo/term/GO:0002827
receptor localization to synapse	Gene Ontology	GO:0097120	1	8	0.0209087	0.113428	RELN	http://amigo.geneontology.org/amigo/term/GO:0097120
xenobiotic transmembrane transporter activity	Gene Ontology	GO:0042910	1	8	0.0209087	0.113428	ABCC2	http://amigo.geneontology.org/amigo/term/GO:0042910
regulation of release of sequestered calcium ion into cytosol by sarcoplasmic reticulum	Gene Ontology	GO:0010880	1	8	0.0209087	0.113428	CLIC2	http://amigo.geneontology.org/amigo/term/GO:0010880
positive regulation of synapse maturation	Gene Ontology	GO:0090129	1	8	0.0209087	0.113428	RELN	http://amigo.geneontology.org/amigo/term/GO:0090129
A band	Gene Ontology	GO:0031672	1	8	0.0209087	0.113428	PPP1R12A	http://amigo.geneontology.org/amigo/term/GO:0031672
glycosaminoglycan biosynthetic process	Gene Ontology	GO:0006024	1	8	0.0209087	0.113428	EXT1	http://amigo.geneontology.org/amigo/term/GO:0006024
Golgi trans cisterna	Gene Ontology	GO:0000138	1	8	0.0209087	0.113428	SGMS1	http://amigo.geneontology.org/amigo/term/GO:0000138
positive regulation of dendrite development	Gene Ontology	GO:1900006	1	8	0.0209087	0.113428	ALK	http://amigo.geneontology.org/amigo/term/GO:1900006
synaptic transmission, GABAergic	Gene Ontology	GO:0051932	1	8	0.0209087	0.113428	GABRA2	http://amigo.geneontology.org/amigo/term/GO:0051932
regulation of protein processing	Gene Ontology	GO:0070613	1	9	0.0232052	0.113428	LDLRAD3	http://amigo.geneontology.org/amigo/term/GO:0070613
SREBP signaling pathway	Gene Ontology	GO:0032933	1	9	0.0232052	0.113428	EIF2A	http://amigo.geneontology.org/amigo/term/GO:0032933
regulation of NMDA receptor activity	Gene Ontology	GO:2000310	1	9	0.0232052	0.113428	RELN	http://amigo.geneontology.org/amigo/term/GO:2000310
long-chain fatty-acyl-CoA biosynthetic process	Gene Ontology	GO:0035338	1	9	0.0232052	0.113428	ELOVL4	http://amigo.geneontology.org/amigo/term/GO:0035338
positive regulation of extrinsic apoptotic signaling pathway via death domain receptors	Gene Ontology	GO:1902043	1	9	0.0232052	0.113428	ZSWIM2	http://amigo.geneontology.org/amigo/term/GO:1902043
positive regulation of dendritic spine morphogenesis	Gene Ontology	GO:0061003	1	9	0.0232052	0.113428	RELN	http://amigo.geneontology.org/amigo/term/GO:0061003
guanyl-nucleotide exchange factor complex	Gene Ontology	GO:0032045	1	9	0.0232052	0.113428	WDR41	http://amigo.geneontology.org/amigo/term/GO:0032045
calcium channel complex	Gene Ontology	GO:0034704	1	9	0.0232052	0.113428	AKAP6	http://amigo.geneontology.org/amigo/term/GO:0034704
xenobiotic transport	Gene Ontology	GO:0042908	1	9	0.0232052	0.113428	ABCC2	http://amigo.geneontology.org/amigo/term/GO:0042908
signal transduction involved in G2 DNA damage checkpoint	Gene Ontology	GO:0072425	1	9	0.0232052	0.113428	ABRAXAS1	http://amigo.geneontology.org/amigo/term/GO:0072425
mesoderm development	Gene Ontology	GO:0007498	1	10	0.0254963	0.113428	EXT1	http://amigo.geneontology.org/amigo/term/GO:0007498
potassium channel activity	Gene Ontology	GO:0005267	1	10	0.0254963	0.113428	KCNK1	http://amigo.geneontology.org/amigo/term/GO:0005267
I-kappaB phosphorylation	Gene Ontology	GO:0007252	1	10	0.0254963	0.113428	CHUK	http://amigo.geneontology.org/amigo/term/GO:0007252
small ribosomal subunit rRNA binding	Gene Ontology	GO:0070181	1	10	0.0254963	0.113428	MRPS18C	http://amigo.geneontology.org/amigo/term/GO:0070181
synaptic membrane	Gene Ontology	GO:0097060	1	10	0.0254963	0.113428	KCNK1	http://amigo.geneontology.org/amigo/term/GO:0097060
response to pain	Gene Ontology	GO:0048265	1	10	0.0254963	0.113428	RELN	http://amigo.geneontology.org/amigo/term/GO:0048265
GABA-gated chloride ion channel activity	Gene Ontology	GO:0022851	1	10	0.0254963	0.113428	GABRA2	http://amigo.geneontology.org/amigo/term/GO:0022851
inhibitory synapse assembly	Gene Ontology	GO:1904862	1	10	0.0254963	0.113428	GABRA2	http://amigo.geneontology.org/amigo/term/GO:1904862
inhibitory synapse	Gene Ontology	GO:0060077	1	10	0.0254963	0.113428	GABRA2	http://amigo.geneontology.org/amigo/term/GO:0060077
hydrolase activity, acting on ester bonds	Gene Ontology	GO:0016788	1	10	0.0254963	0.113428	PTER	http://amigo.geneontology.org/amigo/term/GO:0016788
lens fiber cell differentiation	Gene Ontology	GO:0070306	1	10	0.0254963	0.113428	MAF	http://amigo.geneontology.org/amigo/term/GO:0070306
M band	Gene Ontology	GO:0031430	1	10	0.0254963	0.113428	MYOM1	http://amigo.geneontology.org/amigo/term/GO:0031430
peptidyl-proline hydroxylation to 4-hydroxy-L-proline	Gene Ontology	GO:0018401	1	10	0.0254963	0.113428	EGLN1	http://amigo.geneontology.org/amigo/term/GO:0018401
membrane	Gene Ontology	GO:0016020	4	482	0.0273562	0.113428	TRABD2B|MGLL|PGRMC1|ABCC2	http://amigo.geneontology.org/amigo/term/GO:0016020
positive regulation of CREB transcription factor activity	Gene Ontology	GO:0032793	1	11	0.0277821	0.113428	RELN	http://amigo.geneontology.org/amigo/term/GO:0032793
extrinsic component of mitochondrial inner membrane	Gene Ontology	GO:0031314	1	11	0.0277821	0.113428	COQ4	http://amigo.geneontology.org/amigo/term/GO:0031314
sarcomere	Gene Ontology	GO:0030017	1	11	0.0277821	0.113428	MYOM1	http://amigo.geneontology.org/amigo/term/GO:0030017
positive regulation of long-term synaptic potentiation	Gene Ontology	GO:1900273	1	11	0.0277821	0.113428	RELN	http://amigo.geneontology.org/amigo/term/GO:1900273
negative regulation of interleukin-10 production	Gene Ontology	GO:0032693	1	11	0.0277821	0.113428	IL23R	http://amigo.geneontology.org/amigo/term/GO:0032693
camera-type eye morphogenesis	Gene Ontology	GO:0048593	1	12	0.0300627	0.113428	FAT1	http://amigo.geneontology.org/amigo/term/GO:0048593
serine-type peptidase activity	Gene Ontology	GO:0008236	1	12	0.0300627	0.113428	RELN	http://amigo.geneontology.org/amigo/term/GO:0008236
heart trabecula formation	Gene Ontology	GO:0060347	1	12	0.0300627	0.113428	EGLN1	http://amigo.geneontology.org/amigo/term/GO:0060347
acylglycerol lipase activity	Gene Ontology	GO:0047372	1	12	0.0300627	0.113428	MGLL	http://amigo.geneontology.org/amigo/term/GO:0047372
positive regulation of excitatory postsynaptic potential	Gene Ontology	GO:2000463	1	12	0.0300627	0.113428	RELN	http://amigo.geneontology.org/amigo/term/GO:2000463
regulation of neuron death	Gene Ontology	GO:1901214	1	12	0.0300627	0.113428	EGLN1	http://amigo.geneontology.org/amigo/term/GO:1901214
very long-chain fatty acid biosynthetic process	Gene Ontology	GO:0042761	1	12	0.0300627	0.113428	ELOVL4	http://amigo.geneontology.org/amigo/term/GO:0042761
unsaturated fatty acid biosynthetic process	Gene Ontology	GO:0006636	1	12	0.0300627	0.113428	ELOVL4	http://amigo.geneontology.org/amigo/term/GO:0006636
gastrulation	Gene Ontology	GO:0007369	1	12	0.0300627	0.113428	EXT1	http://amigo.geneontology.org/amigo/term/GO:0007369
axon guidance	Gene Ontology	GO:0007411	2	115	0.0309223	0.113428	RELN|EXT1	http://amigo.geneontology.org/amigo/term/GO:0007411
dendrite membrane	Gene Ontology	GO:0032590	1	13	0.032338	0.113428	GABRA2	http://amigo.geneontology.org/amigo/term/GO:0032590
ubiquinone biosynthetic process	Gene Ontology	GO:0006744	1	13	0.032338	0.113428	COQ4	http://amigo.geneontology.org/amigo/term/GO:0006744
response to interferon-gamma	Gene Ontology	GO:0034341	1	13	0.032338	0.113428	IL23R	http://amigo.geneontology.org/amigo/term/GO:0034341
glutathione peroxidase activity	Gene Ontology	GO:0004602	1	13	0.032338	0.113428	CLIC2	http://amigo.geneontology.org/amigo/term/GO:0004602
potassium ion leak channel activity	Gene Ontology	GO:0022841	1	13	0.032338	0.113428	KCNK1	http://amigo.geneontology.org/amigo/term/GO:0022841
stabilization of membrane potential	Gene Ontology	GO:0030322	1	13	0.032338	0.113428	KCNK1	http://amigo.geneontology.org/amigo/term/GO:0030322
oxidoreductase activity, acting on single donors with incorporation of molecular oxygen, incorporation of two atoms of oxygen	Gene Ontology	GO:0016702	1	13	0.032338	0.113428	TMLHE	http://amigo.geneontology.org/amigo/term/GO:0016702
layer formation in cerebral cortex	Gene Ontology	GO:0021819	1	13	0.032338	0.113428	RELN	http://amigo.geneontology.org/amigo/term/GO:0021819
GABA-A receptor activity	Gene Ontology	GO:0004890	1	13	0.032338	0.113428	GABRA2	http://amigo.geneontology.org/amigo/term/GO:0004890
parallel fiber to Purkinje cell synapse	Gene Ontology	GO:0098688	1	13	0.032338	0.113428	KCNJ3	http://amigo.geneontology.org/amigo/term/GO:0098688
apicolateral plasma membrane	Gene Ontology	GO:0016327	1	13	0.032338	0.113428	MTCL1	http://amigo.geneontology.org/amigo/term/GO:0016327
endoderm development	Gene Ontology	GO:0007492	1	13	0.032338	0.113428	EXT1	http://amigo.geneontology.org/amigo/term/GO:0007492
hematopoietic stem cell proliferation	Gene Ontology	GO:0071425	1	14	0.034608	0.113642	ARIH2	http://amigo.geneontology.org/amigo/term/GO:0071425
GABA-A receptor complex	Gene Ontology	GO:1902711	1	14	0.034608	0.113642	GABRA2	http://amigo.geneontology.org/amigo/term/GO:1902711
glial cell differentiation	Gene Ontology	GO:0010001	1	14	0.034608	0.113642	RELN	http://amigo.geneontology.org/amigo/term/GO:0010001
epithelial cell morphogenesis	Gene Ontology	GO:0003382	1	14	0.034608	0.113642	FAT1	http://amigo.geneontology.org/amigo/term/GO:0003382
enzyme inhibitor activity	Gene Ontology	GO:0004857	1	14	0.034608	0.113642	PPP1R12A	http://amigo.geneontology.org/amigo/term/GO:0004857
heme biosynthetic process	Gene Ontology	GO:0006783	1	14	0.034608	0.113642	PGRMC1	http://amigo.geneontology.org/amigo/term/GO:0006783
secretory granule membrane	Gene Ontology	GO:0030667	1	14	0.034608	0.113642	PTPRN2	http://amigo.geneontology.org/amigo/term/GO:0030667
protein kinase A binding	Gene Ontology	GO:0051018	1	14	0.034608	0.113642	AKAP6	http://amigo.geneontology.org/amigo/term/GO:0051018
bile acid and bile salt transport	Gene Ontology	GO:0015721	1	14	0.034608	0.113642	ABCC2	http://amigo.geneontology.org/amigo/term/GO:0015721
midbody	Gene Ontology	GO:0030496	2	126	0.0364364	0.118803	MTCL1|PGRMC1	http://amigo.geneontology.org/amigo/term/GO:0030496
positive regulation of interleukin-12 production	Gene Ontology	GO:0032735	1	15	0.0368727	0.119385	IL23R	http://amigo.geneontology.org/amigo/term/GO:0032735
olfactory bulb development	Gene Ontology	GO:0021772	1	16	0.0391323	0.119988	EXT1	http://amigo.geneontology.org/amigo/term/GO:0021772
positive regulation of synaptic transmission, glutamatergic	Gene Ontology	GO:0051968	1	16	0.0391323	0.119988	RELN	http://amigo.geneontology.org/amigo/term/GO:0051968
sarcoplasmic reticulum	Gene Ontology	GO:0016529	1	16	0.0391323	0.119988	AKAP6	http://amigo.geneontology.org/amigo/term/GO:0016529
regulation of postsynapse organization	Gene Ontology	GO:0099175	1	16	0.0391323	0.119988	EGLN1	http://amigo.geneontology.org/amigo/term/GO:0099175
inward rectifier potassium channel activity	Gene Ontology	GO:0005242	1	16	0.0391323	0.119988	KCNK1	http://amigo.geneontology.org/amigo/term/GO:0005242
cell development	Gene Ontology	GO:0048468	1	16	0.0391323	0.119988	MAF	http://amigo.geneontology.org/amigo/term/GO:0048468
neurotransmitter secretion	Gene Ontology	GO:0007269	1	16	0.0391323	0.119988	PTPRN2	http://amigo.geneontology.org/amigo/term/GO:0007269
associative learning	Gene Ontology	GO:0008306	1	17	0.0413866	0.122833	RELN	http://amigo.geneontology.org/amigo/term/GO:0008306
DNA damage checkpoint	Gene Ontology	GO:0000077	1	17	0.0413866	0.122833	MAP3K20	http://amigo.geneontology.org/amigo/term/GO:0000077
positive regulation of neuroblast proliferation	Gene Ontology	GO:0002052	1	17	0.0413866	0.122833	OTP	http://amigo.geneontology.org/amigo/term/GO:0002052
integral component of postsynaptic specialization membrane	Gene Ontology	GO:0099060	1	17	0.0413866	0.122833	GABRA2	http://amigo.geneontology.org/amigo/term/GO:0099060
regulation of small GTPase mediated signal transduction	Gene Ontology	GO:0051056	1	18	0.0436357	0.126271	GARNL3	http://amigo.geneontology.org/amigo/term/GO:0051056
regulation of angiogenesis	Gene Ontology	GO:0045765	1	18	0.0436357	0.126271	EGLN1	http://amigo.geneontology.org/amigo/term/GO:0045765
glucuronosyltransferase activity	Gene Ontology	GO:0015020	1	18	0.0436357	0.126271	EXT1	http://amigo.geneontology.org/amigo/term/GO:0015020
mitotic cell cycle checkpoint	Gene Ontology	GO:0007093	1	18	0.0436357	0.126271	MAP3K20	http://amigo.geneontology.org/amigo/term/GO:0007093
14-3-3 protein binding	Gene Ontology	GO:0071889	1	19	0.0458796	0.131125	PPP1R12A	http://amigo.geneontology.org/amigo/term/GO:0071889
L-ascorbic acid binding	Gene Ontology	GO:0031418	1	19	0.0458796	0.131125	EGLN1	http://amigo.geneontology.org/amigo/term/GO:0031418
long-term memory	Gene Ontology	GO:0007616	1	20	0.0481183	0.134209	RELN	http://amigo.geneontology.org/amigo/term/GO:0007616
ferrous iron binding	Gene Ontology	GO:0008198	1	20	0.0481183	0.134209	EGLN1	http://amigo.geneontology.org/amigo/term/GO:0008198
gamma-aminobutyric acid signaling pathway	Gene Ontology	GO:0007214	1	20	0.0481183	0.134209	GABRA2	http://amigo.geneontology.org/amigo/term/GO:0007214
cellular response to gamma radiation	Gene Ontology	GO:0071480	1	20	0.0481183	0.134209	MAP3K20	http://amigo.geneontology.org/amigo/term/GO:0071480
activation of MAPKK activity	Gene Ontology	GO:0000186	1	21	0.0503518	0.13554	MAP3K20	http://amigo.geneontology.org/amigo/term/GO:0000186
actomyosin structure organization	Gene Ontology	GO:0031032	1	21	0.0503518	0.13554	FRMD3	http://amigo.geneontology.org/amigo/term/GO:0031032
mRNA 3'-UTR AU-rich region binding	Gene Ontology	GO:0035925	1	21	0.0503518	0.13554	RBMS3	http://amigo.geneontology.org/amigo/term/GO:0035925
cytokine production	Gene Ontology	GO:0001816	1	21	0.0503518	0.13554	MAF	http://amigo.geneontology.org/amigo/term/GO:0001816
positive regulation of protein targeting to membrane	Gene Ontology	GO:0090314	1	21	0.0503518	0.13554	TCAF2	http://amigo.geneontology.org/amigo/term/GO:0090314
regulation of postsynaptic membrane potential	Gene Ontology	GO:0060078	1	22	0.0525802	0.136785	GABRA2	http://amigo.geneontology.org/amigo/term/GO:0060078
steroid binding	Gene Ontology	GO:0005496	1	22	0.0525802	0.136785	PGRMC1	http://amigo.geneontology.org/amigo/term/GO:0005496
positive regulation of DNA repair	Gene Ontology	GO:0045739	1	22	0.0525802	0.136785	ABRAXAS1	http://amigo.geneontology.org/amigo/term/GO:0045739
acetylglucosaminyltransferase activity	Gene Ontology	GO:0008375	1	22	0.0525802	0.136785	EXT1	http://amigo.geneontology.org/amigo/term/GO:0008375
receptor complex	Gene Ontology	GO:0043235	2	155	0.0525867	0.136785	PTPRN2|IL23R	http://amigo.geneontology.org/amigo/term/GO:0043235
neuronal cell body	Gene Ontology	GO:0043025	2	156	0.0531822	0.137561	PDE1A|GABRA2	http://amigo.geneontology.org/amigo/term/GO:0043025
positive regulation of defense response to virus by host	Gene Ontology	GO:0002230	1	23	0.0548034	0.138694	IL23R	http://amigo.geneontology.org/amigo/term/GO:0002230
ventricular septum morphogenesis	Gene Ontology	GO:0060412	1	23	0.0548034	0.138694	EGLN1	http://amigo.geneontology.org/amigo/term/GO:0060412
filamentous actin	Gene Ontology	GO:0031941	1	23	0.0548034	0.138694	SPECC1	http://amigo.geneontology.org/amigo/term/GO:0031941
positive regulation of transcription by RNA polymerase II	Gene Ontology	GO:0045944	5	872	0.0548185	0.138694	ASXL3|CHUK|EGLN1|PPP1R12A|MAF	http://amigo.geneontology.org/amigo/term/GO:0045944
proteolysis	Gene Ontology	GO:0006508	3	368	0.0566241	0.139688	TRABD2B|RELN|ADAMTS17	http://amigo.geneontology.org/amigo/term/GO:0006508
activation of JUN kinase activity	Gene Ontology	GO:0007257	1	24	0.0570215	0.139688	MAP3K20	http://amigo.geneontology.org/amigo/term/GO:0007257
protein K63-linked deubiquitination	Gene Ontology	GO:0070536	1	24	0.0570215	0.139688	ABRAXAS1	http://amigo.geneontology.org/amigo/term/GO:0070536
chromosome, centromeric region	Gene Ontology	GO:0000775	1	24	0.0570215	0.139688	PGRMC1	http://amigo.geneontology.org/amigo/term/GO:0000775
transferase activity, transferring glycosyl groups	Gene Ontology	GO:0016757	1	24	0.0570215	0.139688	EXT1	http://amigo.geneontology.org/amigo/term/GO:0016757
Wnt-protein binding	Gene Ontology	GO:0017147	1	25	0.0592345	0.142841	TRABD2B	http://amigo.geneontology.org/amigo/term/GO:0017147
transmitter-gated ion channel activity involved in regulation of postsynaptic membrane potential	Gene Ontology	GO:1904315	1	25	0.0592345	0.142841	GABRA2	http://amigo.geneontology.org/amigo/term/GO:1904315
adult behavior	Gene Ontology	GO:0030534	1	25	0.0592345	0.142841	ALK	http://amigo.geneontology.org/amigo/term/GO:0030534
Rab guanyl-nucleotide exchange factor activity	Gene Ontology	GO:0017112	1	26	0.0614423	0.145925	WDR41	http://amigo.geneontology.org/amigo/term/GO:0017112
polyubiquitin modification-dependent protein binding	Gene Ontology	GO:0031593	1	27	0.063645	0.145925	ABRAXAS1	http://amigo.geneontology.org/amigo/term/GO:0031593
chloride channel complex	Gene Ontology	GO:0034707	1	27	0.063645	0.145925	GABRA2	http://amigo.geneontology.org/amigo/term/GO:0034707
integral component of presynaptic membrane	Gene Ontology	GO:0099056	1	27	0.063645	0.145925	KCNJ3	http://amigo.geneontology.org/amigo/term/GO:0099056
centrosome cycle	Gene Ontology	GO:0007098	1	27	0.063645	0.145925	PPP1R12A	http://amigo.geneontology.org/amigo/term/GO:0007098
positive regulation of protein secretion	Gene Ontology	GO:0050714	1	27	0.063645	0.145925	MYOM1	http://amigo.geneontology.org/amigo/term/GO:0050714
cytoskeletal protein binding	Gene Ontology	GO:0008092	1	27	0.063645	0.145925	FRMD3	http://amigo.geneontology.org/amigo/term/GO:0008092
ceramide biosynthetic process	Gene Ontology	GO:0046513	1	27	0.063645	0.145925	SGMS1	http://amigo.geneontology.org/amigo/term/GO:0046513
positive regulation of TOR signaling	Gene Ontology	GO:0032008	1	27	0.063645	0.145925	RELN	http://amigo.geneontology.org/amigo/term/GO:0032008
actin filament binding	Gene Ontology	GO:0051015	2	173	0.0636649	0.145925	MYOM1|RCSD1	http://amigo.geneontology.org/amigo/term/GO:0051015
microtubule bundle formation	Gene Ontology	GO:0001578	1	28	0.0658427	0.149437	MTCL1	http://amigo.geneontology.org/amigo/term/GO:0001578
negative regulation of Wnt signaling pathway	Gene Ontology	GO:0030178	1	28	0.0658427	0.149437	TRABD2B	http://amigo.geneontology.org/amigo/term/GO:0030178
inner ear development	Gene Ontology	GO:0048839	1	29	0.0680352	0.14983	MAF	http://amigo.geneontology.org/amigo/term/GO:0048839
tumor necrosis factor-mediated signaling pathway	Gene Ontology	GO:0033209	1	29	0.0680352	0.14983	CHUK	http://amigo.geneontology.org/amigo/term/GO:0033209
cytokine binding	Gene Ontology	GO:0019955	1	29	0.0680352	0.14983	IL23R	http://amigo.geneontology.org/amigo/term/GO:0019955
calcium channel activity	Gene Ontology	GO:0005262	1	29	0.0680352	0.14983	SLC24A4	http://amigo.geneontology.org/amigo/term/GO:0005262
mitochondrial small ribosomal subunit	Gene Ontology	GO:0005763	1	30	0.0702227	0.14983	MRPS18C	http://amigo.geneontology.org/amigo/term/GO:0005763
kinesin binding	Gene Ontology	GO:0019894	1	30	0.0702227	0.14983	KTN1	http://amigo.geneontology.org/amigo/term/GO:0019894
dendrite development	Gene Ontology	GO:0016358	1	30	0.0702227	0.14983	RELN	http://amigo.geneontology.org/amigo/term/GO:0016358
positive regulation of protein tyrosine kinase activity	Gene Ontology	GO:0061098	1	30	0.0702227	0.14983	RELN	http://amigo.geneontology.org/amigo/term/GO:0061098
cellular response to cAMP	Gene Ontology	GO:0071320	1	30	0.0702227	0.14983	AKAP6	http://amigo.geneontology.org/amigo/term/GO:0071320
regulation of cell adhesion	Gene Ontology	GO:0030155	1	30	0.0702227	0.14983	PPP1R12A	http://amigo.geneontology.org/amigo/term/GO:0030155
mitotic spindle assembly	Gene Ontology	GO:0090307	1	30	0.0702227	0.14983	ABRAXAS1	http://amigo.geneontology.org/amigo/term/GO:0090307
response to ionizing radiation	Gene Ontology	GO:0010212	1	31	0.0724051	0.153778	ABRAXAS1	http://amigo.geneontology.org/amigo/term/GO:0010212
protein K63-linked ubiquitination	Gene Ontology	GO:0070534	1	32	0.0745825	0.156962	ARIH2	http://amigo.geneontology.org/amigo/term/GO:0070534
muscle contraction	Gene Ontology	GO:0006936	1	32	0.0745825	0.156962	MYOM1	http://amigo.geneontology.org/amigo/term/GO:0006936
neuron development	Gene Ontology	GO:0048666	1	33	0.0767549	0.157246	ALK	http://amigo.geneontology.org/amigo/term/GO:0048666
ATPase-coupled transmembrane transporter activity	Gene Ontology	GO:0042626	1	33	0.0767549	0.157246	ABCC2	http://amigo.geneontology.org/amigo/term/GO:0042626
anion transmembrane transport	Gene Ontology	GO:0098656	1	33	0.0767549	0.157246	SLC24A4	http://amigo.geneontology.org/amigo/term/GO:0098656
long-term synaptic potentiation	Gene Ontology	GO:0060291	1	33	0.0767549	0.157246	RELN	http://amigo.geneontology.org/amigo/term/GO:0060291
negative regulation of catalytic activity	Gene Ontology	GO:0043086	1	33	0.0767549	0.157246	PPP1R12A	http://amigo.geneontology.org/amigo/term/GO:0043086
motor activity	Gene Ontology	GO:0003774	1	33	0.0767549	0.157246	MYO3B	http://amigo.geneontology.org/amigo/term/GO:0003774
GTPase activator activity	Gene Ontology	GO:0005096	2	194	0.0774799	0.158032	SRGAP1|GARNL3	http://amigo.geneontology.org/amigo/term/GO:0005096
positive regulation of protein-containing complex assembly	Gene Ontology	GO:0031334	1	34	0.0789222	0.160267	TRABD2B	http://amigo.geneontology.org/amigo/term/GO:0031334
nervous system process	Gene Ontology	GO:0050877	1	36	0.0832418	0.167569	GABRA2	http://amigo.geneontology.org/amigo/term/GO:0050877
receptor-mediated endocytosis	Gene Ontology	GO:0006898	1	37	0.0853941	0.169689	LDLRAD3	http://amigo.geneontology.org/amigo/term/GO:0006898
cytokine receptor activity	Gene Ontology	GO:0004896	1	37	0.0853941	0.169689	IL23R	http://amigo.geneontology.org/amigo/term/GO:0004896
cellular iron ion homeostasis	Gene Ontology	GO:0006879	1	37	0.0853941	0.169689	EGLN1	http://amigo.geneontology.org/amigo/term/GO:0006879
cellular response to drug	Gene Ontology	GO:0035690	1	38	0.0875414	0.173212	PPP1R12A	http://amigo.geneontology.org/amigo/term/GO:0035690
ubiquitin protein ligase activity	Gene Ontology	GO:0061630	2	211	0.089288	0.174469	ZSWIM2|UBR4	http://amigo.geneontology.org/amigo/term/GO:0061630
lateral plasma membrane	Gene Ontology	GO:0016328	1	39	0.0896838	0.174469	MTCL1	http://amigo.geneontology.org/amigo/term/GO:0016328
amyloid-beta binding	Gene Ontology	GO:0001540	1	39	0.0896838	0.174469	LDLRAD3	http://amigo.geneontology.org/amigo/term/GO:0001540
regulation of translation	Gene Ontology	GO:0006417	1	39	0.0896838	0.174469	EIF2A	http://amigo.geneontology.org/amigo/term/GO:0006417
translational initiation	Gene Ontology	GO:0006413	1	40	0.0918212	0.175674	EIF2A	http://amigo.geneontology.org/amigo/term/GO:0006413
myosin complex	Gene Ontology	GO:0016459	1	40	0.0918212	0.175674	MYO3B	http://amigo.geneontology.org/amigo/term/GO:0016459
double-strand break repair	Gene Ontology	GO:0006302	1	40	0.0918212	0.175674	ABRAXAS1	http://amigo.geneontology.org/amigo/term/GO:0006302
Rac GTPase binding	Gene Ontology	GO:0048365	1	40	0.0918212	0.175674	SRGAP1	http://amigo.geneontology.org/amigo/term/GO:0048365
positive regulation of translation	Gene Ontology	GO:0045727	1	42	0.0960812	0.181565	RBMS3	http://amigo.geneontology.org/amigo/term/GO:0045727
positive regulation of interferon-gamma production	Gene Ontology	GO:0032729	1	42	0.0960812	0.181565	IL23R	http://amigo.geneontology.org/amigo/term/GO:0032729
transmembrane transport	Gene Ontology	GO:0055085	2	221	0.0964686	0.181565	SLC22A23|ABCC2	http://amigo.geneontology.org/amigo/term/GO:0055085
positive regulation of GTPase activity	Gene Ontology	GO:0043547	2	222	0.0971957	0.182193	SRGAP1|GARNL3	http://amigo.geneontology.org/amigo/term/GO:0043547
protein self-association	Gene Ontology	GO:0043621	1	43	0.0982038	0.182604	ZSWIM2	http://amigo.geneontology.org/amigo/term/GO:0043621
filopodium	Gene Ontology	GO:0030175	1	43	0.0982038	0.182604	FAT1	http://amigo.geneontology.org/amigo/term/GO:0030175
protein binding	Gene Ontology	GO:0005515	2	224	0.0986545	0.182708	KCNJ3|PDE1A	http://amigo.geneontology.org/amigo/term/GO:0005515
integral component of Golgi membrane	Gene Ontology	GO:0030173	1	44	0.100322	0.185055	SGMS1	http://amigo.geneontology.org/amigo/term/GO:0030173
ossification	Gene Ontology	GO:0001503	1	45	0.102434	0.188203	EXT1	http://amigo.geneontology.org/amigo/term/GO:0001503
mitochondrial inner membrane	Gene Ontology	GO:0005743	2	231	0.103809	0.189816	COQ4|MRPS18C	http://amigo.geneontology.org/amigo/term/GO:0005743
chromatin organization	Gene Ontology	GO:0006325	1	46	0.104542	0.189816	ABRAXAS1	http://amigo.geneontology.org/amigo/term/GO:0006325
synaptic vesicle membrane	Gene Ontology	GO:0030672	1	46	0.104542	0.189816	PTPRN2	http://amigo.geneontology.org/amigo/term/GO:0030672
epithelial cell differentiation	Gene Ontology	GO:0030855	1	47	0.106645	0.192127	PTER	http://amigo.geneontology.org/amigo/term/GO:0030855
embryonic digit morphogenesis	Gene Ontology	GO:0042733	1	47	0.106645	0.192127	MAP3K20	http://amigo.geneontology.org/amigo/term/GO:0042733
endoplasmic reticulum lumen	Gene Ontology	GO:0005788	1	48	0.108743	0.195148	ERP44	http://amigo.geneontology.org/amigo/term/GO:0005788
negative regulation of DNA-binding transcription factor activity	Gene Ontology	GO:0043433	1	49	0.110837	0.196618	EGLN1	http://amigo.geneontology.org/amigo/term/GO:0043433
protein K48-linked ubiquitination	Gene Ontology	GO:0070936	1	49	0.110837	0.196618	ARIH2	http://amigo.geneontology.org/amigo/term/GO:0070936
GABA-ergic synapse	Gene Ontology	GO:0098982	1	50	0.112925	0.199559	GABRA2	http://amigo.geneontology.org/amigo/term/GO:0098982
voltage-gated potassium channel complex	Gene Ontology	GO:0008076	1	51	0.115009	0.202468	KCNJ3	http://amigo.geneontology.org/amigo/term/GO:0008076
neurotransmitter receptor activity	Gene Ontology	GO:0030594	1	52	0.117088	0.205347	GABRA2	http://amigo.geneontology.org/amigo/term/GO:0030594
protein heterodimerization activity	Gene Ontology	GO:0046982	2	250	0.118156	0.206439	CHUK|EXT1	http://amigo.geneontology.org/amigo/term/GO:0046982
cell cycle arrest	Gene Ontology	GO:0007050	1	54	0.121231	0.20944	MAP3K20	http://amigo.geneontology.org/amigo/term/GO:0007050
perikaryon	Gene Ontology	GO:0043204	1	54	0.121231	0.20944	KCNK1	http://amigo.geneontology.org/amigo/term/GO:0043204
cellular response to hypoxia	Gene Ontology	GO:0071456	1	54	0.121231	0.20944	EGLN1	http://amigo.geneontology.org/amigo/term/GO:0071456
positive regulation of phosphatidylinositol 3-kinase signaling	Gene Ontology	GO:0014068	1	55	0.123295	0.212214	RELN	http://amigo.geneontology.org/amigo/term/GO:0014068
kinase binding	Gene Ontology	GO:0019900	1	56	0.125355	0.21496	MYOM1	http://amigo.geneontology.org/amigo/term/GO:0019900
microtubule organizing center	Gene Ontology	GO:0005815	1	57	0.12741	0.217678	SPECC1	http://amigo.geneontology.org/amigo/term/GO:0005815
extracellular exosome	Gene Ontology	GO:0070062	1	58	0.12946	0.217963	PGRMC1	http://amigo.geneontology.org/amigo/term/GO:0070062
postsynapse	Gene Ontology	GO:0098794	1	58	0.12946	0.217963	GABRA2	http://amigo.geneontology.org/amigo/term/GO:0098794
animal organ morphogenesis	Gene Ontology	GO:0009887	1	59	0.131505	0.218233	ASXL3	http://amigo.geneontology.org/amigo/term/GO:0009887
cellular calcium ion homeostasis	Gene Ontology	GO:0006874	1	61	0.135582	0.221817	SLC24A4	http://amigo.geneontology.org/amigo/term/GO:0006874
cytoskeleton organization	Gene Ontology	GO:0007010	1	61	0.135582	0.221817	MAP3K20	http://amigo.geneontology.org/amigo/term/GO:0007010
microtubule-based movement	Gene Ontology	GO:0007018	1	61	0.135582	0.221817	KTN1	http://amigo.geneontology.org/amigo/term/GO:0007018
response to lipopolysaccharide	Gene Ontology	GO:0032496	1	62	0.137613	0.224348	IL23R	http://amigo.geneontology.org/amigo/term/GO:0032496
metal ion binding	Gene Ontology	GO:0046872	5	1164	0.13904	0.225879	ARIH2|PDE1A|EXT1|PGRMC1|RELN	http://amigo.geneontology.org/amigo/term/GO:0046872
hematopoietic progenitor cell differentiation	Gene Ontology	GO:0002244	1	63	0.139639	0.22606	TCAF2	http://amigo.geneontology.org/amigo/term/GO:0002244
kinetochore	Gene Ontology	GO:0000776	1	64	0.141661	0.226952	PPP1R12A	http://amigo.geneontology.org/amigo/term/GO:0000776
ion transmembrane transport	Gene Ontology	GO:0034220	1	64	0.141661	0.226952	GABRA2	http://amigo.geneontology.org/amigo/term/GO:0034220
activation of MAPK activity	Gene Ontology	GO:0000187	1	66	0.145691	0.23101	ALK	http://amigo.geneontology.org/amigo/term/GO:0000187
locomotory behavior	Gene Ontology	GO:0007626	1	66	0.145691	0.23101	RELN	http://amigo.geneontology.org/amigo/term/GO:0007626
phosphatidylinositol binding	Gene Ontology	GO:0035091	1	68	0.149702	0.233373	SNX29	http://amigo.geneontology.org/amigo/term/GO:0035091
regulation of membrane potential	Gene Ontology	GO:0042391	1	68	0.149702	0.233373	GABRA2	http://amigo.geneontology.org/amigo/term/GO:0042391
cellular oxidant detoxification	Gene Ontology	GO:0098869	1	69	0.1517	0.234124	CLIC2	http://amigo.geneontology.org/amigo/term/GO:0098869
mitotic cell cycle	Gene Ontology	GO:0000278	1	69	0.1517	0.234124	PPP1R12A	http://amigo.geneontology.org/amigo/term/GO:0000278
nucleus	Gene Ontology	GO:0005634	10	2955	0.153124	0.234142	EGLN1|CLIC2|CREG1|CHUK|ADK|FAT1|MAF|OTP|ABRAXAS1|MAP3K20	http://amigo.geneontology.org/amigo/term/GO:0005634
cytoplasmic vesicle membrane	Gene Ontology	GO:0030659	1	70	0.153694	0.234142	GABRA2	http://amigo.geneontology.org/amigo/term/GO:0030659
transcription, DNA-templated	Gene Ontology	GO:0006351	1	70	0.153694	0.234142	ASXL3	http://amigo.geneontology.org/amigo/term/GO:0006351
integral component of membrane	Gene Ontology	GO:0016021	12	3697	0.153735	0.234142	PTPRN2|PRRG1|FAM171B|OR6P1|SLC22A23|LYSMD4|KCNK1|FAT1|LDLRAD3|PGRMC1|GYPC|FRMD3	http://amigo.geneontology.org/amigo/term/GO:0016021
negative regulation of cell migration	Gene Ontology	GO:0030336	1	74	0.161623	0.242173	SRGAP1	http://amigo.geneontology.org/amigo/term/GO:0030336
protein glycosylation	Gene Ontology	GO:0006486	1	75	0.163594	0.24277	EXT1	http://amigo.geneontology.org/amigo/term/GO:0006486
mitochondrial outer membrane	Gene Ontology	GO:0005741	1	75	0.163594	0.24277	PGRMC1	http://amigo.geneontology.org/amigo/term/GO:0005741
Z disc	Gene Ontology	GO:0030018	1	75	0.163594	0.24277	PPP1R12A	http://amigo.geneontology.org/amigo/term/GO:0030018
cellular response to tumor necrosis factor	Gene Ontology	GO:0071356	1	76	0.165561	0.244123	CHUK	http://amigo.geneontology.org/amigo/term/GO:0071356
protein tyrosine phosphatase activity	Gene Ontology	GO:0004725	1	79	0.171432	0.250388	PTPRN2	http://amigo.geneontology.org/amigo/term/GO:0004725
transmembrane transporter activity	Gene Ontology	GO:0022857	1	79	0.171432	0.250388	SLC22A23	http://amigo.geneontology.org/amigo/term/GO:0022857
spindle pole	Gene Ontology	GO:0000922	1	80	0.17338	0.251646	MTCL1	http://amigo.geneontology.org/amigo/term/GO:0000922
cell-cell adhesion	Gene Ontology	GO:0098609	1	80	0.17338	0.251646	FAT1	http://amigo.geneontology.org/amigo/term/GO:0098609
recycling endosome	Gene Ontology	GO:0055037	1	83	0.179198	0.258469	KCNK1	http://amigo.geneontology.org/amigo/term/GO:0055037
ATP binding	Gene Ontology	GO:0005524	5	1275	0.180883	0.26009	ALK|MYO3B|CHUK|ABCC2|MAP3K20	http://amigo.geneontology.org/amigo/term/GO:0005524
postsynaptic membrane	Gene Ontology	GO:0045211	1	85	0.183054	0.262396	GABRA2	http://amigo.geneontology.org/amigo/term/GO:0045211
sensory perception of smell	Gene Ontology	GO:0007608	1	88	0.188804	0.268148	SLC24A4	http://amigo.geneontology.org/amigo/term/GO:0007608
calcium ion transmembrane transport	Gene Ontology	GO:0070588	1	89	0.190712	0.269206	SLC24A4	http://amigo.geneontology.org/amigo/term/GO:0070588
peptidyl-tyrosine dephosphorylation	Gene Ontology	GO:0035335	1	89	0.190712	0.269206	PTPRN2	http://amigo.geneontology.org/amigo/term/GO:0035335
metalloendopeptidase activity	Gene Ontology	GO:0004222	1	92	0.196409	0.275568	TRABD2B	http://amigo.geneontology.org/amigo/term/GO:0004222
protein dephosphorylation	Gene Ontology	GO:0006470	1	94	0.200185	0.279174	PPP1R12A	http://amigo.geneontology.org/amigo/term/GO:0006470
zinc ion binding	Gene Ontology	GO:0008270	3	664	0.205908	0.285435	PTER|ZSWIM2|UBR4	http://amigo.geneontology.org/amigo/term/GO:0008270
negative regulation of canonical Wnt signaling pathway	Gene Ontology	GO:0090090	1	98	0.207685	0.286185	RBMS3	http://amigo.geneontology.org/amigo/term/GO:0090090
homophilic cell adhesion via plasma membrane adhesion molecules	Gene Ontology	GO:0007156	1	98	0.207685	0.286185	FAT1	http://amigo.geneontology.org/amigo/term/GO:0007156
regulation of transcription, DNA-templated	Gene Ontology	GO:0006355	2	360	0.208424	0.286199	CREG1|MAF	http://amigo.geneontology.org/amigo/term/GO:0006355
actin filament organization	Gene Ontology	GO:0007015	1	99	0.209549	0.286199	FAT1	http://amigo.geneontology.org/amigo/term/GO:0007015
negative regulation of gene expression	Gene Ontology	GO:0010629	1	99	0.209549	0.286199	RBMS3	http://amigo.geneontology.org/amigo/term/GO:0010629
chemical synaptic transmission	Gene Ontology	GO:0007268	1	102	0.215116	0.289531	GABRA2	http://amigo.geneontology.org/amigo/term/GO:0007268
cytokine-mediated signaling pathway	Gene Ontology	GO:0019221	1	104	0.218805	0.293643	IL23R	http://amigo.geneontology.org/amigo/term/GO:0019221
positive regulation of NF-kappaB transcription factor activity	Gene Ontology	GO:0051092	1	108	0.226133	0.299999	CHUK	http://amigo.geneontology.org/amigo/term/GO:0051092
protein autophosphorylation	Gene Ontology	GO:0046777	1	113	0.235198	0.306509	ALK	http://amigo.geneontology.org/amigo/term/GO:0046777
heme binding	Gene Ontology	GO:0020037	1	114	0.236998	0.306509	PGRMC1	http://amigo.geneontology.org/amigo/term/GO:0020037
actin cytoskeleton organization	Gene Ontology	GO:0030036	1	114	0.236998	0.306509	SPECC1	http://amigo.geneontology.org/amigo/term/GO:0030036
calmodulin binding	Gene Ontology	GO:0005516	1	114	0.236998	0.306509	PDE1A	http://amigo.geneontology.org/amigo/term/GO:0005516
peptidyl-serine phosphorylation	Gene Ontology	GO:0018105	1	118	0.244158	0.31228	CHUK	http://amigo.geneontology.org/amigo/term/GO:0018105
protein polyubiquitination	Gene Ontology	GO:0000209	1	119	0.245938	0.313689	ZSWIM2	http://amigo.geneontology.org/amigo/term/GO:0000209
perinuclear region of cytoplasm	Gene Ontology	GO:0048471	2	411	0.252501	0.31942	AKAP6|FAT1	http://amigo.geneontology.org/amigo/term/GO:0048471
postsynaptic density	Gene Ontology	GO:0014069	1	124	0.254774	0.320544	EGLN1	http://amigo.geneontology.org/amigo/term/GO:0014069
lamellipodium	Gene Ontology	GO:0030027	1	124	0.254774	0.320544	FAT1	http://amigo.geneontology.org/amigo/term/GO:0030027
cell-cell junction	Gene Ontology	GO:0005911	1	125	0.256529	0.321877	FAT1	http://amigo.geneontology.org/amigo/term/GO:0005911
translation	Gene Ontology	GO:0006412	1	128	0.261769	0.326682	MRPS18C	http://amigo.geneontology.org/amigo/term/GO:0006412
iron ion binding	Gene Ontology	GO:0005506	1	128	0.261769	0.326682	TMLHE	http://amigo.geneontology.org/amigo/term/GO:0005506
mitochondrial matrix	Gene Ontology	GO:0005759	1	144	0.289109	0.353186	TMLHE	http://amigo.geneontology.org/amigo/term/GO:0005759
extracellular region	Gene Ontology	GO:0005576	2	454	0.289898	0.353218	PRRG1|RELN	http://amigo.geneontology.org/amigo/term/GO:0005576
odorant binding	Gene Ontology	GO:0005549	1	147	0.294123	0.355559	OR6P1	http://amigo.geneontology.org/amigo/term/GO:0005549
nuclear membrane	Gene Ontology	GO:0031965	1	147	0.294123	0.355559	AKAP6	http://amigo.geneontology.org/amigo/term/GO:0031965
identical protein binding	Gene Ontology	GO:0042802	3	813	0.299482	0.361094	ALK|KCNK1|RALYL	http://amigo.geneontology.org/amigo/term/GO:0042802
actin cytoskeleton	Gene Ontology	GO:0015629	1	156	0.308957	0.368678	PPP1R12A	http://amigo.geneontology.org/amigo/term/GO:0015629
structural constituent of ribosome	Gene Ontology	GO:0003735	1	156	0.308957	0.368678	MRPS18C	http://amigo.geneontology.org/amigo/term/GO:0003735
actin binding	Gene Ontology	GO:0003779	1	158	0.312212	0.371604	MYO3B	http://amigo.geneontology.org/amigo/term/GO:0003779
ATPase activity	Gene Ontology	GO:0016887	1	159	0.313833	0.371624	ABCC2	http://amigo.geneontology.org/amigo/term/GO:0016887
positive regulation of apoptotic process	Gene Ontology	GO:0043065	1	159	0.313833	0.371624	MAP3K20	http://amigo.geneontology.org/amigo/term/GO:0043065
transcription regulator complex	Gene Ontology	GO:0005667	1	168	0.328259	0.38565	CREG1	http://amigo.geneontology.org/amigo/term/GO:0005667
transcription factor binding	Gene Ontology	GO:0008134	1	169	0.329843	0.38565	CREG1	http://amigo.geneontology.org/amigo/term/GO:0008134
extracellular matrix	Gene Ontology	GO:0031012	1	172	0.334574	0.38824	RELN	http://amigo.geneontology.org/amigo/term/GO:0031012
multicellular organism development	Gene Ontology	GO:0007275	1	172	0.334574	0.38824	RELN	http://amigo.geneontology.org/amigo/term/GO:0007275
axon	Gene Ontology	GO:0030424	1	173	0.336144	0.389086	GABRA2	http://amigo.geneontology.org/amigo/term/GO:0030424
oxidation-reduction process	Gene Ontology	GO:0055114	2	516	0.343411	0.395522	EGLN1|TMLHE	http://amigo.geneontology.org/amigo/term/GO:0055114
DNA binding	Gene Ontology	GO:0003677	2	517	0.344266	0.395522	OTP|MAF	http://amigo.geneontology.org/amigo/term/GO:0003677
protein transport	Gene Ontology	GO:0015031	1	184	0.353171	0.402754	KTN1	http://amigo.geneontology.org/amigo/term/GO:0015031
cytoplasm	Gene Ontology	GO:0005737	8	2867	0.360516	0.408111	EGLN1|CLIC2|SRGAP1|CHUK|PPP1R12A|MAF|MAP3K20|RELN	http://amigo.geneontology.org/amigo/term/GO:0005737
cytoskeleton	Gene Ontology	GO:0005856	1	190	0.362276	0.408111	FRMD3	http://amigo.geneontology.org/amigo/term/GO:0005856
magnesium ion binding	Gene Ontology	GO:0000287	1	190	0.362276	0.408111	MAP3K20	http://amigo.geneontology.org/amigo/term/GO:0000287
positive regulation of gene expression	Gene Ontology	GO:0010628	1	195	0.369767	0.415539	MYOM1	http://amigo.geneontology.org/amigo/term/GO:0010628
cell adhesion	Gene Ontology	GO:0007155	1	198	0.37422	0.419525	RELN	http://amigo.geneontology.org/amigo/term/GO:0007155
neuron projection	Gene Ontology	GO:0043005	1	202	0.380109	0.422651	GABRA2	http://amigo.geneontology.org/amigo/term/GO:0043005
calcium ion binding	Gene Ontology	GO:0005509	2	560	0.380669	0.422651	FAT1|PRRG1	http://amigo.geneontology.org/amigo/term/GO:0005509
sequence-specific DNA binding	Gene Ontology	GO:0043565	1	208	0.388841	0.427707	MAF	http://amigo.geneontology.org/amigo/term/GO:0043565
extracellular space	Gene Ontology	GO:0005615	3	952	0.388908	0.427707	MTCL1|RELN|CREG1	http://amigo.geneontology.org/amigo/term/GO:0005615
protein serine/threonine kinase activity	Gene Ontology	GO:0004674	1	214	0.397451	0.435035	CHUK	http://amigo.geneontology.org/amigo/term/GO:0004674
glutamatergic synapse	Gene Ontology	GO:0098978	1	215	0.398874	0.435563	EGLN1	http://amigo.geneontology.org/amigo/term/GO:0098978
nuclear body	Gene Ontology	GO:0016604	1	226	0.414314	0.451359	ABRAXAS1	http://amigo.geneontology.org/amigo/term/GO:0016604
external side of plasma membrane	Gene Ontology	GO:0009897	1	236	0.428011	0.460859	IL23R	http://amigo.geneontology.org/amigo/term/GO:0009897
Golgi membrane	Gene Ontology	GO:0000139	1	253	0.450576	0.479578	EXT1	http://amigo.geneontology.org/amigo/term/GO:0000139
synapse	Gene Ontology	GO:0045202	1	254	0.451875	0.479858	GABRA2	http://amigo.geneontology.org/amigo/term/GO:0045202
DNA-binding transcription factor activity	Gene Ontology	GO:0003700	1	258	0.457044	0.484236	MAF	http://amigo.geneontology.org/amigo/term/GO:0003700
intracellular membrane-bounded organelle	Gene Ontology	GO:0043231	1	259	0.458328	0.484489	KCNK1	http://amigo.geneontology.org/amigo/term/GO:0043231
nuclear chromatin	Gene Ontology	GO:0000790	1	285	0.490696	0.517522	ASXL3	http://amigo.geneontology.org/amigo/term/GO:0000790
protein-containing complex	Gene Ontology	GO:0032991	1	291	0.49789	0.523916	COQ4	http://amigo.geneontology.org/amigo/term/GO:0032991
protein kinase binding	Gene Ontology	GO:0019901	1	305	0.51429	0.539946	PPP1R12A	http://amigo.geneontology.org/amigo/term/GO:0019901
protein ubiquitination	Gene Ontology	GO:0016567	1	311	0.521156	0.544684	UBR4	http://amigo.geneontology.org/amigo/term/GO:0016567
cell surface	Gene Ontology	GO:0009986	1	325	0.536807	0.55852	ABCC2	http://amigo.geneontology.org/amigo/term/GO:0009986
mitochondrion	Gene Ontology	GO:0005739	2	774	0.546504	0.567335	COQ4|TMLHE	http://amigo.geneontology.org/amigo/term/GO:0005739
chromatin binding	Gene Ontology	GO:0003682	1	349	0.562472	0.582605	ASXL3	http://amigo.geneontology.org/amigo/term/GO:0003682
centrosome	Gene Ontology	GO:0005813	1	375	0.588696	0.608407	PPP1R12A	http://amigo.geneontology.org/amigo/term/GO:0005813
DNA-binding transcription activator activity, RNA polymerase II-specific	Gene Ontology	GO:0001228	1	385	0.598365	0.617022	MAF	http://amigo.geneontology.org/amigo/term/GO:0001228
DNA-binding transcription factor activity, RNA polymerase II-specific	Gene Ontology	GO:0000981	1	389	0.602169	0.619565	OTP	http://amigo.geneontology.org/amigo/term/GO:0000981
olfactory receptor activity	Gene Ontology	GO:0004984	1	430	0.639173	0.654728	OR6P1	http://amigo.geneontology.org/amigo/term/GO:0004984
plasma membrane	Gene Ontology	GO:0005886	5	2339	0.652011	0.666404	TCAF2|RELN|LDLRAD3|PPP1R12A|OR6P1	http://amigo.geneontology.org/amigo/term/GO:0005886
detection of chemical stimulus involved in sensory perception of smell	Gene Ontology	GO:0050911	1	463	0.666476	0.679688	OR6P1	http://amigo.geneontology.org/amigo/term/GO:0050911
nucleolus	Gene Ontology	GO:0005730	1	551	0.729722	0.742552	PPP1R12A	http://amigo.geneontology.org/amigo/term/GO:0005730
regulation of transcription by RNA polymerase II	Gene Ontology	GO:0006357	1	557	0.733575	0.744836	OTP	http://amigo.geneontology.org/amigo/term/GO:0006357
RNA polymerase II cis-regulatory region sequence-specific DNA binding	Gene Ontology	GO:0000978	1	581	0.748455	0.758281	MAF	http://amigo.geneontology.org/amigo/term/GO:0000978
negative regulation of transcription by RNA polymerase II	Gene Ontology	GO:0000122	1	625	0.773638	0.782084	MAF	http://amigo.geneontology.org/amigo/term/GO:0000122
Golgi apparatus	Gene Ontology	GO:0005794	1	639	0.781117	0.787924	EXT1	http://amigo.geneontology.org/amigo/term/GO:0005794
G protein-coupled receptor activity	Gene Ontology	GO:0004930	1	664	0.793872	0.799049	OR6P1	http://amigo.geneontology.org/amigo/term/GO:0004930
G protein-coupled receptor signaling pathway	Gene Ontology	GO:0007186	1	736	0.826654	0.830241	OR6P1	http://amigo.geneontology.org/amigo/term/GO:0007186
cytosol	Gene Ontology	GO:0005829	3	2482	0.938281	0.938922	MAP3K20|ADK|PPP1R12A	http://amigo.geneontology.org/amigo/term/GO:0005829
nucleoplasm	Gene Ontology	GO:0005654	2	1867	0.938922	0.938922	MGLL|ARIH2	http://amigo.geneontology.org/amigo/term/GO:0005654
--------------------
