# Supplementary material for: Genome-Wide Association Integrating a Transcriptomic Meta-Analysis Suggests That Genes Related to Fat Deposition and Muscle Development Are Closely Associated with Growth in Huaxi Cattle
Source: Vet Sci. 2025 Feb 2;12(2):109. doi: 10.3390/vetsci12020109 (PMC11860805; doi:10.3390/vetsci12020109)
Supplement: Supplementary file 1 [file vetsci-12-00109-s001.zip › Table S6 Differentially expressed genes in the longissimus dorsi muscle from both young and adult cattle.xlsx]

## Sheet: Sheet1
SYMBOL	D328	D347	D356	D357	D385_1	D385_2	D385_3	D385_4	D388	D403	D900_1	D900_2	D900_3	D900_4	D900_5	D900_6	D930_1	D930_2	D930_3	D930_4	D328_CPM	D347_CPM	D356_CPM	D357_CPM	D385_1_CPM	D385_2_CPM	D385_3_CPM	D385_4_CPM	D388_CPM	D403_CPM	D900_1_CPM	D900_2_CPM	D900_3_CPM	D900_4_CPM	D900_5_CPM	D900_6_CPM	D930_1_CPM	D930_2_CPM	D930_3_CPM	D930_4_CPM	young_cattle_mean	adult_cattle_mean	log2(fc)	PValue	FDR
AADACL3	62	8	21	49	0	31	11	7	41	38	28	3	16	10	5	0	4	0	5	0	1.1	0.15	0.42	0.91	0	0.59	0.21	0.14	0.8	0.55	0.39	0.04	0.22	0.14	0.07	0	0.27	0	0.35	0	0.487	0.148	-1.7183	0.00278727	0.00922599
AAGAB	569	1048	780	694	771	344	286	159	729	782	2585	1451	2026	2139	2350	2064	261	281	301	285	10.09	19.62	15.6	12.92	11.65	6.54	5.45	3.24	14.16	11.31	35.92	20.79	27.7	30.32	32.85	31.25	17.89	19.46	21.02	20.11	11.058	25.731	1.2184	0.0010172	0.00373679
AAMP	2229	3637	2171	1996	1394	1499	1133	1250	2413	2163	2582	4526	4705	4088	3495	6227	1362	1319	1257	1249	39.53	68.08	43.43	37.15	21.07	28.51	21.59	25.44	46.86	31.28	35.88	64.84	64.34	57.94	48.86	94.28	93.34	91.36	87.79	88.14	36.294	72.677	1.0018	0.00653496	0.0196741
AANAT	0	0	0	0	0	0	0	0	0	3	59	30	5	40	0	0	0	6	0	0	0	0	0	0	0	0	0	0	0	0.04	0.82	0.43	0.07	0.57	0	0	0	0.42	0	0	0.004	0.231	5.8517	0.00603567	0.0183505
AAR2	214	413	250	345	138	193	288	224	290	271	625	474	601	567	534	250	248	194	197	245	3.8	7.73	5	6.42	2.09	3.67	5.49	4.56	5.63	3.92	8.69	6.79	8.22	8.04	7.47	3.79	17	13.44	13.76	17.29	4.831	10.449	1.113	0.00793142	0.0233962
AARS1	2075	3654	2108	2603	3072	1623	2039	2409	3377	2629	11651	9607	10430	12746	8090	6128	1631	1569	1557	1680	36.8	68.39	42.17	48.44	46.44	30.86	38.85	49.03	65.58	38.02	161.91	137.63	142.62	180.66	113.1	92.78	111.77	108.68	108.74	118.55	46.458	127.644	1.4581	7.8236e-13	1.19599e-11
AARS2	648	522	446	397	384	357	371	344	363	382	1318	1121	1293	1534	892	653	355	304	311	307	11.49	9.77	8.92	7.39	5.8	6.79	7.07	7	7.05	5.52	18.32	16.06	17.68	21.74	12.47	9.89	24.33	21.06	21.72	21.66	7.68	18.493	1.2678	1.52194e-07	1.1472e-06
AATF	140	331	46	175	296	158	194	0	377	196	626	777	885	922	408	503	163	170	141	173	2.48	6.2	0.92	3.26	4.47	3	3.7	0	7.32	2.83	8.7	11.13	12.1	13.07	5.7	7.62	11.17	11.78	9.85	12.21	3.418	10.333	1.596	0.00782353	0.0231118
ABCA1	3893	2769	2958	3762	1672	1375	1713	1382	5995	2994	4306	953	310	2812	770	263	142	156	154	165	69.04	51.83	59.17	70.01	25.27	26.15	32.64	28.13	116.42	43.3	59.84	13.65	4.24	39.86	10.76	3.98	9.73	10.81	10.76	11.64	52.196	17.527	-1.5744	2.06973e-07	1.51896e-06
ABCA10	324	373	755	323	1463	636	1446	585	1784	437	338	274	272	462	253	98	85	78	70	64	5.75	6.98	15.1	6.01	22.12	12.09	27.55	11.91	34.64	6.32	4.7	3.93	3.72	6.55	3.54	1.48	5.83	5.4	4.89	4.52	14.847	4.456	-1.7364	4.11131e-12	5.74815e-11
ABCA13	404	14	65	86	89	47	43	55	55	59	0	0	8	43	0	0	0	0	0	0	7.16	0.26	1.3	1.6	1.35	0.89	0.82	1.12	1.07	0.85	0	0	0.11	0.61	0	0	0	0	0	0	1.642	0.072	-4.5113	4.55798e-07	3.1556e-06
ABCB4	34	4	28	18	10	0	8	0	16	14	0	0	3	3	4	4	0	4	0	0	0.6	0.07	0.56	0.33	0.15	0	0.15	0	0.31	0.2	0	0	0.04	0.04	0.06	0.06	0	0.28	0	0	0.237	0.048	-2.3038	0.00259754	0.00865384
ABCB6	1144	1558	554	1069	1221	533	632	658	1126	940	3645	1907	1188	3967	2338	2171	470	462	460	458	20.29	29.16	11.08	19.89	18.46	10.14	12.04	13.39	21.87	13.59	50.65	27.32	16.24	56.23	32.69	32.87	32.21	32	32.13	32.32	16.991	34.466	1.0204	0.00633092	0.0191259
ABCB8	238	329	113	167	243	143	301	275	231	143	884	877	1302	1363	960	784	244	264	256	284	4.22	6.16	2.26	3.11	3.67	2.72	5.74	5.6	4.49	2.07	12.28	12.56	17.8	19.32	13.42	11.87	16.72	18.29	17.88	20.04	4.004	16.018	2.0002	1.44079e-13	2.4235e-12
ABCC11	19	11	0	7	0	53	47	0	33	20	3	0	5	0	12	0	3	0	3	3	0.34	0.21	0	0.13	0	1.01	0.9	0	0.64	0.29	0.04	0	0.07	0	0.17	0	0.21	0	0.21	0.21	0.352	0.091	-1.9516	0.018794	0.0499214
ABCC2	25	7	16	41	21	85	42	41	65	46	5	5	29	0	19	0	3	0	5	0	0.44	0.13	0.32	0.76	0.32	1.62	0.8	0.83	1.26	0.67	0.07	0.07	0.4	0	0.27	0	0.21	0	0.35	0	0.715	0.137	-2.3838	3.65065e-05	0.000180709
ABCC6	316	69	172	104	0	19	187	22	423	152	23	23	14	45	7	0	9	0	4	0	5.6	1.29	3.44	1.94	0	0.36	3.56	0.45	8.21	2.2	0.32	0.33	0.19	0.64	0.1	0	0.62	0	0.28	0	2.705	0.248	-3.4472	2.84767e-07	2.04457e-06
ABCC9	10428	8788	16103	12407	8237	6885	7406	6315	13274	13633	8280	7163	7854	7853	6305	4168	1196	1179	1149	1093	184.93	164.49	322.14	230.89	124.51	130.93	141.12	128.53	257.77	197.14	115.06	102.62	107.4	111.31	88.15	63.11	81.96	81.67	80.25	77.13	188.245	90.866	-1.0508	2.47271e-23	1.16115e-21
ABCD1	666	511	142	326	652	231	461	392	460	340	2469	1442	2077	2112	2473	2682	257	221	236	251	11.81	9.56	2.84	6.07	9.86	4.39	8.78	7.98	8.93	4.92	34.31	20.66	28.4	29.93	34.57	40.61	17.61	15.31	16.48	17.71	7.514	25.559	1.7662	6.88167e-07	4.59268e-06
ABCD2	0	0	6	9	121	41	209	171	18	13	0	7	9	0	5	8	0	0	0	0	0	0	0.12	0.17	1.83	0.78	3.98	3.48	0.35	0.19	0	0.1	0.12	0	0.07	0.12	0	0	0	0	1.09	0.041	-4.7326	4.15381e-06	2.43059e-05
ABCF1	1107	2111	530	1638	1445	722	488	735	1635	1009	7082	11225	11648	9362	7066	3663	1586	1635	1522	1536	19.63	39.51	10.6	30.48	21.84	13.73	9.3	14.96	31.75	14.59	98.41	160.81	159.27	132.69	98.79	55.46	108.69	113.25	106.3	108.39	20.639	114.206	2.4682	1.54607e-17	4.19492e-16
ABCF2	2754	5879	3439	2644	2500	1721	2448	1808	4436	2901	3253	10628	12674	7498	9904	5441	2643	2574	2561	2538	48.84	110.04	68.8	49.2	37.79	32.73	46.65	36.8	86.14	41.95	45.2	152.26	173.3	106.27	138.46	82.38	181.12	178.29	178.86	179.1	55.894	141.524	1.3403	0.00014499	0.000640926
ABCF3	634	1475	586	1244	861	523	965	536	896	891	2308	2215	2514	1925	2549	1571	612	541	557	524	11.24	27.61	11.72	23.15	13.02	9.95	18.39	10.91	17.4	12.88	32.07	31.73	34.38	27.28	35.64	23.79	41.94	37.47	38.9	36.98	15.627	34.018	1.1223	0.00015599	0.00068561
ABCG1	69	39	51	57	147	38	0	0	86	13	262	213	140	280	396	92	86	86	71	62	1.22	0.73	1.02	1.06	2.22	0.72	0	0	1.67	0.19	3.64	3.05	1.91	3.97	5.54	1.39	5.89	5.96	4.96	4.38	0.883	4.069	2.2042	0.00131854	0.00472368
ABHD1	51	15	27	50	44	8	18	0	61	20	266	219	78	462	63	154	134	105	103	99	0.9	0.28	0.54	0.93	0.67	0.15	0.34	0	1.18	0.29	3.7	3.14	1.07	6.55	0.88	2.33	9.18	7.27	7.19	6.99	0.528	4.83	3.1934	7.45652e-09	6.90871e-08
ABHD12	251	166	244	271	421	170	187	174	400	222	625	710	553	912	486	409	134	183	138	174	4.45	3.11	4.88	5.04	6.36	3.23	3.56	3.54	7.77	3.21	8.69	10.17	7.56	12.93	6.79	6.19	9.18	12.68	9.64	12.28	4.515	9.611	1.09	0.00013067	0.000582252
ABHD17A	1223	1325	962	1291	907	856	635	923	867	886	3537	3939	4143	3661	3440	6079	1003	1079	1005	905	21.69	24.8	19.24	24.03	13.71	16.28	12.1	18.79	16.84	12.81	49.15	56.43	56.65	51.89	48.09	92.04	68.74	74.74	70.19	63.86	18.029	63.178	1.8091	5.01357e-17	1.29452e-15
ABHD2	590	446	1589	1496	481	392	885	696	1475	656	6333	3009	2628	9529	1667	1611	955	893	870	895	10.46	8.35	31.79	27.84	7.27	7.45	16.86	14.17	28.64	9.49	88.01	43.11	35.94	135.06	23.31	24.39	65.45	61.86	60.76	63.16	16.232	60.105	1.8886	9.86456e-07	6.40559e-06
ABHD4	892	1744	1542	1016	1575	815	966	520	2106	877	4491	4341	2297	6235	2681	2854	1037	949	1000	943	15.82	32.64	30.85	18.91	23.81	15.5	18.41	10.58	40.9	12.68	62.41	62.19	31.41	88.37	37.48	43.21	71.07	65.73	69.84	66.54	22.01	59.825	1.4426	4.96598e-07	3.40562e-06
ABHD8	326	509	137	202	251	350	221	148	249	362	782	1217	928	633	828	986	207	174	180	176	5.78	9.53	2.74	3.76	3.79	6.66	4.21	3.01	4.84	5.23	10.87	17.43	12.69	8.97	11.58	14.93	14.19	12.05	12.57	12.42	4.955	12.77	1.3658	3.54237e-05	0.000175681
ABI3	27	17	0	26	44	0	0	5	50	27	90	76	100	90	68	67	15	24	26	18	0.48	0.32	0	0.48	0.67	0	0	0.1	0.97	0.39	1.25	1.09	1.37	1.28	0.95	1.01	1.03	1.66	1.82	1.27	0.341	1.273	1.9004	0.0136662	0.0379059
ABL1	868	727	406	550	563	267	450	471	1172	549	1890	2182	2216	2032	2133	1114	578	586	574	583	15.39	13.61	8.12	10.24	8.51	5.08	8.57	9.59	22.76	7.94	26.26	31.26	30.3	28.8	29.82	16.87	39.61	40.59	40.09	41.14	10.981	32.474	1.5643	1.99634e-08	1.72902e-07
ABLIM2	2386	1484	1056	1154	1042	580	629	960	2912	2032	17669	7658	5609	12007	6640	6555	1149	1178	1206	1133	42.31	27.78	21.12	21.48	15.75	11.03	11.99	19.54	56.55	29.38	245.53	109.71	76.7	170.18	92.83	99.25	78.74	81.6	84.23	79.95	25.693	111.872	2.1224	3.76719e-10	4.17343e-09
ABRA	1051	1494	13922	5113	2390	7555	4469	4419	1379	1697	2880	2373	4711	6604	22029	32061	5298	5313	5171	5200	18.64	27.96	278.51	95.15	36.13	143.67	85.16	89.94	26.78	24.54	40.02	34	64.42	93.6	307.97	485.42	363.07	368.02	361.14	366.95	82.648	248.461	1.588	0.0166361	0.0449333
ABRACL	36	6	33	31	43	65	45	0	19	11	0	12	18	5	4	7	0	0	0	0	0.64	0.11	0.66	0.58	0.65	1.24	0.86	0	0.37	0.16	0	0.17	0.25	0.07	0.06	0.11	0	0	0	0	0.527	0.066	-2.9973	3.74387e-05	0.000184938
ABT1	310	380	391	512	513	389	322	286	492	408	767	695	936	905	964	2136	264	271	263	262	5.5	7.11	7.82	9.53	7.75	7.4	6.14	5.82	9.55	5.9	10.66	9.96	12.8	12.83	13.48	32.34	18.09	18.77	18.37	18.49	7.252	16.579	1.1929	0.000157115	0.000689698
ABTB2	225	108	199	170	106	104	135	359	222	117	77	764	928	99	707	573	315	280	275	294	3.99	2.02	3.98	3.16	1.6	1.98	2.57	7.31	4.31	1.69	1.07	10.94	12.69	1.4	9.88	8.68	21.59	19.39	19.21	20.75	3.261	12.56	1.9455	0.000381379	0.0015425
ACACA	806	594	1092	900	12320	7056	12310	5246	1634	994	1451	898	1441	1884	2127	816	440	428	451	443	14.29	11.12	21.85	16.75	186.23	134.18	234.56	106.77	31.73	14.37	20.16	12.86	19.7	26.7	29.74	12.35	30.15	29.65	31.5	31.26	77.185	24.407	-1.661	1.18614e-05	6.43267e-05
ACACB	7723	9227	5128	7942	2231	1497	1568	2335	18146	4271	12098	43347	26916	33190	13247	5321	11929	11965	11887	11560	136.96	172.71	102.58	147.8	33.72	28.47	29.88	47.52	352.37	61.76	168.12	620.98	368.05	470.42	185.2	80.56	817.5	828.78	830.19	815.75	111.377	518.555	2.219	1.32954e-05	7.14221e-05
ACADS	1764	2746	1345	2070	1520	1254	1001	1553	1116	1312	7444	4661	3141	9234	5065	4290	1286	1107	1104	1138	31.28	51.4	26.91	38.52	22.98	23.85	19.07	31.61	21.67	18.97	103.44	66.77	42.95	130.88	70.81	64.95	88.13	76.68	77.1	80.3	28.626	80.201	1.4863	1.4905e-07	1.1248e-06
ACADVL	9584	16652	8720	11383	5270	3321	4125	4142	6585	8014	42852	22643	11559	56030	13002	10713	4436	4267	4499	4206	169.96	311.68	174.44	211.84	79.66	63.15	78.6	84.3	127.87	115.89	595.48	324.38	158.06	794.15	181.77	162.2	304	295.56	314.21	296.8	141.739	342.661	1.2735	0.00613098	0.0186062
ACBD6	305	250	171	325	219	386	274	227	220	269	786	663	531	779	515	531	167	129	168	156	5.41	4.68	3.42	6.05	3.31	7.34	5.22	4.62	4.27	3.89	10.92	9.5	7.26	11.04	7.2	8.04	11.44	8.94	11.73	11.01	4.821	9.708	1.0098	0.000784757	0.00295936
ACBD7	9	0	19	23	18	0	0	0	7	23	287	25	52	90	122	81	9	11	16	16	0.16	0	0.38	0.43	0.27	0	0	0	0.14	0.33	3.99	0.36	0.71	1.28	1.71	1.23	0.62	0.76	1.12	1.13	0.171	1.291	2.9164	0.000296904	0.0012276
ACE	135	88	81	39	45	0	40	0	102	118	677	264	189	438	229	147	112	73	86	83	2.39	1.65	1.62	0.73	0.68	0	0.76	0	1.98	1.71	9.41	3.78	2.58	6.21	3.2	2.23	7.68	5.06	6.01	5.86	1.152	5.202	2.1749	0.00142315	0.00506449
ACER3	150	132	266	198	1330	587	857	372	296	252	241	130	145	188	157	182	25	15	22	15	2.66	2.47	5.32	3.68	20.1	11.16	16.33	7.57	5.75	3.64	3.35	1.86	1.98	2.66	2.19	2.76	1.71	1.04	1.54	1.06	7.868	2.015	-1.9652	2.06743e-10	2.35522e-09
ACHE	17	25	3	6	19	0	0	0	11	42	193	40	39	26	152	89	0	14	12	8	0.3	0.47	0.06	0.11	0.29	0	0	0	0.21	0.61	2.68	0.57	0.53	0.37	2.13	1.35	0	0.97	0.84	0.56	0.205	1	2.2863	0.0174438	0.0468006
ACIN1	1848	1618	1590	1862	2213	1067	1446	968	2558	1481	5788	5037	4952	5733	4124	2552	1293	1241	1256	1185	32.77	30.28	31.81	34.65	33.45	20.29	27.55	19.7	49.67	21.42	80.43	72.16	67.71	81.26	57.66	38.64	88.61	85.96	87.72	83.62	30.159	74.377	1.3023	3.49401e-10	3.88065e-09
ACKR1	0	0	0	0	0	0	0	0	0	0	0	3	5	1	23	23	3	2	1	0	0	0	0	0	0	0	0	0	0	0	0	0.04	0.07	0.01	0.32	0.35	0.21	0.14	0.07	0	0.001	0.121	6.9189	0.000544821	0.00213841
ACLY	530	652	584	530	4865	1559	2760	1263	717	437	729	547	513	779	755	292	108	130	143	117	9.4	12.2	11.68	9.86	73.54	29.65	52.59	25.71	13.92	6.32	10.13	7.84	7.01	11.04	10.56	4.42	7.4	9	9.99	8.26	24.487	8.565	-1.5155	1.43151e-07	1.08278e-06
ACO2	27922	24476	7226	21750	14103	11214	19097	15884	13554	11262	83172	50168	51859	74754	55859	40580	13717	13622	13574	12826	495.16	458.13	144.55	404.76	213.19	213.25	363.89	323.29	263.2	162.86	1155.78	718.7	709.12	1059.53	780.93	614.4	940.03	943.56	948.01	905.09	304.228	877.515	1.5283	3.02589e-07	2.16008e-06
ACOT12	14	0	19	13	0	0	0	0	34	36	0	0	0	4	2	3	0	0	0	0	0.25	0	0.38	0.24	0	0	0	0	0.66	0.52	0	0	0	0.06	0.03	0.05	0	0	0	0	0.205	0.014	-3.8721	0.00986635	0.028418
ACOT7	182	233	165	204	298	220	133	163	164	156	202	432	538	290	609	391	152	133	164	142	3.23	4.36	3.3	3.8	4.5	4.18	2.53	3.32	3.18	2.26	2.81	6.19	7.36	4.11	8.51	5.92	10.42	9.21	11.45	10.02	3.466	7.6	1.1327	0.0041654	0.0131933
ACOX3	244	206	194	325	167	384	518	187	569	163	1898	602	581	1505	890	429	163	162	117	148	4.33	3.86	3.88	6.05	2.52	7.3	9.87	3.81	11.05	2.36	26.38	8.62	7.94	21.33	12.44	6.5	11.17	11.22	8.17	10.44	5.503	12.421	1.1745	0.00987544	0.028438
ACP4	176	110	36	104	113	82	69	49	85	101	494	419	330	415	418	585	102	86	77	88	3.12	2.06	0.72	1.94	1.71	1.56	1.31	1	1.65	1.46	6.86	6	4.51	5.88	5.84	8.86	6.99	5.96	5.38	6.21	1.653	6.249	1.9185	3.37023e-11	4.23603e-10
ACSM1	87	28	489	225	2931	2251	2774	1083	1058	256	91	326	1006	369	409	189	136	112	119	139	1.54	0.52	9.78	4.19	44.31	42.81	52.86	22.04	20.55	3.7	1.26	4.67	13.76	5.23	5.72	2.86	9.32	7.76	8.31	9.81	20.23	6.87	-1.5581	0.000333362	0.00136411
ACSM4	33	0	0	0	0	5	36	0	25	13	0	0	0	0	3	0	0	0	0	0	0.59	0	0	0	0	0.1	0.69	0	0.49	0.19	0	0	0	0	0.04	0	0	0	0	0	0.206	0.004	-5.6865	0.00510742	0.0158225
ACSS2	743	1023	1487	1166	12014	8595	12790	5721	1104	965	4234	2055	1160	3824	2511	2378	646	643	577	669	13.18	19.15	29.75	21.7	181.61	163.45	243.71	116.44	21.44	13.95	58.84	29.44	15.86	54.2	35.1	36	44.27	44.54	40.3	47.21	82.438	40.576	-1.0227	0.00148228	0.00525773
ACSS3	822	775	1598	1167	2569	1794	2286	1489	1453	1093	997	1093	674	1055	825	642	113	149	146	161	14.58	14.51	31.97	21.72	38.83	34.12	43.56	30.31	28.22	15.81	13.85	15.66	9.22	14.95	11.53	9.72	7.74	10.32	10.2	11.36	27.363	11.455	-1.2562	6.58235e-15	1.31126e-13
ACTA1	775346	422153	151181	349905	489393	381669	340598	419313	236830	313661	3608570	1743421	2845392	1457995	4358157	4093457	532616	527016	524258	514863	13749.8	7901.66	3024.33	6511.68	7397.83	7257.96	6490.02	8534.25	4598.97	4535.73	50145.7	24976	38907.7	20665	60928.8	61976.7	36500.2	36504.8	36614.2	36332.2	7000.23	40355.1	2.5273	1.07682e-14	2.08633e-13
ACTA2	1557	678	758	859	879	533	449	1253	1111	835	6134	6816	4019	9144	2281	1272	278	280	239	220	27.61	12.69	15.16	15.99	13.29	10.14	8.56	25.5	21.57	12.07	85.24	97.65	54.96	129.6	31.89	19.26	19.05	19.39	16.69	15.52	16.258	48.925	1.5894	0.00285393	0.00941924
ACTB	7984	5851	4186	6559	8552	6565	8653	7032	5453	5677	19195	24480	18855	20981	24683	20663	3397	3293	3359	3263	141.59	109.52	83.74	122.06	129.27	124.84	164.88	143.12	105.89	82.09	266.74	350.7	257.82	297.38	345.08	312.85	232.8	228.1	234.59	230.26	120.7	275.632	1.1913	1.53412e-05	8.12116e-05
ACTG1	5473	4891	7169	7578	3946	3514	4550	3222	5314	5220	13358	21297	12236	12801	15512	15439	3311	3153	3180	3149	97.06	91.55	143.41	141.03	59.65	66.82	86.7	65.58	103.19	75.48	185.63	305.1	167.31	181.44	216.86	233.75	226.9	218.4	222.09	222.21	93.047	217.969	1.2281	4.35642e-08	3.60362e-07
ACTG2	49	172	71	35	24	21	0	99	59	26	753	748	500	881	110	251	30	26	32	25	0.87	3.22	1.42	0.65	0.36	0.4	0	2.01	1.15	0.38	10.46	10.72	6.84	12.49	1.54	3.8	2.06	1.8	2.23	1.76	1.046	5.37	2.36	0.000682711	0.0026214
ACTL10	30	4	2	4	15	0	14	0	11	15	0	0	0	0	0	0	0	0	0	0	0.53	0.07	0.04	0.07	0.23	0	0.27	0	0.21	0.22	0	0	0	0	0	0	0	0	0	0	0.164	0.001	-7.3576	1.04885e-05	5.73807e-05
ACTL6A	148	175	89	144	91	134	0	98	152	151	509	468	505	414	254	235	99	82	90	108	2.62	3.28	1.78	2.68	1.38	2.55	0	1.99	2.95	2.18	7.07	6.7	6.91	5.87	3.55	3.56	6.78	5.68	6.29	7.62	2.141	6.003	1.4874	0.00652212	0.0196467
ACTMAP	71	49	0	48	81	34	47	0	70	36	1310	805	646	730	883	584	155	131	145	123	1.26	0.92	0	0.89	1.22	0.65	0.9	0	1.36	0.52	18.2	11.53	8.83	10.35	12.34	8.84	10.62	9.07	10.13	8.68	0.772	10.859	3.8141	2.33732e-13	3.81378e-12
ACTN1	308	386	145	242	406	367	663	429	487	159	1226	1521	1025	1987	1465	1130	232	220	243	224	5.46	7.22	2.9	4.5	6.14	6.98	12.63	8.73	9.46	2.3	17.04	21.79	14.02	28.16	20.48	17.11	15.9	15.24	16.97	15.81	6.632	18.252	1.4605	6.25998e-05	0.000297107
ACTN2	105561	109622	86127	123250	69138	42729	49019	43392	69393	98895	373860	273439	208562	400856	224728	204704	50569	50051	49558	48968	1872	2051.85	1722.94	2293.67	1045.11	812.55	934.05	883.15	1347.53	1430.08	5195.26	3917.25	2851.86	5681.57	3141.79	3099.31	3465.5	3466.88	3461.13	3455.51	1439.29	3773.61	1.3906	1.61563e-07	1.21363e-06
ACTN3	69748	110291	44910	83152	65428	42865	49327	53227	69810	44985	65222	262913	336014	115189	329229	286172	52685	51978	51788	50985	1236.9	2064.37	898.41	1547.45	989.03	815.14	939.92	1083.33	1355.63	650.51	906.34	3766.46	4594.63	1632.64	4602.75	4332.77	3610.51	3600.36	3616.88	3597.84	1158.07	3426.12	1.5649	1.05166e-05	5.75222e-05
ACTN4	1257	1105	568	697	1333	705	1295	846	1721	632	4107	5351	4230	7039	3768	2544	988	1017	979	917	22.29	20.68	11.36	12.97	20.15	13.41	24.68	17.22	33.42	9.14	57.07	76.66	57.84	99.77	52.68	38.52	67.71	70.44	68.37	64.71	18.532	65.377	1.8188	1.37541e-12	2.02449e-11
ACTR1A	1476	2739	1630	1996	2115	1458	1690	1509	3191	1381	5956	5431	5086	8177	4522	3339	1247	1271	1246	1223	26.18	51.27	32.61	37.15	31.97	27.73	32.2	30.71	61.97	19.97	82.77	77.8	69.55	115.9	63.22	50.55	85.46	88.04	87.02	86.3	35.176	80.661	1.1973	2.68312e-07	1.93706e-06
ACTR1B	685	913	677	802	568	524	431	591	776	826	3251	1862	1988	3055	1336	1045	516	493	471	473	12.15	17.09	13.54	14.93	8.59	9.96	8.21	12.03	15.07	11.94	45.18	26.67	27.18	43.3	18.68	15.82	35.36	34.15	32.89	33.38	12.351	31.261	1.3397	5.76094e-08	4.6796e-07
ACTR3B	1151	1111	766	1343	445	750	354	442	2262	1203	6836	8696	5624	5531	4328	3611	1087	1020	1009	946	20.41	20.8	15.32	24.99	6.73	14.26	6.75	9	43.93	17.4	94.99	124.58	76.9	78.39	60.51	54.67	74.49	70.65	70.47	66.76	17.959	77.241	2.1047	6.79994e-12	9.26832e-11
ACVR1B	255	316	57	238	247	146	190	226	384	188	946	1357	965	1053	776	468	84	117	110	124	4.52	5.91	1.14	4.43	3.73	2.78	3.62	4.6	7.46	2.72	13.15	19.44	13.2	14.92	10.85	7.09	5.76	8.1	7.68	8.75	4.091	10.894	1.413	0.000262495	0.00109783
ACVR1C	20	19	235	142	425	952	1043	345	250	105	55	67	89	70	11	6	0	0	0	0	0.35	0.36	4.7	2.64	6.42	18.1	19.87	7.02	4.85	1.52	0.76	0.96	1.22	0.99	0.15	0.09	0	0	0	0	6.583	0.417	-3.9806	3.51002e-07	2.47461e-06
ACVR2A	1230	1162	2159	1788	1659	1346	1125	1102	1858	2018	1631	1213	1129	915	737	619	111	111	144	106	21.81	21.75	43.19	33.27	25.08	25.6	21.44	22.43	36.08	29.18	22.66	17.38	15.44	12.97	10.3	9.37	7.61	7.69	10.06	7.48	27.983	12.096	-1.21	1.16858e-16	2.87809e-15
ACVR2B	385	166	111	178	232	138	148	275	592	292	178	156	211	103	106	91	7	18	11	16	6.83	3.11	2.22	3.31	3.51	2.62	2.82	5.6	11.5	4.22	2.47	2.23	2.89	1.46	1.48	1.38	0.48	1.25	0.77	1.13	4.574	1.554	-1.5575	1.31157e-09	1.35648e-08
ACVRL1	293	202	121	202	300	155	239	292	302	143	577	1037	756	1060	1195	492	167	149	171	189	5.2	3.78	2.42	3.76	4.53	2.95	4.55	5.94	5.86	2.07	8.02	14.86	10.34	15.02	16.71	7.45	11.44	10.32	11.94	13.34	4.106	11.944	1.5405	3.00334e-07	2.14456e-06
ACYP2	1339	1032	1557	1923	3002	3176	1984	2187	1279	1581	7002	5269	4862	4962	5646	10381	1301	1307	1296	1316	23.75	19.32	31.15	35.79	45.38	60.4	37.8	44.51	24.84	22.86	97.3	75.48	66.48	70.33	78.93	157.17	89.16	90.53	90.51	92.87	34.58	90.876	1.394	6.56268e-05	0.00031018
ADAM12	57	21	45	43	0	41	0	0	21	51	12	0	21	10	20	0	0	0	0	0	1.01	0.39	0.9	0.8	0	0.78	0	0	0.41	0.74	0.17	0	0.29	0.14	0.28	0	0	0	0	0	0.503	0.088	-2.515	0.0116957	0.0330751
ADAM15	743	669	359	692	438	216	396	350	1233	673	1500	1208	1602	1779	1264	1087	373	345	322	323	13.18	12.52	7.18	12.88	6.62	4.11	7.55	7.12	23.94	9.73	20.84	17.31	21.91	25.21	17.67	16.46	25.56	23.9	22.49	22.79	10.483	21.414	1.0305	0.00293714	0.00967191
ADAM22	299	373	406	247	333	45	227	34	646	439	140	125	162	153	213	47	12	14	5	21	5.3	6.98	8.12	4.6	5.03	0.86	4.33	0.69	12.54	6.35	1.95	1.79	2.22	2.17	2.98	0.71	0.82	0.97	0.35	1.48	5.48	1.544	-1.8275	9.1971e-08	7.20454e-07
ADAM23	28	24	72	96	27	0	97	46	55	62	41	58	8	43	19	16	3	5	0	3	0.5	0.45	1.44	1.79	0.41	0	1.85	0.94	1.07	0.9	0.57	0.83	0.11	0.61	0.27	0.24	0.21	0.35	0	0.21	0.935	0.34	-1.4594	0.00100142	0.00368867
ADAM32	33	44	74	124	13	0	54	14	58	101	49	8	14	8	0	28	0	6	0	0	0.59	0.82	1.48	2.31	0.2	0	1.03	0.28	1.13	1.46	0.68	0.11	0.19	0.11	0	0.42	0	0.42	0	0	0.93	0.193	-2.2686	0.000715147	0.00272673
ADAMTS1	1189	1102	510	1373	340	252	588	394	1365	1055	3317	3807	2289	1026	2884	1106	613	553	533	552	21.09	20.63	10.2	25.55	5.14	4.79	11.2	8.02	26.51	15.26	46.09	54.54	31.3	14.54	40.32	16.75	42.01	38.3	37.22	38.95	14.839	36.002	1.2787	0.003377	0.0109467
ADAMTS10	376	149	172	241	190	142	142	131	301	188	285	388	328	521	293	123	229	223	232	196	6.67	2.79	3.44	4.48	2.87	2.7	2.71	2.67	5.85	2.72	3.96	5.56	4.49	7.38	4.1	1.86	15.69	15.45	16.2	13.83	3.69	8.852	1.2624	0.0144563	0.0397602
ADAMTS12	479	172	575	371	299	118	166	227	315	375	12	75	196	82	44	16	14	6	17	12	8.49	3.22	11.5	6.9	4.52	2.24	3.16	4.62	6.12	5.42	0.17	1.07	2.68	1.16	0.62	0.24	0.96	0.42	1.19	0.85	5.619	0.936	-2.5857	1.08659e-14	2.10369e-13
ADAMTS16	88	76	44	58	1202	414	857	563	61	76	31	30	35	56	213	53	39	45	21	45	1.56	1.42	0.88	1.08	18.17	7.87	16.33	11.46	1.18	1.1	0.43	0.43	0.48	0.79	2.98	0.8	2.67	3.12	1.47	3.18	6.105	1.635	-1.9007	5.94955e-05	0.000283197
ADAMTS17	224	132	102	132	72	50	108	86	87	120	50	44	50	20	54	24	16	8	16	24	3.97	2.47	2.04	2.46	1.09	0.95	2.06	1.75	1.69	1.74	0.69	0.63	0.68	0.28	0.75	0.36	1.1	0.55	1.12	1.69	2.022	0.785	-1.365	1.26734e-09	1.3149e-08
ADAMTS2	1339	898	908	1110	603	454	638	140	782	573	341	273	495	358	243	100	118	112	94	120	23.75	16.81	18.16	20.66	9.12	8.63	12.16	2.85	15.19	8.29	4.74	3.91	6.77	5.07	3.4	1.51	8.09	7.76	6.56	8.47	13.562	5.628	-1.2689	8.70342e-09	7.97641e-08
ADAMTS4	150	77	0	137	63	0	23	58	37	52	340	505	205	406	185	502	183	226	180	197	2.66	1.44	0	2.55	0.95	0	0.44	1.18	0.72	0.75	4.72	7.23	2.8	5.75	2.59	7.6	12.54	15.65	12.57	13.9	1.069	8.535	2.9971	1.79095e-05	9.36132e-05
ADAMTS5	182	305	183	258	175	147	213	157	304	207	156	91	69	58	76	37	24	34	37	45	3.23	5.71	3.66	4.8	2.65	2.8	4.06	3.2	5.9	2.99	2.17	1.3	0.94	0.82	1.06	0.56	1.64	2.36	2.58	3.18	3.9	1.661	-1.2314	4.38587e-11	5.4214e-10
ADAMTS6	107	36	190	143	104	99	46	61	65	138	8	35	28	27	10	0	3	0	0	5	1.9	0.67	3.8	2.66	1.57	1.88	0.88	1.24	1.26	2	0.11	0.5	0.38	0.38	0.14	0	0.21	0	0	0.35	1.786	0.207	-3.109	1.66898e-12	2.42792e-11
ADAMTS9	1335	748	1903	1514	1071	572	1123	816	1350	1635	382	464	514	329	1130	956	135	133	127	192	23.67	14	38.07	28.18	16.19	10.88	21.4	16.61	26.22	23.64	5.31	6.65	7.03	4.66	15.8	14.47	9.25	9.21	8.87	13.55	21.886	9.48	-1.207	6.72259e-10	7.20049e-09
ADAMTSL2	145	90	62	65	70	29	63	136	110	72	536	140	177	291	451	314	106	124	119	107	2.57	1.68	1.24	1.21	1.06	0.55	1.2	2.77	2.14	1.04	7.45	2.01	2.42	4.12	6.31	4.75	7.26	8.59	8.31	7.55	1.546	5.877	1.9265	1.51423e-06	9.53216e-06
ADAMTSL3	713	736	1034	533	370	303	565	160	1136	991	277	181	489	418	210	63	78	94	89	90	12.64	13.78	20.68	9.92	5.59	5.76	10.77	3.26	22.06	14.33	3.85	2.59	6.69	5.92	2.94	0.95	5.35	6.51	6.22	6.35	11.879	4.737	-1.3264	2.35121e-08	2.01634e-07
ADAMTSL4	1005	398	199	484	538	326	375	363	644	332	5061	2553	3466	7304	3855	1829	524	571	594	523	17.82	7.45	3.98	9.01	8.13	6.2	7.15	7.39	12.51	4.8	70.33	36.57	47.39	103.52	53.89	27.69	35.91	39.55	41.49	36.91	8.444	49.325	2.5463	1.08462e-16	2.6814e-15
ADAMTSL5	614	336	98	363	457	177	631	380	466	302	11941	3287	2857	5794	7017	4374	985	939	977	1021	10.89	6.29	1.96	6.76	6.91	3.37	12.02	7.73	9.05	4.37	165.94	47.09	39.07	82.12	98.1	66.22	67.5	65.04	68.23	72.05	6.935	77.136	3.4754	1.6519e-25	9.17351e-24
ADAP1	131	90	53	56	120	31	70	44	127	60	187	338	481	203	228	219	60	48	52	49	2.32	1.68	1.06	1.04	1.81	0.59	1.33	0.9	2.47	0.87	2.6	4.84	6.58	2.88	3.19	3.32	4.11	3.32	3.63	3.46	1.407	3.793	1.4307	5.6058e-05	0.000268107
ADCK2	213	98	0	122	114	55	134	100	154	75	667	346	346	449	233	223	109	128	111	110	3.78	1.83	0	2.27	1.72	1.05	2.55	2.04	2.99	1.08	9.27	4.96	4.73	6.36	3.26	3.38	7.47	8.87	7.75	7.76	1.931	6.381	1.7244	0.00243011	0.00816259
ADCK5	346	147	265	249	227	62	210	232	329	270	731	493	451	488	271	373	183	151	196	186	6.14	2.75	5.3	4.63	3.43	1.18	4	4.72	6.39	3.9	10.16	7.06	6.17	6.92	3.79	5.65	12.54	10.46	13.69	13.13	4.244	8.957	1.0776	0.0140074	0.0387087
ADCY10	270	144	419	437	268	226	376	472	514	311	117	88	35	121	31	48	26	21	26	35	4.79	2.7	8.38	8.13	4.05	4.3	7.16	9.61	9.98	4.5	1.63	1.26	0.48	1.72	0.43	0.73	1.78	1.45	1.82	2.47	6.36	1.377	-2.2075	1.71355e-20	6.16502e-19
ADCY2	6228	7323	3497	7966	5759	3617	4103	3801	6078	5093	30307	17253	14168	23404	15148	14046	2496	2527	2217	2341	110.45	137.07	69.96	148.25	87.05	68.78	78.18	77.36	118.03	73.65	421.15	247.16	193.73	331.72	211.78	212.66	171.05	175.04	154.84	165.2	96.878	228.433	1.2375	3.45072e-05	0.000171461
ADCY7	402	291	339	472	147	235	435	175	433	269	244	159	259	197	89	70	27	38	31	25	7.13	5.45	6.78	8.78	2.22	4.47	8.29	3.56	8.41	3.89	3.39	2.28	3.54	2.79	1.24	1.06	1.85	2.63	2.17	1.76	5.898	2.271	-1.3769	7.73932e-14	1.34326e-12
ADCY9	2833	2288	1517	2563	2753	1400	2045	2479	4790	2192	7680	7926	10550	8050	11462	3471	1092	1100	1073	1071	50.24	42.83	30.35	47.7	41.62	26.62	38.97	50.45	93.02	31.7	106.72	113.55	144.26	114.1	160.24	52.55	74.83	76.19	74.94	75.58	45.35	99.296	1.1306	0.00111667	0.00406906
ADCYAP1R1	157	62	109	143	227	97	268	24	100	106	158	65	70	36	90	40	14	4	9	6	2.78	1.16	2.18	2.66	3.43	1.84	5.11	0.49	1.94	1.53	2.2	0.93	0.96	0.51	1.26	0.61	0.96	0.28	0.63	0.42	2.312	0.876	-1.4001	1.5973e-06	1.00214e-05
ADD1	2408	2065	1295	1936	1727	985	1445	1174	2371	1751	6345	4950	4959	7519	5731	3506	765	697	777	776	42.7	38.65	25.91	36.03	26.11	18.73	27.53	23.89	46.04	25.32	88.17	70.91	67.81	106.57	80.12	53.08	52.43	48.28	54.27	54.76	31.091	67.64	1.1214	4.51471e-05	0.000219983
ADD3	1809	1518	3214	2894	2228	2312	2657	2159	2135	2798	2010	1637	1751	1549	1520	884	240	216	272	258	32.08	28.41	64.3	53.86	33.68	43.97	50.63	43.94	41.46	40.46	27.93	23.45	23.94	21.95	21.25	13.38	16.45	14.96	19	18.21	43.279	20.052	-1.1099	3.89124e-23	1.79822e-21
ADGB	43	38	83	97	24	65	30	0	98	116	2	11	73	12	12	4	6	13	8	5	0.76	0.71	1.66	1.81	0.36	1.24	0.57	0	1.9	1.68	0.03	0.16	1	0.17	0.17	0.06	0.41	0.9	0.56	0.35	1.069	0.381	-1.4884	0.00145806	0.00517956
ADGRA3	1966	3130	2785	2221	1809	1952	2089	1645	4907	2652	2114	1781	1687	2919	1447	1202	209	241	192	231	34.86	58.59	55.71	41.33	27.35	37.12	39.81	33.48	95.29	38.35	29.38	25.51	23.07	41.37	20.23	18.2	14.32	16.69	13.41	16.3	46.189	21.848	-1.08	2.73923e-13	4.43087e-12
ADGRB1	24	7	0	23	0	0	0	0	20	0	294	83	67	127	187	87	39	57	41	35	0.43	0.13	0	0.43	0	0	0	0	0.39	0	4.09	1.19	0.92	1.8	2.61	1.32	2.67	3.95	2.86	2.47	0.138	2.388	4.1131	1.33448e-06	8.48643e-06
ADGRB2	16	17	0	0	0	0	0	0	18	11	112	28	20	41	36	21	6	7	11	11	0.28	0.32	0	0	0	0	0	0	0.35	0.16	1.56	0.4	0.27	0.58	0.5	0.32	0.41	0.48	0.77	0.78	0.111	0.607	2.4511	0.0152851	0.0417324
ADGRD1	325	294	243	332	196	90	286	49	422	212	166	186	151	131	86	35	12	12	43	33	5.76	5.5	4.86	6.18	2.96	1.71	5.45	1	8.19	3.07	2.31	2.66	2.06	1.86	1.2	0.53	0.82	0.83	3	2.33	4.468	1.76	-1.3441	9.02789e-08	7.08529e-07
ADGRE3	0	3	0	0	82	84	108	9	0	4	0	0	0	0	0	0	0	0	0	0	0	0.06	0	0	1.24	1.6	2.06	0.18	0	0.06	0	0	0	0	0	0	0	0	0	0	0.52	0.001	-9.0224	9.05587e-06	5.00772e-05
ADGRG1	292	129	116	229	177	142	200	0	346	181	556	570	582	972	891	756	168	188	188	192	5.18	2.41	2.32	4.26	2.68	2.7	3.81	0	6.72	2.62	7.73	8.17	7.96	13.78	12.46	11.45	11.51	13.02	13.13	13.55	3.27	11.276	1.7859	0.000537892	0.00211426
ADGRG6	108	84	241	125	156	153	316	252	149	179	192	83	87	123	142	58	14	16	22	21	1.92	1.57	4.82	2.33	2.36	2.91	6.02	5.13	2.89	2.59	2.67	1.19	1.19	1.74	1.99	0.88	0.96	1.11	1.54	1.48	3.254	1.475	-1.1415	1.40564e-08	1.2463e-07
ADGRL2	1527	1348	2007	1601	1914	1440	1695	1121	1549	1553	1324	1123	1099	896	1301	750	163	170	129	156	27.08	25.23	40.15	29.79	28.93	27.38	32.3	22.82	30.08	22.46	18.4	16.09	15.03	12.7	18.19	11.36	11.17	11.78	9.01	11.01	28.622	13.474	-1.0869	3.55849e-25	1.93103e-23
ADGRL3	202	104	158	215	184	151	153	147	159	175	67	101	83	110	61	28	5	0	5	0	3.58	1.95	3.16	4	2.78	2.87	2.92	2.99	3.09	2.53	0.93	1.45	1.13	1.56	0.85	0.42	0.34	0	0.35	0	2.987	0.703	-2.0871	4.0273e-10	4.44652e-09
ADGRL4	494	314	689	685	568	510	844	262	534	699	434	740	474	506	206	320	46	24	31	49	8.76	5.88	13.78	12.75	8.59	9.7	16.08	5.33	10.37	10.11	6.03	10.6	6.48	7.17	2.88	4.84	3.15	1.66	2.17	3.46	10.135	4.844	-1.0651	2.18151e-07	1.5925e-06
ADGRV1	176	115	363	208	147	41	57	272	202	235	31	24	32	15	20	14	15	9	7	5	3.12	2.15	7.26	3.87	2.22	0.78	1.09	5.54	3.92	3.4	0.43	0.34	0.44	0.21	0.28	0.21	1.03	0.62	0.49	0.35	3.335	0.44	-2.9221	5.93726e-21	2.25065e-19
ADI1	681	1163	395	602	1051	588	722	834	713	818	1753	1791	1753	1642	1203	1741	804	728	722	706	12.08	21.77	7.9	11.2	15.89	11.18	13.76	16.97	13.85	11.83	24.36	25.66	23.97	23.27	16.82	26.36	55.1	50.43	50.42	49.82	13.643	34.621	1.3435	0.00032243	0.00132249
ADIG	12	0	26	23	464	627	735	222	115	18	22	29	100	77	65	67	36	37	25	22	0.21	0	0.52	0.43	7.01	11.92	14.01	4.52	2.23	0.26	0.31	0.42	1.37	1.09	0.91	1.01	2.47	2.56	1.75	1.55	4.111	1.344	-1.613	0.00336737	0.0109236
ADIPOQ	618	242	2666	999	16500	15188	20213	7023	5718	1125	3013	2612	4946	4130	2558	1594	384	373	375	393	10.96	4.53	53.33	18.59	249.42	288.82	385.15	142.94	111.04	16.27	41.87	37.42	67.63	58.54	35.76	24.13	26.32	25.84	26.19	27.73	128.105	37.143	-1.7862	3.39532e-05	0.000168805
ADIPOR1	1932	2644	1355	2070	2064	1441	1655	1348	2955	1856	8748	6257	6042	8397	5196	4699	1045	1095	1125	1099	34.26	49.49	27.11	38.52	31.2	27.4	31.54	27.44	57.38	26.84	121.56	89.64	82.62	119.02	72.64	71.14	71.61	75.85	78.57	77.55	35.118	86.02	1.2925	3.14226e-10	3.51234e-09
ADIPOR2	2362	2793	1871	2784	1890	1455	2228	1506	3693	2167	9779	8044	6420	16243	12444	7612	4234	4291	4114	4132	41.89	52.28	37.43	51.81	28.57	27.67	42.45	30.65	71.71	31.34	135.89	115.24	87.79	230.22	173.97	115.25	290.16	297.22	287.32	291.58	41.58	202.464	2.2837	9.59712e-17	2.39525e-15
ADIRF	517	186	488	288	4769	4240	4448	2021	561	430	83	110	101	174	136	171	445	410	437	408	9.17	3.48	9.76	5.36	72.09	80.63	84.76	41.13	10.89	6.22	1.15	1.58	1.38	2.47	1.9	2.59	30.5	28.4	30.52	28.79	32.349	12.928	-1.3232	0.0131292	0.0365666
ADISSP	622	717	342	523	666	742	647	441	557	546	1509	1671	1819	1969	1703	1557	328	343	327	313	11.03	13.42	6.84	9.73	10.07	14.11	12.33	8.98	10.82	7.9	20.97	23.94	24.87	27.91	23.81	23.57	22.48	23.76	22.84	22.09	10.523	23.624	1.1667	5.6623e-07	3.84684e-06
ADM	243	300	231	166	776	513	828	325	787	214	558	560	440	1232	775	791	538	515	519	611	4.31	5.62	4.62	3.09	11.73	9.76	15.78	6.61	15.28	3.09	7.75	8.02	6.02	17.46	10.83	11.98	36.87	35.67	36.25	43.12	7.989	21.397	1.4213	0.0150265	0.0411002
ADPRHL1	2061	2180	1263	1304	974	947	932	1226	2343	1740	6279	6955	7863	4847	3889	3674	1077	1052	1105	1031	36.55	40.8	25.27	24.27	14.72	18.01	17.76	24.95	45.5	25.16	87.25	99.64	107.52	68.7	54.37	55.63	73.81	72.87	77.17	72.75	27.299	76.971	1.4955	4.41915e-09	4.23396e-08
ADRA1A	50	60	86	92	400	243	526	307	305	113	48	114	92	76	48	40	7	9	0	8	0.89	1.12	1.72	1.71	6.05	4.62	10.02	6.25	5.92	1.63	0.67	1.63	1.26	1.08	0.67	0.61	0.48	0.62	0	0.56	3.993	0.758	-2.3972	2.08978e-09	2.09427e-08
ADRB1	13	0	9	2	3	9	35	0	3	2	0	0	0	4	0	0	0	0	0	0	0.23	0	0.18	0.04	0.05	0.17	0.67	0	0.06	0.03	0	0	0	0.06	0	0	0	0	0	0	0.143	0.006	-4.5749	0.00130189	0.0046711
ADRB2	541	473	1533	659	742	1165	1033	1103	427	682	1929	815	507	3104	3456	4082	764	687	691	663	9.59	8.85	30.67	12.26	11.22	22.15	19.68	22.45	8.29	9.86	26.81	11.68	6.93	43.99	48.32	61.8	52.36	47.59	48.26	46.79	15.502	39.453	1.3477	0.00827707	0.0242871
ADRM1	873	1400	348	625	1064	380	492	742	820	643	4320	4966	5098	6465	4082	3980	1203	1206	1233	1126	15.48	26.2	6.96	11.63	16.08	7.23	9.37	15.1	15.92	9.3	60.03	71.14	69.71	91.63	57.07	60.26	82.44	83.54	86.11	79.46	13.327	74.139	2.4759	4.22165e-22	1.77526e-20
AEN	181	259	149	107	118	254	141	46	155	408	244	713	1009	447	401	745	201	168	170	202	3.21	4.85	2.98	1.99	1.78	4.83	2.69	0.94	3.01	5.9	3.39	10.21	13.8	6.34	5.61	11.28	13.77	11.64	11.87	14.25	3.218	10.216	1.6666	0.000149618	0.000659824
AFF1	3183	2102	1603	2220	2844	1560	1707	2157	3019	3090	8653	7069	7394	5232	10214	5115	1093	996	997	1056	56.45	39.34	32.07	41.31	42.99	29.67	32.53	43.9	58.63	44.68	120.24	101.27	101.11	74.16	142.8	77.44	74.9	68.99	69.63	74.52	42.157	90.506	1.1022	0.000260403	0.0010903
AFF3	231	73	100	240	150	169	381	253	208	158	62	102	146	84	143	61	42	24	30	32	4.1	1.37	2	4.47	2.27	3.21	7.26	5.15	4.04	2.28	0.86	1.46	2	1.19	2	0.92	2.88	1.66	2.1	2.26	3.615	1.733	-1.0607	3.90668e-07	2.7376e-06
AGAP3	571	512	235	308	833	323	175	428	407	261	3131	2208	2367	2439	2378	1908	392	394	392	371	10.13	9.58	4.7	5.73	12.59	6.14	3.33	8.71	7.9	3.77	43.51	31.63	32.37	34.57	33.25	28.89	26.86	27.29	27.38	26.18	7.258	31.193	2.1036	1.48071e-13	2.48744e-12
AGBL3	259	68	245	213	287	116	125	114	251	350	5	12	13	5	0	0	0	0	0	0	4.59	1.27	4.9	3.96	4.34	2.21	2.38	2.32	4.87	5.06	0.07	0.17	0.18	0.07	0	0	0	0	0	0	3.59	0.049	-6.1951	7.95757e-34	9.33355e-32
AGL	52317	50251	129262	109662	92406	78581	55637	68208	57245	84862	41476	54857	67373	43585	75559	51410	6062	6042	5830	5913	927.78	940.57	2585.85	2040.79	1396.84	1494.33	1060.15	1388.23	1111.63	1227.16	576.36	785.87	921.25	617.76	1056.34	778.37	415.43	418.51	407.17	417.26	1417.33	639.432	-1.1483	8.20467e-11	9.85313e-10
AGMO	56	73	149	93	253	97	96	64	135	119	68	118	86	64	16	38	8	0	0	0	0.99	1.37	2.98	1.73	3.82	1.84	1.83	1.3	2.62	1.72	0.94	1.69	1.18	0.91	0.22	0.58	0.55	0	0	0	2.02	0.607	-1.7346	3.65867e-05	0.000181037
AGO1	1485	1509	941	1690	1628	1011	1427	1796	1783	1317	4902	4152	4881	4001	5623	4029	632	674	582	621	26.33	28.24	18.82	31.45	24.61	19.23	27.19	36.55	34.62	19.04	68.12	59.48	66.74	56.71	78.61	61	43.31	46.69	40.65	43.82	26.608	56.513	1.0867	0.000195249	0.00084023
AGO3	1369	1001	2302	1953	1930	1736	2020	1193	1928	2477	1445	715	747	923	730	270	155	137	159	164	24.28	18.74	46.05	36.35	29.17	33.01	38.49	24.28	37.44	35.82	20.08	10.24	10.21	13.08	10.21	4.09	10.62	9.49	11.1	11.57	32.363	11.069	-1.5478	5.7701e-25	3.08635e-23
AGPAT1	124	73	21	107	194	24	57	100	143	30	442	680	501	582	368	301	114	127	86	109	2.2	1.37	0.42	1.99	2.93	0.46	1.09	2.04	2.78	0.43	6.14	9.74	6.85	8.25	5.14	4.56	7.81	8.8	6.01	7.69	1.571	7.099	2.1759	8.16639e-08	6.46294e-07
AGPAT3	668	720	339	714	601	436	603	409	718	448	2271	1670	2257	2246	1823	1741	240	260	278	257	11.85	13.48	6.78	13.29	9.08	8.29	11.49	8.32	13.94	6.48	31.56	23.92	30.86	31.83	25.49	26.36	16.45	18.01	19.42	18.14	10.3	24.204	1.2326	3.62505e-06	2.14227e-05
AGR2	5	33	0	0	12	0	15	0	8	6	0	2	0	0	0	0	0	0	0	0	0.09	0.62	0	0	0.18	0	0.29	0	0.16	0.09	0	0.03	0	0	0	0	0	0	0	0	0.143	0.003	-5.5749	0.00232875	0.00785539
AGRN	1195	364	310	349	446	532	302	679	848	947	1917	917	1057	2805	3309	1550	491	645	630	516	21.19	6.81	6.2	6.49	6.74	10.12	5.75	13.82	16.47	13.69	26.64	13.14	14.45	39.76	46.26	23.47	33.65	44.68	44	36.41	10.728	32.246	1.5877	0.000113329	0.000511428
AGT	175	141	73	29	101	18	14	0	155	111	146	379	480	238	375	109	92	74	60	76	3.1	2.64	1.46	0.54	1.53	0.34	0.27	0	3.01	1.61	2.03	5.43	6.56	3.37	5.24	1.65	6.3	5.13	4.19	5.36	1.45	4.526	1.6422	0.0139711	0.0386286
AGTR2	9	35	77	20	27	52	0	0	25	48	12	17	4	0	19	4	0	0	0	0	0.16	0.66	1.54	0.37	0.41	0.99	0	0	0.49	0.69	0.17	0.24	0.05	0	0.27	0.06	0	0	0	0	0.531	0.079	-2.7488	0.00119714	0.00432611
AGTRAP	130	309	97	169	259	243	127	216	189	152	565	466	345	658	279	561	105	115	97	103	2.31	5.78	1.94	3.15	3.92	4.62	2.42	4.4	3.67	2.2	7.85	6.68	4.72	9.33	3.9	8.49	7.2	7.97	6.77	7.27	3.441	7.018	1.0282	0.0118204	0.0333919
AHDC1	1260	368	174	353	295	186	157	175	1234	297	4454	8737	7318	4632	4743	2208	818	746	660	734	22.34	6.89	3.48	6.57	4.46	3.54	2.99	3.56	23.96	4.29	61.89	125.17	100.07	65.65	66.31	33.43	56.06	51.67	46.09	51.8	8.208	65.814	3.0033	3.71371e-13	5.9085e-12
AHI1	545	347	894	690	711	423	570	690	869	717	408	317	333	349	236	224	66	58	51	69	9.66	6.49	17.88	12.84	10.75	8.04	10.86	14.04	16.87	10.37	5.67	4.54	4.55	4.95	3.3	3.39	4.52	4.02	3.56	4.87	11.78	4.337	-1.4416	9.36613e-34	1.08398e-31
AHNAK	117392	143668	92642	113234	100013	68062	111670	73590	186198	150873	90378	98386	70314	47110	44601	18327	11733	11294	10834	11134	2081.81	2689.11	1853.27	2107.27	1511.83	1294.29	2127.85	1497.77	3615.75	2181.72	1255.92	1409.47	961.47	667.72	623.54	277.48	804.06	782.3	756.65	785.69	2096.07	832.43	-1.3323	5.7944e-17	1.48151e-15
AHR	455	393	352	575	540	482	373	443	334	627	446	233	431	388	159	110	21	26	25	15	8.07	7.36	7.04	10.7	8.16	9.17	7.11	9.02	6.49	9.07	6.2	3.34	5.89	5.5	2.22	1.67	1.44	1.8	1.75	1.06	8.219	3.087	-1.4128	1.13348e-10	1.33366e-09
AHSA1	2291	3322	2937	2362	2179	2424	1462	1892	2862	2870	3865	10479	7535	5851	4202	5381	2507	2374	2358	2285	40.63	62.18	58.75	43.96	32.94	46.1	27.86	38.51	55.58	41.5	53.71	150.12	103.03	82.93	58.75	81.47	171.8	164.44	164.68	161.24	44.801	119.217	1.412	6.98074e-06	3.94359e-05
AIFM1	1117	1595	1217	1952	1928	1087	951	862	1270	1090	5690	4512	3816	7064	3883	3583	892	856	920	873	19.81	29.85	24.35	36.33	29.14	20.67	18.12	17.54	24.66	15.76	79.07	64.64	52.18	100.12	54.29	54.25	61.13	59.29	64.25	61.6	23.623	65.082	1.4621	7.46954e-13	1.14387e-11
AIFM2	269	261	249	249	374	285	588	220	333	233	1386	693	548	934	686	885	151	190	147	138	4.77	4.89	4.98	4.63	5.65	5.42	11.2	4.48	6.47	3.37	19.26	9.93	7.49	13.24	9.59	13.4	10.35	13.16	10.27	9.74	5.586	11.643	1.0596	0.00258302	0.00861423
AIMP1	1884	751	2497	2062	2304	2010	876	1379	2156	1722	5073	3940	4973	5402	4160	4699	961	1000	910	889	33.41	14.06	49.95	38.37	34.83	38.22	16.69	28.07	41.87	24.9	70.5	56.44	68	76.57	58.16	71.14	65.86	69.27	63.55	62.73	32.037	66.222	1.0476	0.000277004	0.00115224
AIMP2	1110	2045	1869	1266	1126	949	718	660	1219	1227	1312	3211	3993	1916	3033	2946	1140	1048	1134	1055	19.68	38.28	37.39	23.56	17.02	18.05	13.68	13.43	23.67	17.74	18.23	46	54.6	27.16	42.4	44.6	78.12	72.59	79.2	74.45	22.25	53.735	1.2721	0.000698481	0.00267453
AIP	466	671	288	432	777	496	481	600	408	421	933	1337	1361	1543	1243	1426	467	489	426	454	8.26	12.56	5.76	8.04	11.75	9.43	9.17	12.21	7.92	6.09	12.97	19.15	18.61	21.87	17.38	21.59	32	33.87	29.75	32.04	9.119	23.923	1.3915	1.53646e-05	8.13185e-05
AIRN	17	2	22	22	0	0	0	0	59	33	0	0	0	4	0	1	0	0	0	0	0.3	0.04	0.44	0.41	0	0	0	0	1.15	0.48	0	0	0	0.06	0	0.02	0	0	0	0	0.282	0.008	-5.1396	0.000743597	0.00282041
AJM1	381	290	43	141	130	100	148	172	324	98	2651	4182	4058	2961	3430	1607	953	876	1015	886	6.76	5.43	0.86	2.62	1.97	1.9	2.82	3.5	6.29	1.42	36.84	59.91	55.49	41.97	47.95	24.33	65.31	60.68	70.89	62.52	3.357	52.589	3.9695	1.0878e-32	1.13357e-30
AK1	12146	11381	4498	8482	12358	9644	8862	9332	6606	6257	7884	21249	36881	13422	44602	47695	9635	9601	9521	9421	215.39	213.02	89.98	157.85	186.81	183.39	168.86	189.93	128.28	90.48	109.56	304.41	504.31	190.24	623.55	722.12	660.29	665.03	664.95	664.81	162.399	510.927	1.6536	6.63475e-05	0.000313416
AK4	976	756	1194	1079	634	687	974	862	1136	1199	712	2147	1442	5058	2888	1914	539	585	531	530	17.31	14.15	23.89	20.08	9.58	13.06	18.56	17.54	22.06	17.34	9.89	30.76	19.72	71.69	40.38	28.98	36.94	40.52	37.09	37.4	17.357	35.337	1.0257	0.0141085	0.0389224
AK5	62	110	150	89	82	0	141	0	281	157	20	63	22	43	5	8	8	3	0	0	1.1	2.06	3	1.66	1.24	0	2.69	0	5.46	2.27	0.28	0.9	0.3	0.61	0.07	0.12	0.55	0.21	0	0	1.948	0.304	-2.6799	5.72116e-05	0.00027317
AKAP1	2311	2580	1511	2892	2801	1500	2190	1762	2758	2076	15857	7867	9193	12264	8436	5355	2662	2652	2656	2732	40.98	48.29	30.23	53.82	42.34	28.52	41.73	35.86	53.56	30.02	220.35	112.7	125.7	173.82	117.94	81.08	182.43	183.7	185.5	192.79	40.535	157.601	1.959	1.00849e-21	4.10872e-20
AKAP11	1422	1203	2242	1699	2408	2206	2559	1513	2779	1900	915	1072	1389	635	928	557	166	132	141	146	25.22	22.52	44.85	31.62	36.4	41.95	48.76	30.79	53.97	27.48	12.72	15.36	18.99	9	12.97	8.43	11.38	9.14	9.85	10.3	36.356	11.814	-1.6217	2.33446e-28	1.69612e-26
AKAP17A	131	139	114	135	133	128	43	107	180	84	341	270	283	333	252	138	90	84	82	79	2.32	2.6	2.28	2.51	2.01	2.43	0.82	2.18	3.5	1.21	4.74	3.87	3.87	4.72	3.52	2.09	6.17	5.82	5.73	5.57	2.186	4.61	1.0765	0.00259741	0.00865384
AKAP5	83	111	120	135	0	78	201	54	86	133	91	200	9	53	16	41	16	21	0	11	1.47	2.08	2.4	2.51	0	1.48	3.83	1.1	1.67	1.92	1.26	2.87	0.12	0.75	0.22	0.62	1.1	1.45	0	0.78	1.846	0.917	-1.0094	0.0168173	0.0453617
AKAP8	918	930	787	1157	421	422	530	279	875	722	2534	1248	2028	2856	2062	915	492	492	505	533	16.28	17.41	15.74	21.53	6.36	8.02	10.1	5.68	16.99	10.44	35.21	17.88	27.73	40.48	28.83	13.85	33.72	34.08	35.27	37.61	12.855	30.466	1.2449	0.000166253	0.000726032
AKAP9	6618	2015	10182	7845	6786	6052	4754	4638	9353	9270	8724	5419	5044	6334	3092	1553	670	611	593	640	117.36	37.72	203.69	145.99	102.58	115.09	90.59	94.4	181.62	134.05	121.23	77.63	68.97	89.78	43.23	23.51	45.92	42.32	41.42	45.16	122.309	59.917	-1.0295	1.01328e-08	9.192e-08
AKIP1	93	93	109	148	158	121	124	59	91	96	172	191	211	212	186	180	99	79	110	80	1.65	1.74	2.18	2.75	2.39	2.3	2.36	1.2	1.77	1.39	2.39	2.74	2.89	3	2.6	2.73	6.78	5.47	7.68	5.65	1.973	4.193	1.0876	0.0132116	0.0367738
AKIRIN2	1317	1603	1884	1343	1340	1370	1143	1253	1828	1124	3486	3751	4047	3592	3740	4013	1858	1685	1764	1730	23.36	30	37.69	24.99	20.26	26.05	21.78	25.5	35.5	16.25	48.44	53.74	55.34	50.91	52.29	60.76	127.33	116.71	123.2	122.08	26.138	81.08	1.6332	1.12879e-08	1.01599e-07
AKR7A2	288	204	120	149	290	395	200	177	166	129	567	619	725	642	650	740	230	181	202	215	5.11	3.82	2.4	2.77	4.38	7.51	3.81	3.6	3.22	1.87	7.88	8.87	9.91	9.1	9.09	11.2	15.76	12.54	14.11	15.17	3.849	11.363	1.5618	3.24346e-06	1.93028e-05
AKT1	2425	1952	960	1222	1226	1128	1389	1304	1787	1281	4604	4392	5356	5950	3527	2982	945	826	937	854	43	36.54	19.2	22.74	18.53	21.45	26.47	26.54	34.7	18.52	63.98	62.92	73.24	84.33	49.31	45.15	64.76	57.21	65.44	60.26	26.769	62.66	1.227	7.34706e-07	4.87864e-06
AKT1S1	453	694	212	526	511	485	264	487	599	246	2301	4749	5188	3401	3814	3697	1051	1035	1072	1023	8.03	12.99	4.24	9.79	7.72	9.22	5.03	9.91	11.63	3.56	31.98	68.03	70.94	48.2	53.32	55.97	72.03	71.69	74.87	72.19	8.212	61.922	2.9146	7.42318e-29	5.6442e-27
AKT2	2520	2161	1040	1577	2327	1523	1898	2209	2904	1471	7757	8108	7247	9468	7442	6578	1095	1157	1095	1054	44.69	40.45	20.8	29.35	35.18	28.96	36.17	44.96	56.39	21.27	107.79	116.15	99.1	134.2	104.04	99.59	75.04	80.14	76.47	74.38	35.822	96.69	1.4325	3.56271e-08	2.981e-07
AKT3	1246	1022	2099	1634	1470	1056	1612	1379	1739	1587	878	766	597	841	432	435	121	143	120	123	22.1	19.13	41.99	30.41	22.22	20.08	30.72	28.07	33.77	22.95	12.2	10.97	8.16	11.92	6.04	6.59	8.29	9.91	8.38	8.68	27.144	9.114	-1.5745	4.89957e-48	1.66433e-45
ALAS2	12	0	0	6	66	14	0	0	16	18	0	0	0	3	0	0	0	0	0	0	0.21	0	0	0.11	1	0.27	0	0	0.31	0.26	0	0	0	0.04	0	0	0	0	0	0	0.216	0.004	-5.7549	0.000756204	0.00286117
ALDH16A1	422	668	318	351	271	222	275	316	485	179	793	1116	1064	874	908	457	255	226	265	290	7.48	12.5	6.36	6.53	4.1	4.22	5.24	6.43	9.42	2.59	11.02	15.99	14.55	12.39	12.69	6.92	17.48	15.65	18.51	20.46	6.487	14.566	1.167	0.00087492	0.00327014
ALDH1A2	69	137	368	34	100	103	95	126	71	112	29	4	16	29	49	8	35	23	25	26	1.22	2.56	7.36	0.63	1.51	1.96	1.81	2.56	1.38	1.62	0.4	0.06	0.22	0.41	0.69	0.12	2.4	1.59	1.75	1.83	2.261	0.947	-1.2555	0.00092792	0.00344509
ALDH1A3	186	170	285	128	219	253	229	201	177	358	234	105	153	153	206	111	16	0	15	23	3.3	3.18	5.7	2.38	3.31	4.81	4.36	4.09	3.44	5.18	3.25	1.5	2.09	2.17	2.88	1.68	1.1	0	1.05	1.62	3.975	1.734	-1.1969	1.75657e-06	1.09575e-05
ALDH1L2	169	204	314	309	194	175	509	32	415	261	132	92	152	142	73	47	10	17	12	28	3	3.82	6.28	5.75	2.93	3.33	9.7	0.65	8.06	3.77	1.83	1.32	2.08	2.01	1.02	0.71	0.69	1.18	0.84	1.98	4.729	1.366	-1.7916	2.76102e-11	3.50569e-10
ALDH2	9023	9793	6683	5861	7370	4472	4121	4621	9667	4908	11410	24353	15939	9900	23850	21776	5381	5231	5363	4955	160.01	183.3	133.69	109.07	111.41	85.04	78.52	94.05	187.72	70.97	158.56	348.88	217.95	140.32	333.43	329.7	368.76	362.34	374.55	349.66	121.378	298.415	1.2978	3.82863e-05	0.000188875
ALDH4A1	1183	977	606	1032	851	688	412	796	712	774	2977	2736	2750	3340	3389	3796	669	732	685	656	20.98	18.29	12.12	19.21	12.86	13.08	7.85	16.2	13.83	11.19	41.37	39.2	37.6	47.34	47.38	57.47	45.85	50.7	47.84	46.29	14.561	46.104	1.6628	9.79738e-14	1.67929e-12
ALDH7A1	563	781	657	1358	1578	983	1165	1125	1111	802	5577	1581	2098	4020	4085	2553	442	454	414	460	9.98	14.62	13.14	25.27	23.85	18.69	22.2	22.9	21.57	11.6	77.5	22.65	28.69	56.98	57.11	38.65	30.29	31.45	28.91	32.46	18.382	40.469	1.1385	0.00429397	0.0135529
ALDOA	487486	496139	376059	565277	539339	408142	400365	360519	401387	396670	285146	1382801	1818410	655632	1698151	1997223	327706	326205	324280	317932	8644.98	9286.49	7522.94	10519.7	8152.83	7761.38	7628.87	7337.62	7794.48	5736.1	3962.47	19809.8	24864.8	9292.66	23740.8	30238.8	22457.7	22595.2	22647.7	22435.4	8038.54	20204.6	1.3297	0.000438159	0.00174996
ALG1	135	130	80	159	78	75	86	56	188	166	504	262	477	383	345	244	84	59	60	90	2.39	2.43	1.6	2.96	1.18	1.43	1.64	1.14	3.65	2.4	7	3.75	6.52	5.43	4.82	3.69	5.76	4.09	4.19	6.35	2.082	5.16	1.3094	1.13467e-05	6.17657e-05
ALG12	111	113	34	117	70	72	67	25	112	69	420	254	308	286	170	187	73	64	60	72	1.97	2.12	0.68	2.18	1.06	1.37	1.28	0.51	2.17	1	5.84	3.64	4.21	4.05	2.38	2.83	5	4.43	4.19	5.08	1.434	4.165	1.5383	3.03868e-06	1.81876e-05
ALG13	1232	419	1112	782	1398	829	565	649	909	1637	771	392	495	628	929	447	27	35	20	29	21.85	7.84	22.25	14.55	21.13	15.76	10.77	13.21	17.65	23.67	10.71	5.62	6.77	8.9	12.99	6.77	1.85	2.42	1.4	2.05	16.868	5.948	-1.5038	1.19844e-07	9.21407e-07
ALG3	37	71	39	43	16	0	60	0	72	19	294	513	659	496	236	320	76	75	60	79	0.66	1.33	0.78	0.8	0.24	0	1.14	0	1.4	0.27	4.09	7.35	9.01	7.03	3.3	4.84	5.21	5.2	4.19	5.57	0.662	5.579	3.0751	5.10474e-08	4.18294e-07
ALG9	299	215	410	247	386	333	435	269	289	386	478	183	309	297	175	149	5	16	7	21	5.3	4.02	8.2	4.6	5.83	6.33	8.29	5.47	5.61	5.58	6.64	2.62	4.23	4.21	2.45	2.26	0.34	1.11	0.49	1.48	5.923	2.583	-1.1973	5.6357e-06	3.2383e-05
ALKBH5	4364	5225	2596	3890	4894	3442	3522	3330	4504	3659	13847	18751	19697	14779	21018	16809	2945	2892	2787	2843	77.39	97.8	51.93	72.39	73.98	65.45	67.11	67.78	87.46	52.91	192.42	268.62	269.34	209.47	293.84	254.5	201.82	200.32	194.64	200.62	71.42	228.559	1.6782	8.70996e-17	2.18007e-15
ALKBH7	586	721	676	580	524	542	581	656	324	684	1026	761	847	799	963	2823	547	564	641	545	10.39	13.5	13.52	10.79	7.92	10.31	11.07	13.35	6.29	9.89	14.26	10.9	11.58	11.32	13.46	42.74	37.49	39.07	44.77	38.46	10.703	26.405	1.3028	0.00510169	0.0158085
ALMS1	2288	1071	2053	1665	1979	1345	1290	1049	3029	2206	1359	1224	1227	1451	1088	664	147	137	160	142	40.57	20.05	41.07	30.99	29.92	25.58	24.58	21.35	58.82	31.9	18.89	17.53	16.78	20.57	15.21	10.05	10.07	9.49	11.17	10.02	32.483	13.978	-1.2165	3.51276e-18	1.00635e-16
ALOX12	15	4	8	27	11	0	30	40	39	24	16	4	5	3	0	0	0	0	0	0	0.27	0.07	0.16	0.5	0.17	0	0.57	0.81	0.76	0.35	0.22	0.06	0.07	0.04	0	0	0	0	0	0	0.366	0.039	-3.2303	6.37383e-05	0.000301963
ALOX12E	14	0	11	16	0	12	16	32	34	4	0	3	4	2	0	0	0	0	0	0	0.25	0	0.22	0.3	0	0.23	0.3	0.65	0.66	0.06	0	0.04	0.05	0.03	0	0	0	0	0	0	0.267	0.012	-4.4757	3.51246e-05	0.000174297
ALPK1	215	61	184	138	50	82	148	0	158	168	72	64	81	60	30	0	9	5	4	3	3.81	1.14	3.68	2.57	0.76	1.56	2.82	0	3.07	2.43	1	0.92	1.11	0.85	0.42	0	0.62	0.35	0.28	0.21	2.184	0.576	-1.9228	9.05234e-05	0.000417295
ALPK3	12907	17354	12200	11830	9894	7158	11125	10147	24562	9110	57848	83115	70055	125432	66425	35156	18389	17734	17886	17791	228.89	324.82	244.06	220.15	149.56	136.12	211.98	206.52	476.97	131.74	803.87	1190.7	957.93	1777.82	928.65	532.28	1260.2	1228.38	1249.16	1255.45	233.081	1118.44	2.2626	2.28118e-21	8.97241e-20
ALPL	195	163	28	55	87	48	0	0	246	103	68	422	507	351	438	122	195	199	174	169	3.46	3.05	0.56	1.02	1.32	0.91	0	0	4.78	1.49	0.94	6.05	6.93	4.97	6.12	1.85	13.36	13.78	12.15	11.93	1.659	7.808	2.2346	0.00433868	0.0136808
ALYREF	294	523	219	271	201	381	220	311	381	277	850	1255	1529	1330	891	1302	430	424	396	474	5.21	9.79	4.38	5.04	3.04	7.25	4.19	6.33	7.4	4.01	11.81	17.98	20.91	18.85	12.46	19.71	29.47	29.37	27.66	33.45	5.664	22.167	1.9685	1.14165e-11	1.51425e-10
AMACR	256	657	387	291	853	544	404	416	179	662	927	1830	1006	1625	1104	1188	317	275	272	279	4.54	12.3	7.74	5.42	12.89	10.34	7.7	8.47	3.48	9.57	12.88	26.22	13.76	23.03	15.43	17.99	21.72	19.05	19	19.69	8.245	18.877	1.195	0.00426538	0.0134725
AMBN	11	4	0	17	0	0	24	0	5	18	0	0	0	0	0	0	0	0	0	0	0.2	0.07	0	0.32	0	0	0.46	0	0.1	0.26	0	0	0	0	0	0	0	0	0	0	0.141	0.001	-7.1396	0.00127248	0.00457508
AMBRA1	1030	809	524	807	374	380	322	500	1209	712	2033	1944	2354	2697	1941	975	394	445	468	430	18.27	15.14	10.48	15.02	5.65	7.23	6.14	10.18	23.48	10.3	28.25	27.85	32.19	38.23	27.14	14.76	27	30.82	32.69	30.34	12.189	28.927	1.2468	7.57453e-05	0.000354608
AMD1	662	1144	2920	1206	933	1236	1461	912	1523	1150	2022	3166	3916	2858	2386	3842	1213	1226	1202	1222	11.74	21.41	58.41	22.44	14.1	23.5	27.84	18.56	29.57	16.63	28.1	45.36	53.55	40.51	33.36	58.17	83.13	84.92	83.95	86.23	24.42	59.728	1.2903	0.000512972	0.00202372
AMELX	6	0	5	14	0	0	12	0	9	11	0	0	0	0	0	0	0	0	0	0	0.11	0	0.1	0.26	0	0	0.23	0	0.17	0.16	0	0	0	0	0	0	0	0	0	0	0.103	0.001	-6.6865	0.00392867	0.01253
AMER1	1121	672	814	795	990	603	824	629	1619	1105	1852	786	504	698	214	118	59	60	47	53	19.88	12.58	16.28	14.79	14.97	11.47	15.7	12.8	31.44	15.98	25.74	11.26	6.89	9.89	2.99	1.79	4.04	4.16	3.28	3.74	16.589	7.378	-1.1689	3.01523e-06	1.80596e-05
AMMECR1	100	76	235	192	174	74	52	127	339	274	81	98	178	241	77	60	7	15	13	13	1.77	1.42	4.7	3.57	2.63	1.41	0.99	2.58	6.58	3.96	1.13	1.4	2.43	3.42	1.08	0.91	0.48	1.04	0.91	0.92	2.961	1.372	-1.1098	1.69198e-05	8.88306e-05
AMOTL1	2086	1894	811	1881	1448	1151	1013	1292	2248	1582	3238	4902	6689	3925	5399	2684	918	911	901	914	36.99	35.45	16.22	35.01	21.89	21.89	19.3	26.3	43.65	22.88	45	70.23	91.46	55.63	75.48	40.64	62.91	63.1	62.93	64.5	27.958	63.188	1.1764	5.05097e-05	0.000243661
AMPD3	469	861	1665	440	264	826	609	476	2534	1379	4219	11617	11836	7921	2143	2287	1341	1346	1395	1261	8.32	16.12	33.31	8.19	3.99	15.71	11.6	9.69	49.21	19.94	58.63	166.42	161.84	112.27	29.96	34.63	91.9	93.23	97.43	88.98	17.608	93.529	2.4092	1.05004e-08	9.49687e-08
ANAPC10	1197	455	1786	1588	1295	1037	932	762	2020	2158	509	362	275	393	487	531	56	85	55	71	21.23	8.52	35.73	29.55	19.58	19.72	17.76	15.51	39.23	31.21	7.07	5.19	3.76	5.57	6.81	8.04	3.84	5.89	3.84	5.01	23.804	5.502	-2.1132	2.48094e-27	1.60226e-25
ANAPC11	748	1018	632	609	279	458	367	452	576	662	1718	2224	2320	2520	1733	2677	631	630	632	603	13.26	19.05	12.64	11.33	4.22	8.71	6.99	9.2	11.19	9.57	23.87	31.86	31.72	35.72	24.23	40.53	43.24	43.64	44.14	42.55	10.616	36.15	1.7678	3.80715e-11	4.74868e-10
ANAPC2	1208	1864	635	928	610	627	439	245	998	848	2070	2114	2150	2181	1748	1931	591	574	569	540	21.42	34.89	12.7	17.27	9.22	11.92	8.37	4.99	19.38	12.26	28.77	30.28	29.4	30.91	24.44	29.24	40.5	39.76	39.74	38.11	15.242	33.115	1.1194	0.00409212	0.0129927
ANCV1R	8	0	24	0	0	0	32	0	7	3	0	0	0	0	0	0	0	0	0	0	0.14	0	0.48	0	0	0	0.61	0	0.14	0.04	0	0	0	0	0	0	0	0	0	0	0.141	0.001	-7.1396	0.006854	0.0205353
ANGEL1	276	410	146	117	132	61	256	279	250	242	1543	717	887	1162	824	530	67	75	82	75	4.89	7.67	2.92	2.18	2	1.16	4.88	5.68	4.85	3.5	21.44	10.27	12.13	16.47	11.52	8.02	4.59	5.2	5.73	5.29	3.973	10.066	1.3412	0.00767696	0.0227225
ANGPTL1	1074	805	2488	1352	422	1000	1312	385	1039	1145	1009	404	555	452	264	285	30	58	57	69	19.05	15.07	49.77	25.16	6.38	19.02	25	7.84	20.18	16.56	14.02	5.79	7.59	6.41	3.69	4.32	2.06	4.02	3.98	4.87	20.403	5.675	-1.8461	2.78631e-13	4.50147e-12
ANGPTL3	35	25	39	54	20	43	0	0	50	38	0	0	0	0	0	0	0	0	0	0	0.62	0.47	0.78	1	0.3	0.82	0	0	0.97	0.55	0	0	0	0	0	0	0	0	0	0	0.551	0.001	-9.1059	3.68419e-11	4.6063e-10
ANGPTL4	1266	1492	594	608	95	149	305	172	720	579	2163	1276	716	4605	865	246	1430	1363	1331	1354	22.45	27.93	11.88	11.31	1.44	2.83	5.81	3.5	13.98	8.37	30.06	18.28	9.79	65.27	12.09	3.72	98	94.41	92.96	95.55	10.95	52.013	2.2479	0.000446749	0.00178124
ANK1	17696	13073	6685	12065	12241	10427	7553	10462	11699	11032	70544	55801	52983	58493	55497	68862	8329	8036	7890	8155	313.82	244.69	133.73	224.53	185.04	198.28	143.92	212.93	227.18	159.53	980.3	799.4	724.49	829.06	775.87	1042.6	570.79	556.63	551.04	575.47	204.365	740.565	1.8575	6.87444e-15	1.36632e-13
ANKDD1A	8	0	9	17	0	3	0	0	12	21	0	0	0	0	0	0	0	0	0	0	0.14	0	0.18	0.32	0	0.06	0	0	0.23	0.3	0	0	0	0	0	0	0	0	0	0	0.123	0.001	-6.9425	0.00224013	0.0075976
ANKEF1	17	16	40	15	128	97	220	0	66	77	18	37	41	13	32	10	6	0	0	0	0.3	0.3	0.8	0.28	1.93	1.84	4.19	0	1.28	1.11	0.25	0.53	0.56	0.18	0.45	0.15	0.41	0	0	0	1.203	0.253	-2.2494	0.00027855	0.00115739
ANKH	478	320	116	420	984	433	519	688	414	237	1004	1515	2360	943	2596	2127	252	322	238	247	8.48	5.99	2.32	7.82	14.87	8.23	9.89	14	8.04	3.43	13.95	21.7	32.27	13.37	36.29	32.2	17.27	22.3	16.62	17.43	8.307	22.34	1.4272	0.00194391	0.00669233
ANKRD1	12915	17664	147614	18396	26247	41234	26102	29319	17852	24158	7467	101418	239815	46570	246776	336873	72225	71075	70665	70359	229.03	330.63	2952.97	342.35	396.76	784.12	497.37	596.73	346.67	349.34	103.76	1452.9	3279.21	660.06	3450.03	5100.41	4949.58	4923.15	4935.25	4965	682.597	3381.93	2.3087	8.49571e-05	0.000394293
ANKRD10	2939	2110	6763	3609	1815	1962	1569	2278	4745	3437	3340	10055	9113	4462	4164	4776	2549	2547	2585	2578	52.12	39.49	135.29	67.16	27.44	37.31	29.9	46.36	92.14	49.7	46.41	144.05	124.61	63.24	58.21	72.31	174.68	176.42	180.54	181.92	57.691	122.239	1.0833	0.0175514	0.0470362
ANKRD11	1243	667	290	804	772	722	735	885	1519	382	6085	4206	3981	5959	3419	1827	875	829	862	854	22.04	12.48	5.8	14.96	11.67	13.73	14.01	18.01	29.5	5.52	84.56	60.25	54.44	84.46	47.8	27.66	59.96	57.42	60.2	60.26	14.772	59.701	2.0149	4.16387e-11	5.16897e-10
ANKRD13B	58	36	14	18	127	0	0	0	79	19	373	583	699	451	551	370	90	93	98	85	1.03	0.67	0.28	0.33	1.92	0	0	0	1.53	0.27	5.18	8.35	9.56	6.39	7.7	5.6	6.17	6.44	6.84	6	0.603	6.823	3.5002	8.90996e-07	5.84082e-06
ANKRD2	5631	9066	8373	5309	1664	1609	2513	1509	8576	22003	9966	46551	27877	31627	4447	6055	9879	9955	10025	9860	99.86	169.69	167.5	98.8	25.15	30.6	47.88	30.71	166.54	318.18	138.49	666.88	381.19	448.27	62.17	91.68	677.01	689.55	700.15	695.79	115.491	455.118	1.9785	0.00120565	0.00435264
ANKRD23	45114	51275	39513	45670	52806	50182	30445	43458	23605	51467	111249	138112	210154	68602	178135	174731	15539	15367	15297	15145	800.04	959.74	790.45	849.91	798.23	954.28	580.12	884.5	458.38	744.24	1545.95	1978.58	2873.63	972.34	2490.4	2645.5	1064.89	1064.43	1068.34	1068.73	781.989	1677.28	1.1009	0.00972448	0.0280496
ANKRD26	125	37	223	252	134	202	278	141	337	156	42	178	95	128	98	68	23	0	15	0	2.22	0.69	4.46	4.69	2.03	3.84	5.3	2.87	6.54	2.26	0.58	2.55	1.3	1.81	1.37	1.03	1.58	0	1.05	0	3.49	1.127	-1.6307	2.45999e-05	0.000125304
ANKRD35	39	94	10	73	138	137	108	0	37	35	938	256	235	425	453	408	45	41	35	38	0.69	1.76	0.2	1.36	2.09	2.61	2.06	0	0.72	0.51	13.03	3.67	3.21	6.02	6.33	6.18	3.08	2.84	2.44	2.68	1.2	4.948	2.0438	0.00225529	0.00764111
ANKRD40CL	171	29	183	128	122	124	54	22	280	208	0	0	4	0	0	0	0	0	0	0	3.03	0.54	3.66	2.38	1.84	2.36	1.03	0.45	5.44	3.01	0	0	0.05	0	0	0	0	0	0	0	2.374	0.005	-8.8912	3.26279e-28	2.33174e-26
ANKRD42	1062	633	1666	1313	1241	986	1045	874	1525	1238	945	442	483	525	368	302	138	119	139	119	18.83	11.85	33.33	24.43	18.76	18.75	19.91	17.79	29.61	17.9	13.13	6.33	6.6	7.44	5.14	4.57	9.46	8.24	9.71	8.4	21.116	7.902	-1.418	5.25835e-29	4.00984e-27
ANKRD44	452	455	808	714	438	463	659	242	572	649	266	284	212	444	174	156	20	20	25	26	8.02	8.52	16.16	13.29	6.62	8.8	12.56	4.93	11.11	9.38	3.7	4.07	2.9	6.29	2.43	2.36	1.37	1.39	1.75	1.83	9.939	2.809	-1.823	1.10226e-18	3.30248e-17
ANKRD50	1008	684	1477	767	741	396	734	581	1018	1133	914	491	352	330	357	476	66	45	60	53	17.88	12.8	29.55	14.27	11.2	7.53	13.99	11.83	19.77	16.38	12.7	7.03	4.81	4.68	4.99	7.21	4.52	3.12	4.19	3.74	15.52	5.699	-1.4453	1.49771e-14	2.8511e-13
ANKRD52	485	347	394	486	219	178	338	233	1006	317	1631	1988	2584	2743	1602	698	412	389	387	345	8.6	6.49	7.88	9.04	3.31	3.38	6.44	4.74	19.54	4.58	22.66	28.48	35.33	38.88	22.4	10.57	28.23	26.94	27.03	24.35	7.4	26.487	1.8397	2.56143e-09	2.52818e-08
ANKRD54	215	274	177	251	191	244	148	115	251	218	654	701	692	703	472	444	155	146	151	144	3.81	5.13	3.54	4.67	2.89	4.64	2.82	2.34	4.87	3.15	9.09	10.04	9.46	9.96	6.6	6.72	10.62	10.11	10.55	10.16	3.786	9.331	1.3014	2.34943e-10	2.66025e-09
ANKS1B	17	5	23	20	30	0	98	15	23	11	0	0	0	4	0	0	0	0	0	0	0.3	0.09	0.46	0.37	0.45	0	1.87	0.31	0.45	0.16	0	0	0	0.06	0	0	0	0	0	0	0.446	0.006	-6.2159	1.15378e-08	1.0367e-07
ANKS3	310	268	300	210	240	177	103	210	310	181	609	625	495	704	361	255	148	181	177	188	5.5	5.02	6	3.91	3.63	3.37	1.96	4.27	6.02	2.62	8.46	8.95	6.77	9.98	5.05	3.86	10.14	12.54	12.36	13.27	4.23	9.138	1.1112	0.00183229	0.00635286
ANLN	265	120	334	299	125	186	175	267	167	210	165	107	88	137	89	56	10	8	5	11	4.7	2.25	6.68	5.56	1.89	3.54	3.33	5.43	3.24	3.04	2.29	1.53	1.2	1.94	1.24	0.85	0.69	0.55	0.35	0.78	3.966	1.142	-1.7961	9.76249e-14	1.67551e-12
ANO3	1	2	3	0	92	52	46	57	5	10	16	0	0	2	0	0	0	0	0	0	0.02	0.04	0.06	0	1.39	0.99	0.88	1.16	0.1	0.14	0.22	0	0	0.03	0	0	0	0	0	0	0.478	0.025	-4.257	0.000137777	0.000611417
ANO5	3535	5250	5139	5738	4117	3995	3279	2695	5489	6282	3657	3139	3026	3045	2757	2361	144	142	120	140	62.69	98.27	102.8	106.78	62.23	75.97	62.48	54.85	106.59	90.84	50.82	44.97	41.38	43.16	38.54	35.75	9.87	9.84	8.38	9.88	82.35	29.259	-1.4929	4.0443e-09	3.89623e-08
ANO8	461	348	211	359	174	213	267	168	342	176	1330	1272	1095	967	943	1122	248	194	224	233	8.18	6.51	4.22	6.68	2.63	4.05	5.09	3.42	6.64	2.55	18.48	18.22	14.97	13.71	13.18	16.99	17	13.44	15.64	16.44	4.997	15.807	1.6614	3.89536e-12	5.46897e-11
ANP32A	530	598	516	599	969	710	556	668	773	683	2594	2545	1716	3628	1786	1028	252	260	250	246	9.4	11.19	10.32	11.15	14.65	13.5	10.59	13.6	15.01	9.88	36.05	36.46	23.46	51.42	24.97	15.56	17.27	18.01	17.46	17.36	11.929	25.802	1.113	0.00194319	0.00669115
ANP32B	208	180	125	170	306	231	271	216	451	153	6739	9660	8571	9921	4611	2460	1152	1129	1163	1119	3.69	3.37	2.5	3.16	4.63	4.39	5.16	4.4	8.76	2.21	93.65	138.39	117.2	140.62	64.46	37.25	78.95	78.2	81.22	78.96	4.227	90.89	4.4264	7.37775e-68	5.07822e-65
ANP32E	241	187	270	253	608	562	392	256	481	498	2388	3281	3198	3082	1835	994	457	350	343	381	4.27	3.5	5.4	4.71	9.19	10.69	7.47	5.21	9.34	7.2	33.18	47	43.73	43.68	25.65	15.05	31.32	24.24	23.96	26.89	6.698	31.47	2.2322	7.48673e-14	1.30028e-12
ANXA1	925	741	1484	1298	4074	3662	3825	1761	1232	1126	953	1046	1092	1020	497	1077	271	291	281	264	16.4	13.87	29.69	24.16	61.58	69.64	72.88	35.84	23.92	16.28	13.24	14.98	14.93	14.46	6.95	16.31	18.57	20.16	19.63	18.63	36.426	15.786	-1.2063	5.49203e-08	4.4747e-07
ANXA11	1711	2200	1120	1532	1980	1632	1601	1620	2335	1397	4856	6775	6408	5966	6784	5623	1223	1283	1154	1174	30.34	41.18	22.41	28.51	29.93	31.03	30.51	32.97	45.34	20.2	67.48	97.06	87.62	84.56	94.84	85.13	83.81	88.87	80.6	82.85	31.242	85.282	1.4488	6.75271e-14	1.17828e-12
AOAH	10	16	0	47	22	0	62	0	25	31	9	4	3	2	0	0	0	0	0	0	0.18	0.3	0	0.87	0.33	0	1.18	0	0.49	0.45	0.13	0.06	0.04	0.03	0	0	0	0	0	0	0.38	0.026	-3.8694	0.000167448	0.000730569
AP1B1	1567	1273	620	1142	1218	674	814	781	1101	910	4531	5143	6098	8349	4442	3333	1006	942	970	966	27.79	23.83	12.4	21.25	18.41	12.82	15.51	15.9	21.38	13.16	62.96	73.68	83.38	118.34	62.1	50.46	68.94	65.25	67.74	68.17	18.245	72.102	1.9825	5.75695e-21	2.18547e-19
AP1M1	471	849	385	407	494	276	419	211	668	439	1258	1592	1806	1783	1155	763	313	397	370	331	8.35	15.89	7.7	7.57	7.47	5.25	7.98	4.29	12.97	6.35	17.48	22.81	24.7	25.27	16.15	11.55	21.45	27.5	25.84	23.36	8.382	21.611	1.3664	1.49233e-06	9.41016e-06
AP2A1	1307	925	295	690	745	664	592	690	1015	575	6525	5691	5468	8465	3916	3352	808	781	694	727	23.18	17.31	5.9	12.84	11.26	12.63	11.28	14.04	19.71	8.31	90.67	81.53	74.77	119.98	54.75	50.75	55.37	54.1	48.47	51.3	13.646	68.169	2.3206	1.44983e-17	3.95019e-16
AP2A2	2439	2160	1158	1540	1582	1127	1143	1013	2020	1245	5703	6184	5707	7145	4907	4367	1059	1144	1031	1052	43.25	40.43	23.17	28.66	23.91	21.43	21.78	20.62	39.23	18	79.25	88.59	78.04	101.27	68.6	66.12	72.57	79.24	72.01	74.24	28.048	77.993	1.4754	4.50736e-13	7.10636e-12
AP2M1	2383	3368	2270	2898	3675	2513	2282	2196	3024	2573	6557	9679	9012	7956	5875	8849	1687	1740	1577	1701	42.26	63.04	45.41	53.93	55.55	47.79	43.48	44.7	58.72	37.21	91.12	138.66	123.23	112.77	82.13	133.98	115.61	120.52	110.14	120.03	49.209	114.819	1.2224	9.39709e-11	1.11774e-09
AP3D1	2505	2474	1016	1642	2128	1414	1582	1626	2925	1422	8030	9164	9337	9145	6044	4316	1690	1598	1714	1657	44.42	46.31	20.32	30.56	32.17	26.89	30.14	33.09	56.8	20.56	111.59	131.28	127.67	129.62	84.5	65.35	115.82	110.69	119.71	116.93	34.126	111.316	1.7057	2.1536e-14	4.00922e-13
AP5B1	403	302	160	220	79	127	174	139	371	189	692	832	507	583	567	441	190	180	153	166	7.15	5.65	3.2	4.09	1.19	2.42	3.32	2.83	7.2	2.73	9.62	11.92	6.93	8.26	7.93	6.68	13.02	12.47	10.69	11.71	3.978	9.923	1.3187	0.000190647	0.000822235
AP5S1	131	240	146	100	145	88	47	48	82	120	403	293	262	256	201	289	64	87	75	68	2.32	4.49	2.92	1.86	2.19	1.67	0.9	0.98	1.59	1.74	5.6	4.2	3.58	3.63	2.81	4.38	4.39	6.03	5.24	4.8	2.066	4.466	1.1121	0.00630859	0.0190694
AP5Z1	288	301	131	153	246	84	90	118	320	186	579	1031	679	924	599	618	238	265	286	282	5.11	5.63	2.62	2.85	3.72	1.6	1.71	2.4	6.21	2.69	8.05	14.77	9.28	13.1	8.37	9.36	16.31	18.36	19.97	19.9	3.454	13.747	1.9928	5.70009e-10	6.1838e-09
APBA1	135	91	149	153	39	30	83	112	264	73	79	127	77	64	78	9	6	12	0	0	2.39	1.7	2.98	2.85	0.59	0.57	1.58	2.28	5.13	1.06	1.1	1.82	1.05	0.91	1.09	0.14	0.41	0.83	0	0	2.113	0.735	-1.5235	0.000294922	0.00122057
APBA3	463	630	167	313	285	246	234	164	390	358	1071	1382	1430	1561	1099	963	390	412	424	417	8.21	11.79	3.34	5.82	4.31	4.68	4.46	3.34	7.57	5.18	14.88	19.8	19.55	22.12	15.36	14.58	26.73	28.54	29.61	29.43	5.87	22.06	1.91	4.523e-11	5.5751e-10
APCDD1L	11	8	20	17	0	24	0	0	25	40	16	0	0	0	0	0	0	0	0	0	0.2	0.15	0.4	0.32	0	0.46	0	0	0.49	0.58	0.22	0	0	0	0	0	0	0	0	0	0.26	0.022	-3.5629	0.00885382	0.025777
APEH	853	1257	535	850	813	640	894	545	686	676	2806	1724	1726	2605	1371	2324	414	364	342	405	15.13	23.53	10.7	15.82	12.29	12.17	17.03	11.09	13.32	9.78	38.99	24.7	23.6	36.92	19.17	35.19	28.37	25.21	23.89	28.58	14.086	28.462	1.0148	0.000750152	0.00284197
APEX1	648	1353	512	914	852	935	821	1006	825	699	1988	2017	2882	2265	1873	2116	699	673	699	654	11.49	25.32	10.24	17.01	12.88	17.78	15.64	20.48	16.02	10.11	27.63	28.9	39.41	32.1	26.19	32.04	47.9	46.62	48.82	46.15	15.697	37.576	1.2593	2.8894e-05	0.000145673
APH1B	468	93	490	456	432	268	665	692	545	446	157	271	100	72	66	120	24	51	28	41	8.3	1.74	9.8	8.49	6.53	5.1	12.67	14.08	10.58	6.45	2.18	3.88	1.37	1.02	0.92	1.82	1.64	3.53	1.96	2.89	8.374	2.121	-1.9812	1.45516e-14	2.77414e-13
API5	1226	1518	1494	1888	1612	952	1104	1143	2002	1616	3748	4144	5283	3971	4045	3468	857	828	868	773	21.74	28.41	29.89	35.14	24.37	18.1	21.04	23.26	38.88	23.37	52.08	59.37	72.24	56.28	56.55	52.51	58.73	57.35	60.62	54.55	26.42	58.028	1.1351	6.27376e-11	7.6324e-10
APLP1	183	113	48	76	183	193	141	166	121	62	1810	612	1018	1142	1142	1163	205	193	185	196	3.25	2.12	0.96	1.41	2.77	3.67	2.69	3.38	2.35	0.9	25.15	8.77	13.92	16.19	15.97	17.61	14.05	13.37	12.92	13.83	2.35	15.178	2.6912	3.99242e-17	1.04113e-15
APLP2	3335	3478	3414	3109	3216	2437	3532	2565	4725	3489	8015	11555	8999	11513	8709	4744	2734	2631	2653	2460	59.14	65.1	68.3	57.86	48.61	46.34	67.3	52.21	91.75	50.45	111.38	165.54	123.05	163.18	121.76	71.83	187.36	182.24	185.29	173.59	60.706	148.522	1.2908	2.91311e-09	2.85162e-08
APOBEC2	13497	13882	8457	10039	12774	12674	8630	9993	10900	12807	90128	45930	24121	46237	23798	29637	6205	5987	5854	5963	239.35	259.84	169.18	186.82	193.1	241.01	164.44	203.39	211.67	185.2	1252.44	657.99	329.83	655.34	332.71	448.72	425.23	414.7	408.84	420.79	205.4	534.659	1.3802	1.18151e-05	6.41152e-05
APOD	457	1228	316	944	744	336	354	491	900	1134	1601	1402	1083	2717	410	866	913	806	825	845	8.1	22.99	6.32	17.57	11.25	6.39	6.75	9.99	17.48	16.4	22.25	20.08	14.81	38.51	5.73	13.11	62.57	55.83	57.62	59.63	12.324	35.014	1.5065	0.00474546	0.0148383
AQP11	75	31	38	51	166	86	95	0	105	104	34	41	23	22	27	10	0	0	0	0	1.33	0.58	0.76	0.95	2.51	1.64	1.81	0	2.04	1.5	0.47	0.59	0.31	0.31	0.38	0.15	0	0	0	0	1.312	0.221	-2.5696	1.52274e-05	8.06684e-05
AQP3	21	39	0	46	55	0	0	40	75	31	194	282	106	295	159	279	42	56	53	36	0.37	0.73	0	0.86	0.83	0	0	0.81	1.46	0.45	2.7	4.04	1.45	4.18	2.22	4.22	2.88	3.88	3.7	2.54	0.551	3.181	2.5294	0.000495776	0.0019621
AQP7	1088	1659	1036	1984	2940	2231	2637	1854	1183	1249	10420	4096	3033	8966	3906	5078	866	816	844	921	19.29	31.05	20.72	36.92	44.44	42.43	50.25	37.73	22.97	18.06	144.8	58.68	41.47	127.08	54.61	76.88	59.35	56.52	58.95	64.99	32.386	74.333	1.1986	0.00531632	0.0163998
AQR	1484	1871	2404	1659	1408	1029	1189	1201	2162	2225	1141	1123	1368	948	903	587	233	234	191	219	26.32	35.02	48.09	30.87	21.28	19.57	22.66	24.44	41.98	32.17	15.86	16.09	18.71	13.44	12.62	8.89	15.97	16.21	13.34	15.45	30.24	14.658	-1.0448	5.22961e-24	2.60544e-22
ARAF	2434	3152	936	1776	2152	1543	1621	1241	2374	1634	6945	8245	8911	8914	7450	7545	1740	1648	1580	1539	43.16	59	18.72	33.05	32.53	29.34	30.89	25.26	46.1	23.63	96.51	118.12	121.85	126.34	104.15	114.23	119.24	114.15	110.35	108.6	34.168	113.354	1.7301	6.0526e-15	1.21138e-13
ARAP2	153	157	300	380	190	210	387	75	190	188	62	16	72	43	53	31	17	26	14	17	2.71	2.94	6	7.07	2.87	3.99	7.37	1.53	3.69	2.72	0.86	0.23	0.98	0.61	0.74	0.47	1.17	1.8	0.98	1.2	4.089	0.904	-2.1774	3.46674e-17	9.11317e-16
ARAP3	526	188	165	263	345	136	208	189	335	226	848	862	587	1051	446	422	142	128	124	151	9.33	3.52	3.3	4.89	5.22	2.59	3.96	3.85	6.51	3.27	11.78	12.35	8.03	14.9	6.24	6.39	9.73	8.87	8.66	10.66	4.644	9.761	1.0717	0.00308052	0.0100932
ARC	3	0	11	8	13	0	0	0	0	0	4	149	35	33	66	139	553	501	496	530	0.05	0	0.22	0.15	0.2	0	0	0	0	0	0.06	2.13	0.48	0.47	0.92	2.1	37.9	34.7	34.64	37.4	0.062	15.08	7.9262	1.78659e-10	2.05497e-09
AREL1	612	698	382	722	582	327	456	275	867	536	1752	1695	1667	1898	1738	842	240	238	204	260	10.85	13.06	7.64	13.44	8.8	6.22	8.69	5.6	16.84	7.75	24.35	24.28	22.79	26.9	24.3	12.75	16.45	16.49	14.25	18.35	9.889	20.091	1.0227	0.00092776	0.00344509
ARF1	3255	5491	3721	3426	2819	2260	2020	2382	3277	4122	8937	9643	10536	11174	7377	7698	1739	1658	1714	1769	57.72	102.78	74.44	63.76	42.61	42.98	38.49	48.48	63.64	59.61	124.19	138.14	144.07	158.38	103.13	116.55	119.17	114.84	119.71	124.83	59.451	126.301	1.0871	8.90575e-06	4.9341e-05
ARFGAP1	385	480	284	215	370	286	206	249	322	261	578	659	847	658	532	561	238	214	232	230	6.83	8.98	5.68	4	5.59	5.44	3.93	5.07	6.25	3.77	8.03	9.44	11.58	9.33	7.44	8.49	16.31	14.82	16.2	16.23	5.554	11.787	1.0856	0.00116269	0.0042191
ARFIP1	1338	773	1682	1336	1105	1235	866	801	1866	2015	747	436	710	701	698	612	98	93	71	49	23.73	14.47	33.65	24.86	16.7	23.49	16.5	16.3	36.24	29.14	10.38	6.25	9.71	9.94	9.76	9.27	6.72	6.44	4.96	3.46	23.508	7.689	-1.6123	1.94481e-21	7.69567e-20
ARG1	11	0	11	17	0	19	0	0	24	33	9	5	0	0	0	0	0	0	0	0	0.2	0	0.22	0.32	0	0.36	0	0	0.47	0.48	0.13	0.07	0	0	0	0	0	0	0	0	0.205	0.02	-3.3576	0.0157524	0.0428385
ARGFX	18	0	0	6	0	17	14	0	11	20	0	6	3	0	0	0	0	0	0	0	0.32	0	0	0.11	0	0.32	0.27	0	0.21	0.29	0	0.09	0.04	0	0	0	0	0	0	0	0.152	0.013	-3.5475	0.0147806	0.0405413
ARGLU1	1312	554	1188	974	1028	947	649	822	921	1058	2808	2585	2835	2995	2275	2346	773	785	835	808	23.27	10.37	23.77	18.13	15.54	18.01	12.37	16.73	17.88	15.3	39.02	37.03	38.77	42.45	31.81	35.52	52.97	54.37	58.32	57.02	17.137	44.728	1.3841	4.23537e-10	4.66247e-09
ARHGAP1	243	195	156	147	160	144	178	79	273	141	644	902	977	999	409	264	132	126	138	86	4.31	3.65	3.12	2.74	2.42	2.74	3.39	1.61	5.3	2.04	8.95	12.92	13.36	14.16	5.72	4	9.05	8.73	9.64	6.07	3.132	9.26	1.5639	1.66477e-07	1.24732e-06
ARHGAP15	41	54	74	126	132	106	285	92	84	97	43	56	21	48	16	88	0	0	0	7	0.73	1.01	1.48	2.34	2	2.02	5.43	1.87	1.63	1.4	0.6	0.8	0.29	0.68	0.22	1.33	0	0	0	0.49	1.991	0.441	-2.1746	2.21497e-06	1.35806e-05
ARHGAP17	515	303	280	543	505	146	425	337	1139	398	3265	3649	3799	4071	2695	1732	408	453	426	430	9.13	5.67	5.6	10.11	7.63	2.78	8.1	6.86	22.12	5.76	45.37	52.28	51.95	57.7	37.68	26.22	27.96	31.38	29.75	30.34	8.376	39.063	2.2215	1.76923e-13	2.93258e-12
ARHGAP20	205	151	301	143	119	95	69	140	192	279	64	139	170	73	25	8	0	0	0	0	3.64	2.83	6.02	2.66	1.8	1.81	1.31	2.85	3.73	4.03	0.89	1.99	2.32	1.03	0.35	0.12	0	0	0	0	3.068	0.67	-2.1951	9.08096e-05	0.00041854
ARHGAP21	1843	1087	2083	1480	1204	1165	1091	1373	3063	2103	4304	4616	6510	4724	6005	4916	1374	1332	1361	1372	32.68	20.35	41.67	27.54	18.2	22.15	20.79	27.94	59.48	30.41	59.81	66.13	89.02	66.96	83.95	74.43	94.16	92.26	95.05	96.82	30.121	81.859	1.4424	1.65321e-09	1.68254e-08
ARHGAP22	294	201	249	288	36	47	52	0	297	181	136	116	94	72	32	23	22	13	35	26	5.21	3.76	4.98	5.36	0.54	0.89	0.99	0	5.77	2.62	1.89	1.66	1.29	1.02	0.45	0.35	1.51	0.9	2.44	1.83	3.012	1.334	-1.175	0.00330981	0.0107649
ARHGAP26	418	343	648	683	458	445	592	245	530	586	186	190	319	229	257	267	38	24	21	23	7.41	6.42	12.96	12.71	6.92	8.46	11.28	4.99	10.29	8.47	2.58	2.72	4.36	3.25	3.59	4.04	2.6	1.66	1.47	1.62	8.991	2.789	-1.6887	9.85039e-20	3.32448e-18
ARHGAP28	612	448	949	670	555	344	675	464	621	601	271	205	249	209	198	140	12	17	33	13	10.85	8.39	18.98	12.47	8.39	6.54	12.86	9.44	12.06	8.69	3.77	2.94	3.4	2.96	2.77	2.12	0.82	1.18	2.3	0.92	10.867	2.318	-2.229	1.29727e-26	7.92787e-25
ARHGAP29	1590	1256	2101	1734	1794	1387	1815	1209	2061	1985	1638	1441	1190	1325	877	722	109	135	99	118	28.2	23.51	42.03	32.27	27.12	26.38	34.58	24.61	40.02	28.7	22.76	20.64	16.27	18.78	12.26	10.93	7.47	9.35	6.91	8.33	30.742	13.37	-1.2012	2.0641e-15	4.37509e-14
ARHGAP35	4271	3022	2724	3196	3299	1568	2223	2716	7319	2663	14062	21113	20571	14526	10652	5160	1457	1490	1453	1355	75.74	56.56	54.49	59.48	49.87	29.82	42.36	55.28	142.13	38.51	195.41	302.46	281.29	205.89	148.92	78.12	99.85	103.21	101.48	95.62	60.424	161.225	1.4159	0.000149741	0.000660254
ARHGAP42	664	315	913	498	770	561	634	580	616	692	436	185	348	340	185	206	30	36	53	32	11.78	5.9	18.26	9.27	11.64	10.67	12.08	11.8	11.96	10.01	6.06	2.65	4.76	4.82	2.59	3.12	2.06	2.49	3.7	2.26	11.337	3.451	-1.716	2.87848e-25	1.56648e-23
ARHGAP44	113	35	38	53	49	0	46	0	101	62	121	181	287	371	433	274	71	65	51	45	2	0.66	0.76	0.99	0.74	0	0.88	0	1.96	0.9	1.68	2.59	3.92	5.26	6.05	4.15	4.87	4.5	3.56	3.18	0.889	3.976	2.1611	0.000585039	0.00227746
ARHGAP5	3699	2300	6093	5181	7121	4993	5515	4533	5761	7420	3234	2948	3725	3910	3225	1863	313	300	313	306	65.6	43.05	121.89	96.42	107.64	94.95	105.09	92.26	111.87	107.3	44.94	42.23	50.94	55.42	45.09	28.21	21.45	20.78	21.86	21.59	94.607	35.251	-1.4243	5.28596e-16	1.2054e-14
ARHGDIA	1255	1205	776	996	1457	898	1396	856	1250	797	3801	4614	4694	5773	3286	2764	941	975	959	949	22.26	22.55	15.52	18.54	22.02	17.08	26.6	17.42	24.27	11.53	52.82	66.1	64.19	81.82	45.94	41.85	64.49	67.54	66.98	66.97	19.779	61.87	1.6453	1.19131e-17	3.27654e-16
ARHGEF1	357	295	142	245	296	150	428	203	427	184	647	941	860	885	468	464	187	208	199	218	6.33	5.52	2.84	4.56	4.47	2.85	8.16	4.13	8.29	2.66	8.99	13.48	11.76	12.54	6.54	7.03	12.82	14.41	13.9	15.38	4.981	11.685	1.2302	0.000326634	0.00133847
ARHGEF16	0	0	0	0	0	0	0	0	7	0	11	8	13	5	41	18	10	10	0	5	0	0	0	0	0	0	0	0	0.14	0	0.15	0.11	0.18	0.07	0.57	0.27	0.69	0.69	0	0.35	0.014	0.308	4.4594	8.69435e-05	0.000402709
ARHGEF26	126	65	56	108	112	47	132	154	143	144	22	26	28	25	25	23	6	0	4	0	2.23	1.22	1.12	2.01	1.69	0.89	2.52	3.13	2.78	2.08	0.31	0.37	0.38	0.35	0.35	0.35	0.41	0	0.28	0	1.967	0.28	-2.8125	7.45487e-22	3.06106e-20
ARHGEF28	134	35	146	157	191	100	51	154	198	152	93	102	47	125	57	53	9	13	12	19	2.38	0.66	2.92	2.92	2.89	1.9	0.97	3.13	3.84	2.2	1.29	1.46	0.64	1.77	0.8	0.8	0.62	0.9	0.84	1.34	2.381	1.046	-1.1867	1.74317e-08	1.52184e-07
ARHGEF38	77	43	269	218	190	159	36	113	137	177	182	105	80	83	80	49	0	0	0	3	1.37	0.8	5.38	4.06	2.87	3.02	0.69	2.3	2.66	2.56	2.53	1.5	1.09	1.18	1.12	0.74	0	0	0	0.21	2.571	0.837	-1.619	0.000672351	0.00258466
ARID2	1552	1448	2687	1727	1683	1442	1146	1107	2849	2201	1086	1238	1388	1460	992	523	129	164	169	153	27.52	27.1	53.75	32.14	25.44	27.42	21.84	22.53	55.32	31.83	15.09	17.74	18.98	20.69	13.87	7.92	8.84	11.36	11.8	10.8	32.489	13.709	-1.2448	6.05189e-19	1.86887e-17
ARID5A	254	54	147	179	106	106	152	0	246	108	308	611	671	620	442	730	332	282	302	331	4.5	1.01	2.94	3.33	1.6	2.02	2.9	0	4.78	1.56	4.28	8.75	9.18	8.79	6.18	11.05	22.75	19.53	21.09	23.36	2.464	13.496	2.4535	7.23158e-06	4.07474e-05
ARID5B	1352	1402	8581	5702	1525	2112	1948	2587	4049	3147	7256	11110	7837	14740	35392	30753	4282	4345	4224	4273	23.98	26.24	171.66	106.11	23.05	40.16	37.12	52.65	78.63	45.51	100.83	159.16	107.16	208.92	494.79	465.61	293.45	300.97	295	301.53	60.511	272.742	2.1723	2.90421e-07	2.0806e-06
ARL13A	51	3	22	34	13	44	0	0	47	56	0	8	0	0	0	0	0	0	0	0	0.9	0.06	0.44	0.63	0.2	0.84	0	0	0.91	0.81	0	0.11	0	0	0	0	0	0	0	0	0.479	0.011	-5.4445	1.45085e-05	7.72253e-05
ARL14EPL	166	31	145	241	47	0	0	0	332	198	20	32	64	37	26	28	14	18	10	11	2.94	0.58	2.9	4.48	0.71	0	0	0	6.45	2.86	0.28	0.46	0.88	0.52	0.36	0.42	0.96	1.25	0.7	0.78	2.092	0.661	-1.6622	0.00840569	0.0246203
ARL2	728	1321	311	471	809	594	510	338	371	504	2409	1580	1543	2558	1654	2606	528	478	523	455	12.91	24.73	6.22	8.77	12.23	11.3	9.72	6.88	7.2	7.29	33.48	22.63	21.1	36.26	23.12	39.46	36.18	33.11	36.53	32.11	10.725	31.398	1.5497	3.93261e-06	2.31201e-05
ARL6IP4	202	286	183	191	300	157	128	189	236	178	504	424	500	550	351	688	167	137	156	175	3.58	5.35	3.66	3.55	4.53	2.99	2.44	3.85	4.58	2.57	7	6.07	6.84	7.8	4.91	10.42	11.44	9.49	10.9	12.35	3.71	8.722	1.2332	3.18048e-05	0.000158878
ARL8A	230	303	83	140	315	145	51	198	209	109	1694	901	1384	1769	1086	928	260	314	262	244	4.08	5.67	1.66	2.61	4.76	2.76	0.97	4.03	4.06	1.58	23.54	12.91	18.92	25.07	15.18	14.05	17.82	21.75	18.3	17.22	3.218	18.476	2.5214	7.30737e-16	1.635e-14
ARL8B	377	494	710	654	446	369	372	275	845	466	1910	2580	2800	2183	2340	2911	529	506	519	470	6.69	9.25	14.2	12.17	6.74	7.02	7.09	5.6	16.41	6.74	26.54	36.96	38.29	30.94	32.71	44.07	36.25	35.05	36.25	33.17	9.191	35.023	1.93	1.03031e-21	4.19111e-20
ARMC5	73	110	31	48	30	5	0	0	31	21	199	198	188	216	113	43	84	142	97	108	1.29	2.06	0.62	0.89	0.45	0.1	0	0	0.6	0.3	2.77	2.84	2.57	3.06	1.58	0.65	5.76	9.84	6.77	7.62	0.631	4.346	2.784	0.000164991	0.000721056
ARMC6	641	668	385	551	676	415	510	616	350	541	1555	996	1428	782	1518	1963	368	391	376	345	11.37	12.5	7.7	10.25	10.22	7.89	9.72	12.54	6.8	7.82	21.61	14.27	19.53	11.08	21.22	29.72	25.22	27.08	26.26	24.35	9.681	22.034	1.1865	0.000339434	0.00138658
ARMC7	135	72	28	89	19	19	0	41	101	55	294	235	199	321	259	228	82	73	48	59	2.39	1.35	0.56	1.66	0.29	0.36	0	0.83	1.96	0.8	4.09	3.37	2.72	4.55	3.62	3.45	5.62	5.06	3.35	4.16	1.02	3.999	1.9711	0.000297527	0.00122998
ARMCX1	211	76	293	205	205	265	228	167	138	162	302	203	147	131	93	75	15	12	14	18	3.74	1.42	5.86	3.82	3.1	5.04	4.34	3.4	2.68	2.34	4.2	2.91	2.01	1.86	1.3	1.14	1.03	0.83	0.98	1.27	3.574	1.753	-1.0277	8.98979e-07	5.88672e-06
ARMCX4	120	65	109	93	118	26	78	38	176	149	57	90	61	74	5	16	8	10	11	17	2.13	1.22	2.18	1.73	1.78	0.49	1.49	0.77	3.42	2.15	0.79	1.29	0.83	1.05	0.07	0.24	0.55	0.69	0.77	1.2	1.736	0.748	-1.2147	9.90626e-06	5.43774e-05
ARMH2	11	9	0	0	14	25	21	0	16	6	0	0	0	0	0	0	0	0	0	0	0.2	0.17	0	0	0.21	0.48	0.4	0	0.31	0.09	0	0	0	0	0	0	0	0	0	0	0.186	0.001	-7.5392	3.56221e-05	0.000176598
ARMH3	563	685	724	742	861	759	769	497	1084	732	2723	2341	2306	2948	1697	1389	298	343	339	308	9.98	12.82	14.48	13.81	13.02	14.43	14.65	10.12	21.05	10.59	37.84	33.54	31.53	41.78	23.72	21.03	20.42	23.76	23.68	21.73	13.495	27.903	1.048	1.58454e-05	8.36097e-05
ARPC1A	619	1530	1178	857	882	622	888	750	1218	887	3627	3961	3229	7426	2286	2253	1131	1112	1128	1156	10.98	28.64	23.57	15.95	13.33	11.83	16.92	15.26	23.65	12.83	50.4	56.74	44.15	105.25	31.96	34.11	77.51	77.02	78.78	81.58	17.296	63.75	1.882	1.77606e-12	2.58224e-11
ARPC5L	912	1101	882	696	1139	904	429	735	616	783	1692	1981	2318	2116	1673	2709	473	468	435	377	16.17	20.61	17.64	12.95	17.22	17.19	8.17	14.96	11.96	11.32	23.51	28.38	31.7	29.99	23.39	41.02	32.41	32.42	30.38	26.6	14.819	29.98	1.0166	0.00082916	0.00310977
ARRB1	1134	729	670	814	1048	498	1343	585	960	746	485	603	522	673	309	284	125	132	88	80	20.11	13.65	13.4	15.15	15.84	9.47	25.59	11.91	18.64	10.79	6.74	8.64	7.14	9.54	4.32	4.3	8.57	9.14	6.15	5.65	15.455	7.019	-1.1387	4.7751e-18	1.35317e-16
ARRDC1	304	115	60	83	310	72	101	109	103	138	533	496	485	506	814	909	109	119	116	120	5.39	2.15	1.2	1.54	4.69	1.37	1.92	2.22	2	2	7.41	7.11	6.63	7.17	11.38	13.76	7.47	8.24	8.1	8.47	2.448	8.574	1.8084	2.83507e-06	1.70665e-05
ARRDC2	2498	4309	1138	1910	636	190	545	537	4355	1082	3760	5998	4623	9138	8363	3772	2608	2512	2586	2627	44.3	80.65	22.77	35.54	9.61	3.61	10.38	10.93	84.57	15.65	52.25	85.93	63.21	129.52	116.92	57.11	178.73	174	180.61	185.38	31.801	122.366	1.9441	0.00016816	0.000733431
ARSA	106	111	26	52	94	19	59	33	127	40	353	344	268	384	157	162	77	62	79	59	1.88	2.08	0.52	0.97	1.42	0.36	1.12	0.67	2.47	0.58	4.91	4.93	3.66	5.44	2.19	2.45	5.28	4.29	5.52	4.16	1.207	4.283	1.8272	2.25583e-06	1.38117e-05
ARSK	135	176	174	122	463	360	276	199	119	240	251	259	39	126	50	72	25	24	24	21	2.39	3.29	3.48	2.27	7	6.85	5.26	4.05	2.31	3.47	3.49	3.71	0.53	1.79	0.7	1.09	1.71	1.66	1.68	1.48	4.037	1.784	-1.1782	7.65748e-07	5.06292e-06
ART4	70	57	62	70	19	35	0	0	34	67	35	22	28	20	12	12	3	0	0	5	1.24	1.07	1.24	1.3	0.29	0.67	0	0	0.66	0.97	0.49	0.32	0.38	0.28	0.17	0.18	0.21	0	0	0.35	0.744	0.238	-1.6443	0.00282541	0.00933687
ARX	106	81	53	66	101	104	62	89	69	100	226	328	211	292	89	145	38	37	43	50	1.88	1.52	1.06	1.23	1.53	1.98	1.18	1.81	1.34	1.45	3.14	4.7	2.89	4.14	1.24	2.2	2.6	2.56	3	3.53	1.498	3	1.0019	0.0177146	0.0474347
ASAP3	161	38	62	81	157	62	229	113	62	71	164	68	86	79	53	73	0	0	14	0	2.86	0.71	1.24	1.51	2.37	1.18	4.36	2.3	1.2	1.03	2.28	0.97	1.18	1.12	0.74	1.11	0	0	0.98	0	1.876	0.838	-1.1626	0.00401584	0.0127753
ASB15	794	737	636	1185	1187	705	1318	1024	985	1239	5626	1929	4297	3851	10140	7704	639	636	651	654	14.08	13.79	12.72	22.05	17.94	13.41	25.11	20.84	19.13	17.92	78.18	27.63	58.76	54.58	141.76	116.64	43.79	44.05	45.47	46.15	17.699	65.701	1.8922	1.80244e-07	1.33896e-06
ASB16	1033	1552	364	880	842	508	959	717	2110	826	6051	8408	10278	8544	13460	8756	1295	1325	1361	1211	18.32	29.05	7.28	16.38	12.73	9.66	18.27	14.59	40.97	11.94	84.09	120.45	140.54	121.1	188.18	132.57	88.75	91.78	95.05	85.46	17.919	114.797	2.6795	3.95377e-19	1.24297e-17
ASB2	16162	25790	12103	15186	19592	18532	18818	16969	19468	13167	45299	46000	38644	42619	52105	37818	10537	10211	10460	10111	286.61	482.72	242.12	282.61	296.16	352.41	358.57	345.37	378.05	190.4	629.49	658.99	528.42	604.06	728.45	572.58	722.1	707.29	730.53	713.5	321.502	659.541	1.0366	4.18867e-05	0.000205167
ASB5	5767	8395	51164	12114	9227	9431	9505	7346	14923	9970	47610	42964	90756	81722	30426	72702	36555	36207	35274	35231	102.27	157.13	1023.52	225.44	139.48	179.34	181.12	149.51	289.79	144.17	661.6	615.5	1240.99	1158.29	425.37	1100.74	2505.12	2507.95	2463.54	2486.14	259.177	1516.52	2.5488	8.02633e-09	7.39474e-08
ASB6	149	171	29	103	54	72	40	39	249	85	359	267	315	261	344	194	80	78	93	63	2.64	3.2	0.58	1.92	0.82	1.37	0.76	0.79	4.84	1.23	4.99	3.83	4.31	3.7	4.81	2.94	5.48	5.4	6.5	4.45	1.815	4.641	1.3545	0.00210915	0.00720007
ASCC1	1245	1656	980	1788	304	343	335	114	3482	818	2140	1562	4173	9438	4393	4055	1344	1342	1300	1402	22.08	31	19.6	33.27	4.6	6.52	6.38	2.32	67.62	11.83	29.74	22.38	57.06	133.77	61.42	61.39	92.1	92.96	90.79	98.93	20.522	74.054	1.8514	0.000344751	0.00140654
ASCC2	753	974	366	675	777	382	488	533	801	496	4814	4649	3792	6449	2610	2559	518	567	505	581	13.35	18.23	7.32	12.56	11.75	7.26	9.3	10.85	15.55	7.17	66.9	66.6	51.85	91.41	36.49	38.74	35.5	39.27	35.27	41	11.334	50.303	2.15	8.70332e-17	2.18007e-15
ASCC3	1180	1121	2191	1614	1362	1195	1457	1633	1820	2049	1323	859	790	1409	973	639	105	99	116	102	20.93	20.98	43.83	30.04	20.59	22.72	27.76	33.24	35.34	29.63	18.38	12.31	10.8	19.97	13.6	9.67	7.2	6.86	8.1	7.2	28.506	11.409	-1.3211	2.53322e-17	6.75421e-16
ASH2L	268	395	232	405	270	100	285	105	345	409	1152	795	956	1028	831	795	147	193	161	155	4.75	7.39	4.64	7.54	4.08	1.9	5.43	2.14	6.7	5.91	16.01	11.39	13.07	14.57	11.62	12.04	10.07	13.37	11.24	10.94	5.048	12.432	1.3003	2.38474e-05	0.000121903
ASMTL	297	475	166	263	128	168	212	174	176	99	671	277	420	866	1357	950	252	263	249	217	5.27	8.89	3.32	4.89	1.93	3.19	4.04	3.54	3.42	1.43	9.32	3.97	5.74	12.27	18.97	14.38	17.27	18.22	17.39	15.31	3.992	13.284	1.7345	2.13446e-05	0.000110114
ASPM	151	49	241	211	68	0	53	81	23	69	0	0	0	14	4	0	0	0	0	0	2.68	0.92	4.82	3.93	1.03	0	1.01	1.65	0.45	1	0	0	0	0.2	0.06	0	0	0	0	0	1.749	0.026	-6.0719	7.30112e-11	8.82478e-10
ASPN	597	160	1387	552	529	809	723	456	163	667	581	172	280	503	386	311	71	81	74	76	10.59	2.99	27.75	10.27	8	15.38	13.78	9.28	3.17	9.65	8.07	2.46	3.83	7.13	5.4	4.71	4.87	5.61	5.17	5.36	11.086	5.261	-1.0753	9.64327e-07	6.27034e-06
ASPSCR1	829	933	706	556	527	472	737	435	892	587	1533	1430	1602	1671	1393	1620	383	458	442	431	14.7	17.46	14.12	10.35	7.97	8.98	14.04	8.85	17.32	8.49	21.3	20.49	21.91	23.68	19.47	24.53	26.25	31.72	30.87	30.41	12.228	25.063	1.0354	3.84352e-05	0.000189502
ASS1	409	848	346	528	513	524	843	665	600	526	394	1136	1721	1096	1899	923	611	568	561	649	7.25	15.87	6.92	9.83	7.75	9.96	16.06	13.53	11.65	7.61	5.48	16.27	23.53	15.53	26.55	13.97	41.87	39.34	39.18	45.8	10.643	26.752	1.3297	0.004607	0.0144399
ASTN2	39	31	54	24	0	41	0	0	21	18	14	12	5	8	4	0	6	0	2	0	0.69	0.58	1.08	0.45	0	0.78	0	0	0.41	0.26	0.19	0.17	0.07	0.11	0.06	0	0.41	0	0.14	0	0.425	0.115	-1.8858	0.00989979	0.0284987
ASXL1	634	330	288	623	231	212	504	364	1028	329	2143	1419	1717	1813	1236	688	385	317	347	329	11.24	6.18	5.76	11.59	3.49	4.03	9.6	7.41	19.96	4.76	29.78	20.33	23.48	25.7	17.28	10.42	26.38	21.96	24.23	23.22	8.402	22.278	1.4068	3.17435e-05	0.000158663
ATAD2	332	193	481	524	354	322	260	161	453	385	217	132	133	294	105	59	40	32	20	30	5.89	3.61	9.62	9.75	5.35	6.12	4.95	3.28	8.8	5.57	3.02	1.89	1.82	4.17	1.47	0.89	2.74	2.22	1.4	2.12	6.294	2.174	-1.5336	1.03148e-17	2.8671e-16
ATAD2B	3464	2346	4786	4399	2784	2541	2677	1973	6121	4549	1173	1432	1247	1365	1220	953	208	236	249	237	61.43	43.91	95.74	81.86	42.08	48.32	51.01	40.16	118.86	65.78	16.3	20.51	17.05	19.35	17.06	14.43	14.25	16.35	17.39	16.72	64.915	16.941	-1.938	5.77359e-52	2.39705e-49
ATAD3A	211	247	109	160	248	86	66	50	160	143	717	739	763	562	388	444	197	193	202	170	3.74	4.62	2.18	2.98	3.75	1.64	1.26	1.02	3.11	2.07	9.96	10.59	10.43	7.97	5.42	6.72	13.5	13.37	14.11	12	2.637	10.407	1.9806	6.94618e-10	7.42782e-09
ATAT1	41	46	33	42	45	0	66	0	90	30	216	253	196	304	221	178	35	45	59	54	0.73	0.86	0.66	0.78	0.68	0	1.26	0	1.75	0.43	3	3.62	2.68	4.31	3.09	2.69	2.4	3.12	4.12	3.81	0.715	3.284	2.1994	0.000124208	0.000556103
ATF3	664	424	2743	5628	373	3908	5462	2471	1335	4488	4181	5224	6859	3779	13011	28530	3130	3045	2928	3076	11.78	7.94	54.87	104.74	5.64	74.32	104.08	50.29	25.92	64.9	58.1	74.84	93.79	53.56	181.9	431.96	214.5	210.92	204.49	217.06	50.448	174.112	1.7871	0.00423445	0.0133844
ATF4	21319	29922	11539	22955	16370	14847	12169	10789	26314	20069	58199	102341	115565	68954	91765	103591	24587	24369	24102	23725	378.07	560.07	230.83	427.19	247.45	282.34	231.88	219.59	510.99	290.21	808.75	1466.12	1580.23	977.33	1282.91	1568.41	1684.95	1687.97	1683.29	1674.2	337.862	1441.42	2.093	6.0654e-18	1.70955e-16
ATF6B	388	327	147	298	203	163	224	160	358	196	1619	1313	1698	2017	1117	699	232	249	264	260	6.88	6.12	2.94	5.55	3.07	3.1	4.27	3.26	6.95	2.83	22.5	18.81	23.22	28.59	15.62	10.58	15.9	17.25	18.44	18.35	4.497	18.926	2.0733	2.46386e-18	7.14466e-17
ATF7	631	667	611	1042	616	652	905	515	1543	744	3774	2933	2979	3630	2588	1255	387	441	378	406	11.19	12.48	12.22	19.39	9.31	12.4	17.24	10.48	29.96	10.76	52.44	42.02	40.73	51.45	36.18	19	26.52	30.55	26.4	28.65	14.543	35.394	1.2832	8.79653e-06	4.87917e-05
ATF7IP	3050	3562	4469	4505	4789	3671	3795	3347	5359	7751	5084	3629	2485	4417	3407	2125	286	307	324	317	54.09	66.67	89.4	83.84	72.39	69.81	72.31	68.12	104.07	112.08	70.65	51.99	33.98	62.6	47.63	32.17	19.6	21.26	22.63	22.37	79.278	38.488	-1.0425	3.70205e-10	4.103e-09
ATG13	718	690	386	429	300	266	486	401	939	386	2220	1850	1381	2822	1289	958	324	348	371	318	12.73	12.92	7.72	7.98	4.53	5.06	9.26	8.16	18.23	5.58	30.85	26.5	18.88	40	18.02	14.5	22.2	24.1	25.91	22.44	9.217	24.34	1.401	2.83293e-06	1.70576e-05
ATG2A	579	337	156	256	220	174	230	146	456	183	1533	1387	1410	2033	1247	581	276	239	240	209	10.27	6.31	3.12	4.76	3.33	3.31	4.38	2.97	8.86	2.65	21.3	19.87	19.28	28.81	17.43	8.8	18.91	16.55	16.76	14.75	4.996	18.246	1.8687	6.65229e-10	7.13396e-09
ATG4B	278	339	146	134	213	152	93	139	210	240	949	949	968	1013	749	745	222	189	217	193	4.93	6.35	2.92	2.49	3.22	2.89	1.77	2.83	4.08	3.47	13.19	13.6	13.24	14.36	10.47	11.28	15.21	13.09	15.16	13.62	3.495	13.322	1.9304	3.7409e-16	8.64372e-15
ATG4C	188	141	365	274	395	291	234	181	165	252	302	276	143	234	125	209	12	20	0	0	3.33	2.64	7.3	5.1	5.97	5.53	4.46	3.68	3.2	3.64	4.2	3.95	1.96	3.32	1.75	3.16	0.82	1.39	0	0	4.485	2.055	-1.126	0.00154924	0.00546708
ATG9A	1660	2680	750	1463	1381	803	1178	996	2518	1029	7842	7100	6794	9263	6654	4620	1229	1251	1149	1125	29.44	50.16	15	27.23	20.88	15.27	22.45	20.27	48.9	14.88	108.97	101.71	92.9	131.29	93.03	69.95	84.22	86.65	80.25	79.39	26.448	92.836	1.8115	8.95384e-12	1.20513e-10
ATG9B	0	0	0	0	0	0	31	0	13	0	4	14	54	48	36	46	9	12	10	12	0	0	0	0	0	0	0.59	0	0.25	0	0.06	0.2	0.74	0.68	0.5	0.7	0.62	0.83	0.7	0.85	0.084	0.588	2.8074	0.00043668	0.00174459
ATL1	74	18	82	60	117	41	0	58	113	73	0	8	0	0	0	14	0	0	0	0	1.31	0.34	1.64	1.12	1.77	0.78	0	1.18	2.19	1.06	0	0.11	0	0	0	0.21	0	0	0	0	1.139	0.032	-5.1536	3.83283e-08	3.19476e-07
ATL3	2064	1229	2809	2080	3212	2279	2090	1683	3227	2442	2237	1463	1487	1570	1079	803	172	175	206	177	36.6	23	56.19	38.71	48.55	43.34	39.82	34.25	62.66	35.31	31.09	20.96	20.33	22.25	15.08	12.16	11.79	12.12	14.39	12.49	41.843	17.266	-1.2771	2.09383e-20	7.45117e-19
ATM	2361	2097	5707	3562	3332	2595	2409	2036	4470	3859	1157	1058	1297	1292	932	373	134	182	152	130	41.87	39.25	114.17	66.29	50.37	49.35	45.9	41.44	86.8	55.8	16.08	15.16	17.74	18.31	13.03	5.65	9.18	12.61	10.62	9.17	59.124	12.755	-2.2127	1.15212e-38	1.91941e-36
ATN1	280	165	42	129	34	93	168	0	570	92	5296	7057	7531	7079	7107	3396	957	880	959	981	4.97	3.09	0.84	2.4	0.51	1.77	3.2	0	11.07	1.33	73.59	101.1	102.98	100.33	99.36	51.42	65.58	60.95	66.98	69.23	2.918	79.152	4.7616	1.8976e-19	6.18874e-18
ATOH7	70	11	166	71	7	0	0	0	163	114	0	0	0	0	0	4	4	4	2	6	1.24	0.21	3.32	1.32	0.11	0	0	0	3.17	1.65	0	0	0	0	0	0.06	0.27	0.28	0.14	0.42	1.102	0.117	-3.2355	0.00223624	0.00758638
ATOH8	174	185	162	150	160	152	204	431	573	330	400	1350	879	925	619	230	192	225	214	182	3.09	3.46	3.24	2.79	2.42	2.89	3.89	8.77	11.13	4.77	5.56	19.34	12.02	13.11	8.65	3.48	13.16	15.59	14.95	12.84	4.645	11.87	1.3536	0.00342592	0.0110833
ATOSB	103	50	66	92	196	192	102	103	187	116	609	542	722	907	437	505	132	142	111	132	1.83	0.94	1.32	1.71	2.96	3.65	1.94	2.1	3.63	1.68	8.46	7.76	9.87	12.86	6.11	7.65	9.05	9.84	7.75	9.31	2.176	8.866	2.0266	1.27668e-12	1.88553e-11
ATP10D	305	263	499	438	188	173	272	188	363	369	228	93	60	180	53	35	13	12	14	16	5.41	4.92	9.98	8.15	2.84	3.29	5.18	3.83	7.05	5.34	3.17	1.33	0.82	2.55	0.74	0.53	0.89	0.83	0.98	1.13	5.599	1.297	-2.11	1.79081e-18	5.26889e-17
ATP11B	866	915	2357	1510	1587	1815	1919	1155	1321	1567	1227	637	748	1203	893	724	156	196	142	161	15.36	17.13	47.15	28.1	23.99	34.51	36.57	23.51	25.65	22.66	17.05	9.13	10.23	17.05	12.48	10.96	10.69	13.58	9.92	11.36	27.463	12.245	-1.1653	2.06884e-18	6.05285e-17
ATP13A1	415	398	168	223	163	78	359	232	478	275	974	1131	1152	978	577	425	238	227	232	250	7.36	7.45	3.36	4.15	2.46	1.48	6.84	4.72	9.28	3.98	13.53	16.2	15.75	13.86	8.07	6.43	16.31	15.72	16.2	17.64	5.108	13.971	1.4516	9.13523e-05	0.000420745
ATP13A2	355	81	108	126	92	98	91	98	135	80	542	515	466	394	376	333	72	88	117	94	6.3	1.52	2.16	2.34	1.39	1.86	1.73	1.99	2.62	1.16	7.53	7.38	6.37	5.58	5.26	5.04	4.93	6.1	8.17	6.63	2.307	6.299	1.4491	2.87029e-05	0.000144765
ATP13A3	1824	2617	3965	3741	2544	2255	3061	2110	4085	3705	1616	1530	3498	1993	1829	1496	257	213	284	262	32.35	48.98	79.32	69.62	38.46	42.88	58.33	42.94	79.33	53.58	22.46	21.92	47.83	28.25	25.57	22.65	17.61	14.75	19.83	18.49	54.579	23.936	-1.1892	2.34011e-15	4.94012e-14
ATP13A5	2	2	38	4	17	19	0	0	72	11	0	0	0	0	0	0	2	0	2	0	0.04	0.04	0.76	0.07	0.26	0.36	0	0	1.4	0.16	0	0	0	0	0	0	0.14	0	0.14	0	0.309	0.028	-3.4641	0.000282034	0.00117075
ATP1A1	1215	1212	1501	1463	1298	703	1382	1004	1640	1323	1319	5694	10352	3925	37772	15469	7079	7009	6752	6654	21.55	22.69	30.03	27.23	19.62	13.37	26.33	20.43	31.85	19.13	18.33	81.57	141.55	55.63	528.07	234.21	485.12	485.49	471.56	469.55	23.223	297.108	3.6774	2.42809e-15	5.11757e-14
ATP1A2	11552	7971	4439	8498	7208	4072	4642	4810	6629	9677	63855	29033	19158	32748	20073	16261	2076	1875	1909	1876	204.86	149.2	88.8	158.15	108.96	77.43	88.45	97.9	128.73	139.94	887.35	415.92	261.97	464.16	280.63	246.2	142.27	129.88	133.32	132.38	124.242	309.408	1.3164	0.00725411	0.0216078
ATP1A4	169	10	138	57	64	0	16	0	61	136	119	14	24	30	12	0	0	0	0	0	3	0.19	2.76	1.06	0.97	0	0.3	0	1.18	1.97	1.65	0.2	0.33	0.43	0.17	0	0	0	0	0	1.143	0.278	-2.0397	0.0150609	0.0411847
ATP1B1	900	1008	958	1176	520	401	624	503	1179	883	3028	3650	3503	4035	3206	4235	699	743	692	753	15.96	18.87	19.16	21.89	7.86	7.63	11.89	10.24	22.89	12.77	42.08	52.29	47.9	57.19	44.82	64.12	47.9	51.47	48.33	53.14	14.916	50.924	1.7715	5.12203e-16	1.17211e-14
ATP1B3	226	138	392	210	234	141	271	142	324	208	358	425	283	373	396	364	279	218	244	219	4.01	2.58	7.84	3.91	3.54	2.68	5.16	2.89	6.29	3.01	4.97	6.09	3.87	5.29	5.54	5.51	19.12	15.1	17.04	15.45	4.191	9.798	1.2252	0.00858516	0.0250842
ATP2A1	101010	150508	38211	114072	84612	54915	71272	68031	124745	75069	235275	580163	733240	362244	727702	640309	106522	105778	105002	102834	1791.29	2817.14	764.4	2122.86	1279.02	1044.28	1358.07	1384.63	2422.41	1085.54	3269.45	8311.35	10026.3	5134.3	10173.6	9694.56	7299.96	7326.92	7333.35	7256.66	1606.96	7582.64	2.2384	3.66743e-14	6.61098e-13
ATP2A2	73783	47037	43348	83879	93928	33840	40155	39240	62529	34706	608225	95788	34342	346846	175135	146484	25699	25260	25086	24931	1308.45	880.42	867.16	1560.98	1419.85	643.51	765.15	798.65	1214.24	501.87	8452.06	1372.25	469.59	4916.06	2448.46	2217.83	1761.15	1749.68	1752.01	1759.3	996.028	2689.84	1.4333	0.00455672	0.0142977
ATP2B2	641	373	138	556	943	555	435	485	576	494	777	1973	2776	377	3483	3686	214	248	249	230	11.37	6.98	2.76	10.35	14.25	10.55	8.29	9.87	11.19	7.14	10.8	28.26	37.96	5.34	48.69	55.81	14.67	17.18	17.39	16.23	9.275	25.233	1.4439	0.00522459	0.0161568
ATP5F1D	5400	7736	4038	5696	3000	1942	3153	2852	3386	3415	16260	16508	14033	20710	14544	22177	4730	4526	4469	4566	95.76	144.8	80.78	106	45.35	36.93	60.08	58.05	65.75	49.38	225.95	236.49	191.89	293.54	203.33	335.77	324.15	313.5	312.12	322.21	74.288	275.895	1.8929	1.24079e-12	1.8398e-11
ATP5IF1	3964	4074	2986	4872	6129	5372	5156	3631	3024	2670	6303	8199	6873	7892	6907	14969	4698	4717	4690	4664	70.3	76.26	59.73	90.67	92.65	102.16	98.25	73.9	58.72	38.61	87.59	117.46	93.98	111.86	96.56	226.64	321.95	326.73	327.55	329.12	76.125	203.944	1.4217	0.000923833	0.00343235
ATP5MC2	5717	8228	3038	5834	4541	3983	4865	4488	3603	4351	13134	9653	9166	16330	8447	18031	3192	3127	3058	3075	101.38	154.01	60.77	108.57	68.64	75.74	92.7	91.34	69.97	62.92	182.51	138.29	125.34	231.45	118.09	273	218.75	216.6	213.57	216.99	88.604	193.459	1.1266	0.000658491	0.00253621
ATP5MJ	467	867	369	985	1708	1523	1060	1488	823	583	1676	2398	2083	2270	2134	4483	1422	1482	1517	1462	8.28	16.23	7.38	18.33	25.82	28.96	20.2	30.29	15.98	8.43	23.29	34.35	28.48	32.17	29.83	67.87	97.45	102.65	105.95	103.17	17.99	62.521	1.7971	0.000199678	0.000857456
ATP5PF	1527	1086	1896	2403	2648	1553	1679	1520	1473	1292	5625	5495	5579	8803	5938	8654	1808	1827	1701	1803	27.08	20.33	37.93	44.72	40.03	29.53	31.99	30.94	28.6	18.68	78.17	78.72	76.29	124.77	83.02	131.03	123.9	126.55	118.8	127.23	30.983	106.848	1.786	3.2243e-15	6.67735e-14
ATP6AP1	606	935	405	457	782	439	602	215	508	493	1757	1425	1175	1436	1522	939	392	335	356	350	10.75	17.5	8.1	8.5	11.82	8.35	11.47	4.38	9.86	7.13	24.42	20.41	16.07	20.35	21.28	14.22	26.86	23.2	24.86	24.7	9.786	21.637	1.1447	0.000256732	0.00107665
ATP6V0A1	923	892	570	743	831	330	755	585	1439	747	2816	2813	2622	3286	2907	2024	276	316	313	289	16.37	16.7	11.4	13.83	12.56	6.28	14.39	11.91	27.94	10.8	39.13	40.3	35.85	46.57	40.64	30.64	18.91	21.89	21.86	20.39	14.218	31.618	1.153	0.00060882	0.00236336
ATP6V0C	186	262	90	204	79	86	178	280	388	125	3011	3651	2907	4419	3906	3906	904	903	1017	877	3.3	4.9	1.8	3.8	1.19	1.64	3.39	5.7	7.53	1.81	41.84	52.3	39.75	62.63	54.61	59.14	61.95	62.55	71.03	61.89	3.506	56.769	4.0172	1.44174e-43	3.69706e-41
ATP6V0E2	39	42	14	33	43	62	43	0	25	36	344	95	87	221	179	206	20	46	44	27	0.69	0.79	0.28	0.61	0.65	1.18	0.82	0	0.49	0.52	4.78	1.36	1.19	3.13	2.5	3.12	1.37	3.19	3.07	1.91	0.603	2.562	2.087	5.53396e-05	0.000264909
ATP6V1B2	740	1144	1015	820	866	532	633	908	870	1030	2092	2437	2414	3010	2498	2380	546	511	572	542	13.12	21.41	20.3	15.26	13.09	10.12	12.06	18.48	16.89	14.89	29.07	34.91	33.01	42.66	34.92	36.03	37.42	35.4	39.95	38.25	15.562	36.162	1.2164	3.79361e-09	3.66281e-08
ATP6V1E1	989	1697	1128	1442	1431	1145	820	1180	1197	963	3398	3173	3322	5811	3298	3965	924	918	924	1026	17.54	31.76	22.57	26.84	21.63	21.77	15.62	24.02	23.24	13.93	47.22	45.46	45.42	82.36	46.11	60.03	63.32	63.59	64.53	72.4	21.892	59.044	1.4314	3.37799e-11	4.24374e-10
ATP7A	2486	2361	3675	3036	3318	3224	2367	1993	3376	3953	2503	1689	2174	2195	1650	970	165	150	147	163	44.09	44.19	73.52	56.5	50.16	61.31	45.1	40.56	65.56	57.16	34.78	24.2	29.73	31.11	23.07	14.69	11.31	10.39	10.27	11.5	53.815	20.105	-1.4205	8.9427e-16	1.98225e-14
ATP8B4	340	242	846	459	326	594	427	241	390	641	104	34	59	119	32	21	12	14	10	9	6.03	4.53	16.92	8.54	4.93	11.3	8.14	4.91	7.57	9.27	1.45	0.49	0.81	1.69	0.45	0.32	0.82	0.97	0.7	0.64	8.214	0.834	-3.3	6.26767e-39	1.06453e-36
ATP9A	2915	2697	1483	3408	3768	2209	2752	2908	3773	2416	14860	9513	10118	10044	11571	6303	1454	1356	1368	1405	51.69	50.48	29.67	63.42	56.96	42.01	52.44	59.19	73.27	34.94	206.5	136.28	138.35	142.36	161.77	95.43	99.64	93.93	95.54	99.15	51.407	126.895	1.3036	2.50578e-06	1.52244e-05
ATPAF2	314	402	200	254	272	225	194	132	208	284	671	590	579	720	428	752	138	146	154	127	5.57	7.52	4	4.73	4.11	4.28	3.7	2.69	4.04	4.11	9.32	8.45	7.92	10.2	5.98	11.39	9.46	10.11	10.76	8.96	4.475	9.255	1.0483	0.000318905	0.00131
ATR	437	421	929	641	497	512	650	367	497	824	128	119	204	178	161	92	15	21	11	0	7.75	7.88	18.58	11.93	7.51	9.74	12.39	7.47	9.65	11.92	1.78	1.7	2.79	2.52	2.25	1.39	1.03	1.45	0.77	0	10.482	1.568	-2.7409	4.65982e-23	2.13081e-21
ATRN	1015	818	1051	1149	910	654	730	588	1541	1148	720	442	497	529	485	254	90	84	87	73	18	15.31	21.02	21.38	13.76	12.44	13.91	11.97	29.92	16.6	10.01	6.33	6.8	7.5	6.78	3.85	6.17	5.82	6.08	5.15	17.431	6.449	-1.4345	3.42367e-35	4.36827e-33
ATRNL1	408	467	1180	694	505	572	343	294	698	663	52	97	102	58	24	37	0	6	0	6	7.24	8.74	23.61	12.92	7.63	10.88	6.54	5.98	13.55	9.59	0.72	1.39	1.39	0.82	0.34	0.56	0	0.42	0	0.42	10.668	0.606	-4.1378	8.7847e-31	8.03401e-29
ATRX	3754	1797	6092	5497	6183	4737	4496	3835	7391	5911	5233	3333	4437	4465	4251	2297	274	294	333	326	66.57	33.64	121.87	102.3	93.46	90.08	85.67	78.05	143.52	85.48	72.72	47.75	60.67	63.29	59.43	34.78	18.78	20.36	23.26	23	90.064	42.404	-1.0868	2.68448e-08	2.28938e-07
ATXN2	1077	856	863	986	496	571	559	480	1635	1248	3422	4210	3895	5167	3770	1723	549	527	516	508	19.1	16.02	17.26	18.35	7.5	10.86	10.65	9.77	31.75	18.05	47.55	60.31	53.26	73.23	52.71	26.09	37.62	36.5	36.04	35.85	15.931	45.916	1.5272	1.4101e-07	1.06813e-06
ATXN2L	425	399	198	289	416	132	283	272	934	240	4470	3951	3744	4228	2992	1750	706	753	714	666	7.54	7.47	3.96	5.38	6.29	2.51	5.39	5.54	18.14	3.47	62.12	56.6	51.2	59.93	41.83	26.5	48.38	52.16	49.87	47	6.569	49.559	2.9154	1.13305e-26	7.00619e-25
ATXN7L3	498	285	357	229	598	275	260	184	491	265	1205	1259	1433	1397	742	599	188	228	190	227	8.83	5.33	7.14	4.26	9.04	5.23	4.95	3.74	9.53	3.83	16.75	18.04	19.59	19.8	10.37	9.07	12.88	15.79	13.27	16.02	6.188	15.158	1.2925	4.61824e-06	2.68433e-05
AUP1	1248	1703	867	1218	1488	937	1183	932	1474	1314	2417	2847	3652	3145	3187	4559	1061	1083	1108	1049	22.13	31.88	17.34	22.67	22.49	17.82	22.54	18.97	28.62	19	33.59	40.79	49.94	44.58	44.56	69.03	72.71	75.02	77.38	74.02	22.346	58.162	1.3801	1.26387e-07	9.6563e-07
AUTS2	1178	290	820	648	657	231	583	751	1196	915	4389	3474	2856	2730	2730	1088	647	634	629	656	20.89	5.43	16.4	12.06	9.93	4.39	11.11	15.29	23.22	13.23	60.99	49.77	39.05	38.69	38.17	16.47	44.34	43.92	43.93	46.29	13.195	42.162	1.676	4.74286e-07	3.26201e-06
AVEN	474	917	635	631	820	929	372	605	541	613	1185	1413	1440	1904	1104	1414	498	490	430	505	8.41	17.16	12.7	11.74	12.4	17.67	7.09	12.31	10.51	8.86	16.47	20.24	19.69	26.99	15.43	21.41	34.13	33.94	30.03	35.64	11.885	25.397	1.0955	0.00169834	0.0059435
AVPI1	402	717	552	541	253	462	290	283	823	443	1487	1752	1158	2498	1560	2661	822	846	817	735	7.13	13.42	11.04	10.07	3.82	8.79	5.53	5.76	15.98	6.41	20.66	25.1	15.83	35.41	21.81	40.29	56.33	58.6	57.06	51.87	8.795	38.296	2.1224	4.85038e-11	5.95059e-10
AXIN1	1236	1319	659	816	1140	911	682	1008	1285	679	2291	3601	3883	2335	3217	2215	697	680	617	583	21.92	24.69	13.18	15.19	17.23	17.32	13	20.52	24.95	9.82	31.84	51.59	53.1	33.1	44.97	33.54	47.77	47.1	43.09	41.14	17.782	42.724	1.2646	1.14284e-06	7.34453e-06
AXIN2	18	10	0	33	24	11	0	0	38	17	430	29	45	177	23	40	14	27	40	25	0.32	0.19	0	0.61	0.36	0.21	0	0	0.74	0.25	5.98	0.42	0.62	2.51	0.32	0.61	0.96	1.87	2.79	1.76	0.268	1.784	2.7348	0.000702883	0.00268781
B3GALNT1	309	305	721	516	935	829	746	617	456	578	470	267	503	256	253	363	56	31	51	60	5.48	5.71	14.42	9.6	14.13	15.76	14.21	12.56	8.86	8.36	6.53	3.83	6.88	3.63	3.54	5.5	3.84	2.15	3.56	4.23	10.909	4.369	-1.3201	1.22261e-12	1.81594e-11
B3GALNT2	1199	1134	2526	1598	854	612	746	737	1990	1353	945	2591	3772	963	3856	4878	1292	1248	1246	1220	21.26	21.23	50.53	29.74	12.91	11.64	14.21	15	38.64	19.57	13.13	37.12	51.58	13.65	53.91	73.86	88.54	86.45	87.02	86.09	23.473	59.135	1.333	0.00389502	0.0124317
B3GALT6	54	71	26	72	33	70	60	68	70	55	74	219	205	140	177	71	40	39	43	52	0.96	1.33	0.52	1.34	0.5	1.33	1.14	1.38	1.36	0.8	1.03	3.14	2.8	1.98	2.47	1.07	2.74	2.7	3	3.67	1.066	2.46	1.2065	0.00642102	0.0193757
B3GAT1	322	122	56	121	187	60	81	235	271	109	3155	813	1223	1209	1424	735	187	192	186	157	5.71	2.28	1.12	2.25	2.83	1.14	1.54	4.78	5.26	1.58	43.84	11.65	16.72	17.14	19.91	11.13	12.82	13.3	12.99	11.08	2.849	17.058	2.5819	6.26611e-11	7.62663e-10
B3GAT2	90	36	147	33	43	88	41	0	153	102	13	13	36	44	9	18	8	9	5	8	1.6	0.67	2.94	0.61	0.65	1.67	0.78	0	2.97	1.47	0.18	0.19	0.49	0.62	0.13	0.27	0.55	0.62	0.35	0.56	1.336	0.396	-1.7543	1.52294e-05	8.06684e-05
B3GAT3	1062	1739	703	782	808	917	891	891	859	981	2355	2332	2899	2723	2894	4302	706	704	704	734	18.83	32.55	14.06	14.55	12.21	17.44	16.98	18.13	16.68	14.19	32.73	33.41	39.64	38.59	40.46	65.13	48.38	48.76	49.17	51.8	17.562	44.807	1.3513	1.58751e-06	9.96471e-06
B3GNT3	131	133	81	96	55	14	96	102	118	94	395	332	330	608	264	89	69	50	57	52	2.32	2.49	1.62	1.79	0.83	0.27	1.83	2.08	2.29	1.36	5.49	4.76	4.51	8.62	3.69	1.35	4.73	3.46	3.98	3.67	1.688	4.426	1.3907	0.00197532	0.00679108
B3GNTL1	385	149	143	330	185	155	150	62	625	284	298	175	104	169	86	111	20	27	24	32	6.83	2.79	2.86	6.14	2.8	2.95	2.86	1.26	12.14	4.11	4.14	2.51	1.42	2.4	1.2	1.68	1.37	1.87	1.68	2.26	4.474	2.053	-1.1238	6.51937e-07	4.36561e-06
B4GALT2	666	716	370	556	503	605	434	353	641	367	1527	1349	1786	1060	1919	1575	328	353	343	354	11.81	13.4	7.4	10.35	7.6	11.5	8.27	7.18	12.45	5.31	21.22	19.33	24.42	15.02	26.83	23.85	22.48	24.45	23.96	24.98	9.527	22.654	1.2497	5.21398e-07	3.55983e-06
B4GALT5	404	214	277	362	713	544	388	382	509	323	1423	1542	1431	1213	1231	1125	305	275	313	281	7.16	4.01	5.54	6.74	10.78	10.34	7.39	7.77	9.88	4.67	19.77	22.09	19.57	17.19	17.21	17.03	20.9	19.05	21.86	19.83	7.428	19.45	1.3887	8.46476e-08	6.68087e-07
BACH2	568	176	743	986	704	831	972	452	2133	757	374	132	382	157	1232	932	37	24	30	25	10.07	3.29	14.86	18.35	10.64	15.8	18.52	9.2	41.42	10.95	5.2	1.89	5.22	2.23	17.22	14.11	2.54	1.66	2.1	1.76	15.31	5.393	-1.5053	0.00011733	0.00052848
BAD	127	168	124	118	161	102	164	110	176	104	225	434	301	296	241	397	99	89	98	73	2.25	3.14	2.48	2.2	2.43	1.94	3.12	2.24	3.42	1.5	3.13	6.22	4.12	4.2	3.37	6.01	6.78	6.16	6.84	5.15	2.472	5.198	1.0723	0.00061902	0.00240088
BAG1	579	855	665	1010	1189	890	1130	693	905	590	9546	3750	3882	6588	3530	4462	1097	1010	1092	1092	10.27	16	13.3	18.8	17.97	16.92	21.53	14.1	17.57	8.53	132.65	53.72	53.08	93.38	49.35	67.56	75.18	69.96	76.27	77.06	15.499	74.821	2.2713	2.33489e-24	1.18636e-22
BAG2	1978	1656	4083	2090	2400	3021	1721	1874	2461	2688	5285	8442	12372	5773	8666	9299	2944	2835	3035	2753	35.08	31	81.68	38.89	36.28	57.45	32.79	38.14	47.79	38.87	73.44	120.94	169.17	81.82	121.15	140.79	201.75	196.37	211.96	194.27	43.797	151.166	1.7872	2.26697e-10	2.57021e-09
BAG3	1477	1491	1196	1743	1391	1471	1578	1794	3970	1416	37106	40373	43787	38362	20332	19693	11438	11321	11064	11153	26.19	27.91	23.93	32.44	21.03	27.97	30.07	36.51	77.09	20.48	515.64	578.38	598.74	543.73	284.25	298.16	783.85	784.17	772.71	787.03	32.362	594.666	4.1997	8.34728e-70	7.27771e-67
BAG5	473	477	390	570	485	528	617	472	725	476	1308	1515	1632	1589	1684	1041	475	492	456	465	8.39	8.93	7.8	10.61	7.33	10.04	11.76	9.61	14.08	6.88	18.18	21.7	22.32	22.52	23.54	15.76	32.55	34.08	31.85	32.81	9.543	25.531	1.4197	4.95797e-10	5.4169e-09
BAG6	4322	7163	1925	3672	4225	2177	3304	2606	5069	3644	16768	16368	17714	19698	13995	14140	2751	2809	2900	2755	76.65	134.07	38.51	68.34	63.87	41.4	62.96	53.04	98.43	52.69	233.01	234.49	242.22	279.19	195.66	214.09	188.53	194.57	202.54	194.41	68.996	217.871	1.6589	3.33013e-11	4.18966e-10
BAHD1	322	256	110	219	255	282	218	346	378	139	1663	1100	996	1476	512	251	247	204	254	270	5.71	4.79	2.2	4.08	3.85	5.36	4.15	7.04	7.34	2.01	23.11	15.76	13.62	20.92	7.16	3.8	16.93	14.13	17.74	19.05	4.653	15.222	1.7099	5.35011e-06	3.083e-05
BAIAP2	528	542	319	393	364	364	555	333	1584	422	2527	2844	1600	2863	1796	883	882	944	938	879	9.36	10.14	6.38	7.31	5.5	6.92	10.58	6.78	30.76	6.1	35.12	40.74	21.88	40.58	25.11	13.37	60.44	65.39	65.51	62.03	9.983	43.017	2.1074	6.61966e-09	6.17488e-08
BANF1	1030	1853	481	1245	2603	2318	1495	1430	1470	1548	7093	10184	9693	8188	8156	11929	2671	2822	2727	2541	18.27	34.68	9.62	23.17	39.35	44.08	28.49	29.1	28.55	22.39	98.57	145.89	132.54	116.05	114.02	180.61	183.04	195.47	190.45	179.31	27.77	153.595	2.4675	9.3839e-17	2.34427e-15
BAP1	1077	1434	569	716	1244	694	643	744	889	796	3274	3323	3257	3464	2853	2793	692	766	722	710	19.1	26.84	11.38	13.32	18.8	13.2	12.25	15.14	17.26	11.51	45.5	47.6	44.54	49.1	39.89	42.29	47.42	53.06	50.42	50.1	15.88	46.992	1.5652	1.74697e-13	2.90303e-12
BARX2	40	35	8	17	45	64	0	56	9	12	831	137	54	232	188	154	24	36	22	42	0.71	0.66	0.16	0.32	0.68	1.22	0	1.14	0.17	0.17	11.55	1.96	0.74	3.29	2.63	2.33	1.64	2.49	1.54	2.96	0.523	3.113	2.5734	0.000204973	0.000877027
BAX	41	36	12	27	20	47	5	0	102	33	144	105	99	95	52	64	58	61	35	51	0.73	0.67	0.24	0.5	0.3	0.89	0.1	0	1.98	0.48	2	1.5	1.35	1.35	0.73	0.97	3.97	4.23	2.44	3.6	0.589	2.214	1.9103	0.00269053	0.0089347
BAZ1A	448	287	991	635	607	754	597	398	905	705	1895	1447	2036	1645	1065	1048	482	435	391	387	7.94	5.37	19.82	11.82	9.18	14.34	11.38	8.1	17.57	10.19	26.33	20.73	27.84	23.32	14.89	15.87	33.03	30.13	27.31	27.31	11.571	24.676	1.0926	0.000433151	0.0017326
BAZ2A	1277	698	510	758	1041	673	671	893	1638	690	4774	2762	3238	3105	2556	1343	516	421	450	430	22.65	13.06	10.2	14.11	15.74	12.8	12.79	18.18	31.81	9.98	66.34	39.57	44.28	44.01	35.73	20.33	35.36	29.16	31.43	30.34	16.132	37.655	1.2229	0.000119031	0.000534945
BAZ2B	3281	1577	4887	3299	3261	2064	2277	1733	4299	4099	1170	705	532	874	611	574	43	39	41	37	58.18	29.52	97.76	61.39	49.29	39.25	43.39	35.27	83.48	59.27	16.26	10.1	7.27	12.39	8.54	8.69	2.95	2.7	2.86	2.61	55.68	7.437	-2.9044	9.4734e-26	5.37497e-24
BBLN	200	271	125	164	284	314	168	61	162	172	939	418	563	586	316	724	130	127	164	165	3.55	5.07	2.5	3.05	4.29	5.97	3.2	1.24	3.15	2.49	13.05	5.99	7.7	8.31	4.42	10.96	8.91	8.8	11.45	11.64	3.451	9.123	1.4025	0.000131559	0.000585809
BBS7	96	56	159	79	168	86	255	0	171	194	71	153	168	41	76	71	0	9	6	17	1.7	1.05	3.18	1.47	2.54	1.64	4.86	0	3.32	2.81	0.99	2.19	2.3	0.58	1.06	1.07	0	0.62	0.42	1.2	2.257	1.043	-1.1137	0.00796802	0.0234883
BBS9	222	279	345	294	269	294	290	257	453	252	112	165	354	199	148	150	39	32	51	31	3.94	5.22	6.9	5.47	4.07	5.59	5.53	5.23	8.8	3.64	1.56	2.36	4.84	2.82	2.07	2.27	2.67	2.22	3.56	2.19	5.439	2.656	-1.0341	4.45395e-14	7.98475e-13
BCAM	1135	590	83	473	882	777	802	958	758	487	5534	3341	3375	6088	3172	2533	653	658	597	655	20.13	11.04	1.66	8.8	13.33	14.78	15.28	19.5	14.72	7.04	76.9	47.86	46.15	86.29	44.35	38.35	44.75	45.58	41.69	46.22	12.628	51.814	2.0367	1.80656e-07	1.34126e-06
BCAR1	523	272	202	170	238	150	102	265	423	194	1831	868	971	909	939	725	333	284	322	290	9.27	5.09	4.04	3.16	3.6	2.85	1.94	5.39	8.21	2.81	25.44	12.43	13.28	12.88	13.13	10.98	22.82	19.67	22.49	20.46	4.636	17.358	1.9046	2.27538e-09	2.25863e-08
BCCIP	622	697	886	1001	781	705	657	553	1065	680	1920	3052	3803	3002	2058	2482	790	719	773	722	11.03	13.05	17.72	18.63	11.81	13.41	12.52	11.26	20.68	9.83	26.68	43.72	52	42.55	28.77	37.58	54.14	49.8	53.99	50.95	13.994	44.018	1.6533	3.58384e-18	1.02559e-16
BCHE	116	194	284	161	178	359	151	51	205	220	58	106	103	31	75	97	13	7	0	7	2.06	3.63	5.68	3	2.69	6.83	2.88	1.04	3.98	3.18	0.81	1.52	1.41	0.44	1.05	1.47	0.89	0.48	0	0.49	3.497	0.856	-2.0304	6.28407e-10	6.75848e-09
BCKDHA	872	937	536	680	767	633	714	837	592	554	2710	2043	1700	2024	2163	2511	603	590	568	511	15.46	17.54	10.72	12.65	11.59	12.04	13.61	17.04	11.5	8.01	37.66	29.27	23.25	28.69	30.24	38.02	41.32	40.87	39.67	36.06	13.016	34.505	1.4065	3.13772e-09	3.06174e-08
BCKDK	465	633	253	444	572	236	316	446	505	371	2039	1945	1411	2087	1605	1519	345	399	334	383	8.25	11.85	5.06	8.26	8.65	4.49	6.02	9.08	9.81	5.36	28.33	27.86	19.29	29.58	22.44	23	23.64	27.64	23.33	27.03	7.683	25.214	1.7145	9.04055e-15	1.76995e-13
BCL11A	11	19	0	13	22	55	52	0	10	0	0	4	11	0	0	0	0	0	0	0	0.2	0.36	0	0.24	0.33	1.05	0.99	0	0.19	0	0	0.06	0.15	0	0	0	0	0	0	0	0.336	0.021	-4	0.00158691	0.00558871
BCL11B	17	24	0	51	59	46	116	0	25	16	17	11	12	6	16	5	0	0	0	0	0.3	0.45	0	0.95	0.89	0.87	2.21	0	0.49	0.23	0.24	0.16	0.16	0.09	0.22	0.08	0	0	0	0	0.639	0.095	-2.7498	0.000209243	0.000893543
BCL2L1	821	905	569	613	405	258	488	173	1816	934	1684	2792	3885	3748	4014	2617	1149	1214	1164	1162	14.56	16.94	11.38	11.41	6.12	4.91	9.3	3.52	35.26	13.51	23.4	40	53.12	53.12	56.12	39.62	78.74	84.09	81.29	82	12.691	59.15	2.2206	1.79565e-09	1.8169e-08
BCL2L12	96	151	92	48	115	90	61	85	88	140	321	258	394	428	306	284	111	99	82	78	1.7	2.83	1.84	0.89	1.74	1.71	1.16	1.73	1.71	2.02	4.46	3.7	5.39	6.07	4.28	4.3	7.61	6.86	5.73	5.5	1.733	5.39	1.637	4.52158e-09	4.32261e-08
BCL2L13	6578	8704	3838	5075	4132	3477	3679	3386	6479	6474	20216	27886	23693	22377	21970	22657	4373	4341	4410	4235	116.65	162.92	76.78	94.45	62.46	66.12	70.1	68.92	125.81	93.62	280.93	399.49	323.98	317.16	307.15	343.04	299.68	300.69	307.99	298.85	93.783	317.896	1.7612	2.4898e-16	5.90955e-15
BCL2L2	371	276	251	275	478	94	137	256	510	193	2599	1271	814	2625	667	456	132	116	108	117	6.58	5.17	5.02	5.12	7.23	1.79	2.61	5.21	9.9	2.79	36.12	18.21	11.13	37.21	9.32	6.9	9.05	8.03	7.54	8.26	5.142	15.177	1.5615	0.00100215	0.00369082
BCL3	28	11	5	39	0	28	34	0	17	28	796	473	394	471	218	345	60	65	46	43	0.5	0.21	0.1	0.73	0	0.53	0.65	0	0.33	0.4	11.06	6.78	5.39	6.68	3.05	5.22	4.11	4.5	3.21	3.03	0.345	5.303	3.9421	9.71251e-13	1.46337e-11
BCL6	3551	2371	4512	4270	6155	4202	2254	3054	9593	4511	8958	14093	8307	22207	7288	6070	2889	2785	2830	2601	62.97	44.38	90.26	79.46	93.04	79.91	42.95	62.16	186.29	65.23	124.48	201.89	113.59	314.75	101.89	91.9	197.98	192.91	197.65	183.54	80.665	172.058	1.0929	0.00349397	0.0112728
BCL7B	504	714	304	407	466	332	216	312	515	355	1452	1875	2083	1914	1491	1407	494	477	487	452	8.94	13.36	6.08	7.57	7.04	6.31	4.12	6.35	10	5.13	20.18	26.86	28.48	27.13	20.84	21.3	33.85	33.04	34.01	31.9	7.49	27.759	1.8899	1.27273e-16	3.11991e-15
BCL9	137	75	19	78	82	66	128	44	218	98	1102	582	572	877	266	113	93	111	89	118	2.43	1.4	0.38	1.45	1.24	1.26	2.44	0.9	4.23	1.42	15.31	8.34	7.82	12.43	3.72	1.71	6.37	7.69	6.22	8.33	1.715	7.794	2.1842	3.44234e-07	2.43017e-06
BCL9L	959	253	94	255	347	315	350	201	958	252	4276	4207	3778	4687	2042	1208	374	427	392	415	17.01	4.74	1.88	4.75	5.25	5.99	6.67	4.09	18.6	3.64	59.42	60.27	51.66	66.43	28.55	18.29	25.63	29.58	27.38	29.29	7.262	39.65	2.4489	1.38404e-09	1.42475e-08
BCOR	369	464	175	307	380	290	264	357	673	265	3852	2852	1997	2485	1044	488	98	112	111	123	6.54	8.68	3.5	5.71	5.74	5.51	5.03	7.27	13.07	3.83	53.53	40.86	27.31	35.22	14.6	7.39	6.72	7.76	7.75	8.68	6.488	20.982	1.6933	0.000746958	0.00283192
BCORL1	203	102	35	100	132	64	92	56	347	101	700	880	663	718	589	336	71	65	78	79	3.6	1.91	0.7	1.86	2	1.22	1.75	1.14	6.74	1.46	9.73	12.61	9.07	10.18	8.23	5.09	4.87	4.5	5.45	5.57	2.238	7.53	1.7504	1.28866e-05	6.93684e-05
BCR	449	455	104	293	362	364	471	490	373	134	635	1111	1367	1186	1415	571	238	229	189	236	7.96	8.52	2.08	5.45	5.47	6.92	8.97	9.97	7.24	1.94	8.82	15.92	18.69	16.81	19.78	8.65	16.31	15.86	13.2	16.65	6.452	15.069	1.2238	0.00533455	0.0164521
BEST1	21	15	7	10	16	0	43	86	5	13	0	0	0	0	0	13	0	0	0	0	0.37	0.28	0.14	0.19	0.24	0	0.82	1.75	0.1	0.19	0	0	0	0	0	0.2	0	0	0	0	0.408	0.02	-4.3505	0.000177157	0.000769339
BGN	316	267	181	190	244	79	154	362	211	163	2113	1300	861	2299	545	276	180	217	236	226	5.6	5	3.62	3.54	3.69	1.5	2.93	7.37	4.1	2.36	29.36	18.62	11.77	32.59	7.62	4.18	12.34	15.03	16.48	15.95	3.971	16.394	2.0456	2.82391e-07	2.02958e-06
BHLHA15	5	0	37	10	3	0	0	0	5	0	0	0	0	0	0	0	0	0	0	0	0.09	0	0.74	0.19	0.05	0	0	0	0.1	0	0	0	0	0	0	0	0	0	0	0	0.117	0.001	-6.8704	0.0153224	0.0418124
BHLHE22	15	6	8	3	96	0	34	0	0	3	12	4	5	0	4	8	0	0	0	0	0.27	0.11	0.16	0.06	1.45	0	0.65	0	0	0.04	0.17	0.06	0.07	0	0.06	0.12	0	0	0	0	0.274	0.048	-2.5131	0.0105603	0.0301678
BHLHE40	1975	3112	1620	1021	1738	1042	1933	1091	2738	1398	9794	7101	12402	2839	3112	5978	1599	1532	1540	1507	35.02	58.25	32.41	19	26.27	19.82	36.83	22.21	53.17	20.22	136.1	101.73	169.58	40.24	43.51	90.51	109.58	106.12	107.55	106.34	32.32	101.126	1.6457	9.26897e-07	6.04436e-06
BICRA	69	50	21	48	0	0	38	0	97	43	540	402	462	739	507	161	114	119	136	118	1.22	0.94	0.42	0.89	0	0	0.72	0	1.88	0.62	7.5	5.76	6.32	10.47	7.09	2.44	7.81	8.24	9.5	8.33	0.669	7.346	3.4569	3.35364e-07	2.37396e-06
BIN1	27407	34551	23750	28041	31785	32934	22673	28005	24091	30636	55897	97913	102867	47698	88358	107808	19305	19194	19329	18538	486.03	646.71	475.11	521.84	480.47	626.29	432.03	569.98	467.82	443.02	776.76	1402.69	1406.6	676.05	1235.28	1632.26	1322.97	1329.51	1349.94	1308.17	514.93	1244.02	1.2726	2.61754e-06	1.58409e-05
BIRC6	7224	7426	10697	9257	7986	5863	6150	5869	12262	10847	5313	4513	4782	5096	4058	1661	614	606	654	613	128.11	139	213.99	172.27	120.72	111.49	117.19	119.45	238.11	156.85	73.83	64.65	65.39	72.23	56.73	25.15	42.08	41.98	45.68	43.26	151.718	53.098	-1.5147	7.13513e-31	6.5483e-29
BLCAP	3096	3006	2613	2394	2379	1653	1614	2098	4251	2479	14159	13336	8097	20367	11240	10717	1280	1326	1267	1270	54.9	56.26	52.27	44.55	35.96	31.43	30.75	42.7	82.55	35.85	196.76	191.05	110.72	288.67	157.14	162.26	87.72	91.85	88.49	89.62	46.722	146.428	1.648	3.1907e-08	2.68779e-07
BLNK	29	23	0	42	0	70	0	0	18	18	19	0	9	7	0	0	0	0	0	0	0.51	0.43	0	0.78	0	1.33	0	0	0.35	0.26	0.26	0	0.12	0.1	0	0	0	0	0	0	0.366	0.048	-2.9307	0.0149606	0.0409541
BLOC1S2	370	443	513	358	607	640	188	398	485	395	803	1542	1366	694	752	1040	340	380	397	419	6.56	8.29	10.26	6.66	9.18	12.17	3.58	8.1	9.42	5.71	11.16	22.09	18.68	9.84	10.51	15.75	23.3	26.32	27.73	29.57	7.993	19.495	1.2863	0.000436797	0.00174479
BLTP1	5947	4085	8857	8320	8595	5657	6767	6575	7761	9579	5031	3496	3571	3880	5604	2414	421	485	548	510	105.46	76.46	177.18	154.83	129.92	107.58	128.94	133.82	150.71	138.52	69.91	50.08	48.83	54.99	78.35	36.55	28.85	33.59	38.27	35.99	130.342	47.541	-1.4551	4.77277e-22	1.98784e-20
BLTP3B	677	552	1976	1291	1149	1435	1449	1406	1333	1183	736	575	769	708	629	1243	114	167	139	139	12.01	10.33	39.53	24.03	17.37	27.29	27.61	28.62	25.89	17.11	10.23	8.24	10.52	10.03	8.79	18.82	7.81	11.57	9.71	9.81	22.979	10.553	-1.1227	1.61764e-11	2.10502e-10
BLVRB	1152	1608	1022	994	1216	1103	969	952	672	1014	2449	2182	1386	3376	1577	3634	875	842	835	768	20.43	30.1	20.44	18.5	18.38	20.98	18.46	19.38	13.05	14.66	34.03	31.26	18.95	47.85	22.05	55.02	59.96	58.32	58.32	54.2	19.438	43.996	1.1785	0.00111527	0.00406508
BMP2K	740	792	2083	892	817	567	931	462	1160	1022	1364	3495	5579	1918	1896	2019	860	921	794	910	13.12	14.82	41.67	16.6	12.35	10.78	17.74	9.4	22.53	14.78	18.95	50.07	76.29	27.18	26.51	30.57	58.94	63.79	55.45	64.22	17.379	47.197	1.4414	7.26163e-05	0.000341058
BMP8B	31	2	50	13	0	41	45	85	53	42	10	14	9	31	32	0	0	0	0	3	0.55	0.04	1	0.24	0	0.78	0.86	1.73	1.03	0.61	0.14	0.2	0.12	0.44	0.45	0	0	0	0	0.21	0.684	0.156	-2.1325	0.00185811	0.00643376
BMPR1B	1460	420	4540	2673	1408	1616	1101	838	3229	2654	244	390	572	193	243	222	46	50	54	41	25.89	7.86	90.82	49.74	21.28	30.73	20.98	17.06	62.7	38.38	3.39	5.59	7.82	2.74	3.4	3.36	3.15	3.46	3.77	2.89	36.544	3.957	-3.2072	3.31275e-30	2.88582e-28
BNC2	1291	1485	522	860	2155	1404	1401	1332	1598	1341	332	279	149	188	218	121	35	63	43	36	22.89	27.8	10.44	16	32.58	26.7	26.7	27.11	31.03	19.39	4.61	4	2.04	2.66	3.05	1.83	2.4	4.36	3	2.54	24.064	3.049	-2.9805	1.54186e-53	6.95326e-51
BNIP3	1152	1295	1076	1596	1837	1144	1185	1379	1604	1369	12446	10861	9512	23471	14850	16863	3861	3798	3791	3720	20.43	24.24	21.53	29.7	27.77	21.75	22.58	28.07	31.15	19.8	172.95	155.59	130.07	332.67	207.61	255.31	264.59	263.08	264.76	262.51	24.702	230.914	3.2247	1.09441e-68	7.9515e-66
BOK	76	57	30	61	78	25	77	48	77	35	346	140	180	132	98	132	70	71	97	76	1.35	1.07	0.6	1.14	1.18	0.48	1.47	0.98	1.5	0.51	4.81	2.01	2.46	1.87	1.37	2	4.8	4.92	6.77	5.36	1.028	3.637	1.8229	9.09981e-06	5.02883e-05
BOLA-DMB	361	268	298	539	281	493	376	206	223	321	251	235	227	125	95	387	46	28	33	41	6.4	5.02	5.96	10.03	4.25	9.38	7.16	4.19	4.33	4.64	3.49	3.37	3.1	1.77	1.33	5.86	3.15	1.94	2.3	2.89	6.136	2.92	-1.0713	1.31955e-08	1.17555e-07
BOLA-DQA5	362	27	0	352	245	222	204	155	150	150	30	21	22	0	173	0	0	0	0	0	6.42	0.51	0	6.55	3.7	4.22	3.89	3.15	2.91	2.17	0.42	0.3	0.3	0	2.42	0	0	0	0	0	3.352	0.344	-3.2845	0.00241011	0.00810165
BOLA-DQB	618	0	0	798	162	230	242	162	152	64	0	6	0	0	77	30	0	0	0	0	10.96	0	0	14.85	2.45	4.37	4.61	3.3	2.95	0.93	0	0.09	0	0	1.08	0.45	0	0	0	0	4.442	0.162	-4.7771	0.00067969	0.00261095
BOLL	364	1223	606	480	453	252	399	421	991	422	69	149	145	66	157	180	7	12	15	11	6.46	22.89	12.12	8.93	6.85	4.79	7.6	8.57	19.24	6.1	0.96	2.13	1.98	0.94	2.19	2.73	0.48	0.83	1.05	0.78	10.355	1.407	-2.8796	1.37783e-21	5.5444e-20
BOP1	409	344	181	184	231	125	181	79	283	169	633	1434	1555	891	648	890	209	231	212	197	7.25	6.44	3.62	3.42	3.49	2.38	3.45	1.61	5.5	2.44	8.8	20.54	21.26	12.63	9.06	13.47	14.32	16	14.81	13.9	3.96	14.479	1.8704	1.04896e-09	1.09791e-08
BOSTAUV1R414	119	6	50	67	99	37	43	78	128	142	27	8	6	5	0	0	3	0	0	3	2.11	0.11	1	1.25	1.5	0.7	0.82	1.59	2.49	2.05	0.38	0.11	0.08	0.07	0	0	0.21	0	0	0.21	1.362	0.106	-3.6836	1.41352e-11	1.85324e-10
BOSTAUV1R416	23	13	7	16	7	17	0	0	19	9	0	0	0	0	0	0	0	0	0	0	0.41	0.24	0.14	0.3	0.11	0.32	0	0	0.37	0.13	0	0	0	0	0	0	0	0	0	0	0.202	0.001	-7.6582	6.30057e-07	4.23021e-06
BRCA2	1121	452	1174	1124	1479	742	680	927	2169	1636	285	153	117	245	147	85	49	39	48	33	19.88	8.46	23.49	20.92	22.36	14.11	12.96	18.87	42.12	23.66	3.96	2.19	1.6	3.47	2.06	1.29	3.36	2.7	3.35	2.33	20.683	2.631	-2.9748	2.44992e-50	9.56418e-48
BRD1	450	318	225	288	325	221	178	215	394	211	1757	1064	1126	1361	1254	690	267	273	286	284	7.98	5.95	4.5	5.36	4.91	4.2	3.39	4.38	7.65	3.05	24.42	15.24	15.4	19.29	17.53	10.45	18.3	18.91	19.97	20.04	5.137	17.955	1.8054	4.14365e-18	1.17934e-16
BRD2	3239	2302	1609	2331	2504	1860	1847	1901	2958	2118	10491	9059	9101	12191	14295	10781	2568	2529	2503	2484	57.44	43.09	32.19	43.38	37.85	35.37	35.19	38.69	57.44	30.63	145.79	129.78	124.45	172.79	199.85	163.23	175.99	175.18	174.81	175.29	41.127	163.716	1.993	1.86197e-32	1.90241e-30
BRD3	566	299	145	464	308	154	332	218	503	219	4555	2568	2588	2540	2111	1366	226	252	232	232	10.04	5.6	2.9	8.63	4.66	2.93	6.33	4.44	9.77	3.17	63.3	36.79	35.39	36	29.51	20.68	15.49	17.46	16.2	16.37	5.847	28.719	2.2962	4.08343e-11	5.07393e-10
BRD4	1394	892	427	651	715	512	872	797	1722	663	5532	8771	8668	7800	6469	3970	1337	1372	1351	1356	24.72	16.7	8.54	12.12	10.81	9.74	16.62	16.22	33.44	9.59	76.87	125.65	118.53	110.55	90.44	60.11	91.62	95.03	94.35	95.69	15.85	95.884	2.5968	4.13537e-25	2.22561e-23
BRD7	1176	930	1353	1290	1573	1240	1176	825	1466	1236	3968	3023	4061	3903	3390	2755	628	570	569	632	20.85	17.41	27.07	24.01	23.78	23.58	22.41	16.79	28.47	17.87	55.14	43.31	55.53	55.32	47.39	41.71	43.04	39.48	39.74	44.6	22.224	46.526	1.0659	2.17234e-10	2.46935e-09
BRF1	783	844	290	364	524	307	444	332	694	532	1998	1719	1915	2361	1546	1443	414	401	420	362	13.89	15.8	5.8	6.77	7.92	5.84	8.46	6.76	13.48	7.69	27.76	24.63	26.19	33.46	21.61	21.85	28.37	27.78	29.33	25.55	9.241	26.653	1.5282	1.36617e-09	1.40849e-08
BRIP1	60	33	115	66	47	32	85	0	50	71	20	24	10	19	4	20	0	0	0	0	1.06	0.62	2.3	1.23	0.71	0.61	1.62	0	0.97	1.03	0.28	0.34	0.14	0.27	0.06	0.3	0	0	0	0	1.015	0.139	-2.8683	1.25538e-06	8.02289e-06
BRPF1	493	365	259	302	288	383	379	381	461	255	762	1025	1116	883	751	555	266	220	243	246	8.74	6.83	5.18	5.62	4.35	7.28	7.22	7.75	8.95	3.69	10.59	14.68	15.26	12.52	10.5	8.4	18.23	15.24	16.97	17.36	6.561	13.975	1.0909	0.000243088	0.0010242
BRPF3	439	533	157	324	492	245	277	314	861	287	2200	2164	3065	2778	2089	1219	615	552	582	512	7.79	9.98	3.14	6.03	7.44	4.66	5.28	6.39	16.72	4.15	30.57	31	41.91	39.37	29.21	18.46	42.15	38.24	40.65	36.13	7.158	34.769	2.2802	5.92689e-17	1.5139e-15
BRWD1	4469	4153	6827	5431	5920	5107	5236	4659	8725	6412	3967	3180	4041	3599	2875	2467	378	410	424	410	79.25	77.73	136.57	101.07	89.49	97.12	99.77	94.82	169.43	92.72	55.13	45.56	55.26	51.01	40.19	37.35	25.9	28.4	29.61	28.93	103.797	39.734	-1.3853	2.66515e-28	1.92038e-26
BRWD3	834	688	1447	1196	1144	1091	776	485	1380	1138	714	666	520	636	436	278	62	55	76	43	14.79	12.88	28.95	22.26	17.29	20.75	14.79	9.87	26.8	16.46	9.92	9.54	7.11	9.01	6.1	4.21	4.25	3.81	5.31	3.03	18.484	6.229	-1.5692	7.61329e-20	2.5937e-18
BSCL2	571	434	243	231	322	264	235	211	399	235	893	1051	1373	1458	766	877	182	197	184	188	10.13	8.12	4.86	4.3	4.87	5.02	4.48	4.29	7.75	3.4	12.41	15.06	18.77	20.67	10.71	13.28	12.47	13.65	12.85	13.27	5.722	14.314	1.3228	1.05701e-06	6.83261e-06
BSDC1	873	1157	570	804	1008	657	748	687	899	673	2494	1965	2141	2659	2254	1702	484	456	481	446	15.48	21.66	11.4	14.96	15.24	12.49	14.25	13.98	17.46	9.73	34.66	28.15	29.28	37.69	31.51	25.77	33.17	31.59	33.59	31.47	14.665	31.688	1.1116	2.06146e-08	1.78364e-07
BSG	4515	6199	4622	4502	7264	6300	7374	5521	3070	4063	15295	11450	14215	15131	16584	20776	3803	3649	3994	3680	80.07	116.03	92.46	83.78	109.81	119.8	140.51	112.37	59.62	58.75	212.54	164.03	194.37	214.46	231.85	314.56	260.62	252.76	278.94	259.69	97.32	238.382	1.2925	1.46471e-05	7.78838e-05
BTBD1	2853	2466	3630	4361	4197	2967	2476	2915	3045	3723	13809	9285	9973	13212	9050	10193	1412	1541	1472	1449	50.59	46.16	72.62	81.16	63.44	56.42	47.18	59.33	59.13	53.84	191.89	133.02	136.37	187.26	126.52	154.33	96.76	106.74	102.8	102.25	58.987	133.794	1.1815	1.01303e-06	6.56349e-06
BTBD11	392	559	286	326	208	156	122	105	997	133	405	2331	1655	1543	906	89	314	343	391	373	6.95	10.46	5.72	6.07	3.14	2.97	2.32	2.14	19.36	1.92	5.63	33.39	22.63	21.87	12.67	1.35	21.52	23.76	27.31	26.32	6.105	19.645	1.6861	0.00176536	0.00614828
BTBD8	184	138	347	308	188	164	432	167	304	333	129	119	60	63	67	67	10	15	10	12	3.26	2.58	6.94	5.73	2.84	3.12	8.23	3.4	5.9	4.82	1.79	1.7	0.82	0.89	0.94	1.01	0.69	1.04	0.7	0.85	4.682	1.043	-2.1664	3.56788e-24	1.7981e-22
BTF3	5056	5964	5552	6366	6305	5659	4434	4034	4729	5880	15371	16115	15749	17048	12251	15615	2654	2657	2704	2556	89.66	111.63	111.07	118.47	95.31	107.61	84.49	82.1	91.83	85.03	213.6	230.86	215.35	241.63	171.27	236.42	181.88	184.04	188.85	180.37	97.72	204.427	1.0649	2.04319e-09	2.04993e-08
BTG1	779	2756	2046	2040	955	1280	1374	1094	3460	1094	5044	5694	2403	5570	5477	6753	1534	1530	1397	1491	13.81	51.59	40.93	37.96	14.44	24.34	26.18	22.27	67.19	15.82	70.09	81.57	32.86	78.95	76.57	102.24	105.13	105.98	97.57	105.21	31.453	85.617	1.4447	2.60247e-05	0.000132075
BTK	48	56	133	92	47	26	166	66	38	42	54	44	13	0	8	19	0	2	3	5	0.85	1.05	2.66	1.71	0.71	0.49	3.16	1.34	0.74	0.61	0.75	0.63	0.18	0	0.11	0.29	0	0.14	0.21	0.35	1.332	0.266	-2.3241	7.81205e-07	5.15729e-06
BUB1	51	24	38	105	0	36	0	37	24	17	20	8	28	34	0	0	0	0	0	0	0.9	0.45	0.76	1.95	0	0.68	0	0.75	0.47	0.25	0.28	0.11	0.38	0.48	0	0	0	0	0	0	0.621	0.125	-2.3127	0.00869616	0.0253631
BUB1B	43	26	101	128	19	40	0	0	19	47	16	11	8	12	22	0	3	0	0	0	0.76	0.49	2.02	2.38	0.29	0.76	0	0	0.37	0.68	0.22	0.16	0.11	0.17	0.31	0	0.21	0	0	0	0.775	0.118	-2.7154	0.000377228	0.00152642
BUB3	333	278	601	463	514	393	343	281	598	427	1277	980	1273	1254	923	749	227	238	292	248	5.91	5.2	12.02	8.62	7.77	7.47	6.54	5.72	11.61	6.17	17.75	14.04	17.41	17.77	12.9	11.34	15.56	16.49	20.39	17.5	7.703	16.115	1.0649	7.41393e-07	4.91556e-06
BUD31	956	1199	926	1046	944	1370	501	768	980	862	1790	2005	2008	2170	1757	2157	662	677	686	637	16.95	22.44	18.52	19.47	14.27	26.05	9.55	15.63	19.03	12.47	24.87	28.72	27.46	30.76	24.56	32.66	45.37	46.89	47.91	44.95	17.438	35.415	1.0221	0.00140895	0.0050201
BYSL	125	123	88	82	166	93	0	106	123	57	384	557	993	424	289	280	132	137	149	159	2.22	2.3	1.76	1.53	2.51	1.77	0	2.16	2.39	0.82	5.34	7.98	13.58	6.01	4.04	4.24	9.05	9.49	10.41	11.22	1.746	8.136	2.2203	1.09337e-05	5.96044e-05
BZW2	5287	6407	6609	6192	4558	3677	3525	3453	6505	5880	13864	12443	11117	18128	11682	19139	2697	2564	2591	2667	93.76	119.92	132.21	115.23	68.9	69.92	67.17	70.28	126.32	85.03	192.66	178.26	152.01	256.94	163.32	289.77	184.83	177.6	180.96	188.2	94.874	196.455	1.0501	1.46305e-05	7.7811e-05
C10H15orf48	42	61	116	99	14	76	12	19	86	79	4	30	13	19	6	33	9	18	14	10	0.74	1.14	2.32	1.84	0.21	1.45	0.23	0.39	1.67	1.14	0.06	0.43	0.18	0.27	0.08	0.5	0.62	1.25	0.98	0.71	1.113	0.508	-1.1316	0.0015242	0.00538307
C11H2orf16	4	4	0	0	14	17	0	0	3	14	0	0	0	0	0	0	0	0	0	0	0.07	0.07	0	0	0.21	0.32	0	0	0.06	0.2	0	0	0	0	0	0	0	0	0	0	0.093	0.001	-6.5392	0.00485729	0.0151553
C11H9orf50	79	155	62	54	158	73	0	0	57	72	249	188	229	149	216	304	98	81	100	89	1.4	2.9	1.24	1	2.39	1.39	0	0	1.11	1.04	3.46	2.69	3.13	2.11	3.02	4.6	6.72	5.61	6.98	6.28	1.247	4.46	1.8386	0.012048	0.033965
C11H9orf78	367	404	407	534	485	417	305	328	590	465	1187	1016	1229	1429	621	922	274	259	228	235	6.51	7.56	8.14	9.94	7.33	7.93	5.81	6.68	11.46	6.72	16.49	14.56	16.81	20.25	8.68	13.96	18.78	17.94	15.92	16.58	7.808	15.997	1.0348	8.44031e-07	5.55104e-06
C14H8orf82	169	106	69	82	192	121	133	107	102	90	349	287	269	252	138	321	82	74	80	97	3	1.98	1.38	1.53	2.9	2.3	2.53	2.18	1.98	1.3	4.85	4.11	3.68	3.57	1.93	4.86	5.62	5.13	5.59	6.84	2.108	4.618	1.1314	0.00402143	0.0127873
C15H11orf52	124	154	324	137	149	113	64	0	175	78	698	482	193	1063	101	47	256	239	256	226	2.2	2.88	6.48	2.55	2.25	2.15	1.22	0	3.4	1.13	9.7	6.91	2.64	15.07	1.41	0.71	17.54	16.55	17.88	15.95	2.426	10.436	2.1049	0.00216917	0.00738376
C15H11orf71	39	97	80	46	37	25	22	65	44	53	137	86	62	185	129	382	114	135	107	125	0.69	1.82	1.6	0.86	0.56	0.48	0.42	1.32	0.85	0.77	1.9	1.23	0.85	2.62	1.8	5.78	7.81	9.35	7.47	8.82	0.937	4.763	2.3457	5.92354e-06	3.39177e-05
C15H11orf96	248	135	1216	112	102	209	248	356	104	99	348	698	656	406	792	1133	1130	1059	1087	1017	4.4	2.53	24.33	2.08	1.54	3.97	4.73	7.25	2.02	1.43	4.84	10	8.97	5.75	11.07	17.15	77.44	73.35	75.92	71.77	5.428	35.626	2.7144	3.02016e-05	0.000151681
C16H1orf74	250	186	245	174	138	77	104	58	313	261	39	76	69	39	97	103	23	26	15	25	4.43	3.48	4.9	3.24	2.09	1.46	1.98	1.18	6.08	3.77	0.54	1.09	0.94	0.55	1.36	1.56	1.58	1.8	1.05	1.76	3.261	1.223	-1.4149	1.59838e-09	1.63182e-08
C17H12orf43	135	90	37	175	135	91	91	49	73	106	391	338	273	299	307	225	93	115	66	102	2.39	1.68	0.74	3.26	2.04	1.73	1.73	1	1.42	1.53	5.43	4.84	3.73	4.24	4.29	3.41	6.37	7.97	4.61	7.2	1.752	5.209	1.572	3.52301e-06	2.08479e-05
C18H19orf47	3983	4248	2027	2769	3028	1953	2050	1722	3342	3127	9132	11948	11276	8679	9373	6519	2310	2283	2274	2229	70.63	79.51	40.55	51.53	45.77	37.14	39.06	35.05	64.9	45.22	126.9	171.17	154.19	123.01	131.04	98.7	158.3	158.14	158.82	157.29	50.936	143.756	1.4969	4.38722e-12	6.11034e-11
C18H19orf48	133	166	87	123	35	34	102	83	121	71	170	246	623	285	145	233	94	88	105	76	2.36	3.11	1.74	2.29	0.53	0.65	1.94	1.69	2.35	1.03	2.36	3.52	8.52	4.04	2.03	3.53	6.44	6.1	7.33	5.36	1.769	4.923	1.4766	0.000660855	0.00254345
C19H17orf113	66	88	22	54	0	40	0	17	110	47	458	464	361	498	172	115	72	56	63	58	1.17	1.65	0.44	1	0	0.76	0	0.35	2.14	0.68	6.36	6.65	4.94	7.06	2.4	1.74	4.93	3.88	4.4	4.09	0.819	4.645	2.5037	9.91107e-05	0.000452969
C19H17orf49	298	329	131	162	194	118	180	72	153	214	508	440	442	848	469	735	180	162	185	179	5.28	6.16	2.62	3.01	2.93	2.24	3.43	1.47	2.97	3.09	7.06	6.3	6.04	12.02	6.56	11.13	12.34	11.22	12.92	12.63	3.32	9.822	1.5648	3.2586e-06	1.93797e-05
C19H17orf58	60	59	111	60	56	100	96	196	46	92	116	54	48	78	12	55	9	0	0	0	1.06	1.1	2.22	1.12	0.85	1.9	1.83	3.99	0.89	1.33	1.61	0.77	0.66	1.11	0.17	0.83	0.62	0	0	0	1.629	0.577	-1.4973	0.000384317	0.0015539
C19H17orf78	3	0	13	3	0	1	0	8	27	16	0	0	0	0	0	0	0	0	0	0	0.05	0	0.26	0.06	0	0.02	0	0.16	0.52	0.23	0	0	0	0	0	0	0	0	0	0	0.13	0.001	-7.0224	0.000782145	0.00295164
C19H17orf80	343	384	319	383	461	322	404	353	591	365	905	988	1090	1153	833	704	249	314	254	231	6.08	7.19	6.38	7.13	6.97	6.12	7.7	7.18	11.48	5.28	12.58	14.15	14.9	16.34	11.65	10.66	17.06	21.75	17.74	16.3	7.151	15.313	1.0985	3.13973e-07	2.23342e-06
C1QBP	1047	1493	820	1304	1184	1003	749	743	623	1039	2980	2184	2405	2750	1840	2712	685	700	724	729	18.57	27.95	16.4	24.27	17.9	19.07	14.27	15.12	12.1	15.02	41.41	31.29	32.89	38.98	25.72	41.06	46.94	48.49	50.56	51.44	18.067	40.878	1.178	1.902e-05	9.87665e-05
C1QTNF3	1167	932	3044	1300	744	603	473	470	626	2180	935	576	1211	262	777	453	35	52	37	35	20.7	17.44	60.89	24.19	11.25	11.47	9.01	9.57	12.16	31.52	12.99	8.25	16.56	3.71	10.86	6.86	2.4	3.6	2.58	2.47	20.82	7.028	-1.5668	1.37923e-06	8.74337e-06
C1QTNF7	84	31	72	57	137	78	98	0	75	56	108	49	43	59	17	23	0	8	12	0	1.49	0.58	1.44	1.06	2.07	1.48	1.87	0	1.46	0.81	1.5	0.7	0.59	0.84	0.24	0.35	0	0.55	0.84	0	1.226	0.561	-1.1279	0.0067674	0.0203084
C20H5orf34	281	235	229	263	168	232	173	208	320	279	286	208	193	137	76	95	15	21	14	17	4.98	4.4	4.58	4.89	2.54	4.41	3.3	4.23	6.21	4.03	3.97	2.98	2.64	1.94	1.06	1.44	1.03	1.45	0.98	1.2	4.357	1.869	-1.2211	1.68471e-11	2.18687e-10
C21H14orf132	40	37	44	41	22	0	20	0	32	10	24	54	57	37	87	38	40	38	51	38	0.71	0.69	0.88	0.76	0.33	0	0.38	0	0.62	0.14	0.33	0.77	0.78	0.52	1.22	0.58	2.74	2.63	3.56	2.68	0.451	1.581	1.8096	0.0172633	0.0463975
C21H15orf39	33	65	19	32	54	10	0	0	71	23	158	200	177	213	84	50	32	29	26	37	0.59	1.22	0.38	0.6	0.82	0.19	0	0	1.38	0.33	2.2	2.87	2.42	3.02	1.17	0.76	2.19	2.01	1.82	2.61	0.551	2.107	1.9351	0.00346586	0.0111931
C21orf140	19	3	15	3	9	5	0	0	20	3	0	0	0	10	0	0	0	0	0	0	0.34	0.06	0.3	0.06	0.14	0.1	0	0	0.39	0.04	0	0	0	0.14	0	0	0	0	0	0	0.143	0.014	-3.3525	0.013379	0.0372041
C22H3orf49	86	59	73	81	249	119	12	148	134	99	54	77	34	52	40	15	7	8	9	0	1.53	1.1	1.46	1.51	3.76	2.26	0.23	3.01	2.6	1.43	0.75	1.1	0.46	0.74	0.56	0.23	0.48	0.55	0.63	0	1.889	0.55	-1.7801	1.05021e-07	8.15841e-07
C22H3orf86	132	38	107	96	147	53	0	96	175	120	11	33	19	28	28	20	0	4	8	8	2.34	0.71	2.14	1.79	2.22	1.01	0	1.95	3.4	1.74	0.15	0.47	0.26	0.4	0.39	0.3	0	0.28	0.56	0.56	1.73	0.337	-2.36	5.80533e-08	4.71127e-07
C23H6orf132	41	28	0	48	0	0	34	0	60	23	79	117	118	138	207	74	29	33	31	42	0.73	0.52	0	0.89	0	0	0.65	0	1.17	0.33	1.1	1.68	1.61	1.96	2.89	1.12	1.99	2.29	2.17	2.96	0.429	1.977	2.2043	0.00920541	0.0266789
C23H6orf136	138	82	18	75	64	123	74	19	58	71	707	846	844	1250	647	637	227	168	186	186	2.45	1.53	0.36	1.4	0.97	2.34	1.41	0.39	1.13	1.03	9.82	12.12	11.54	17.72	9.05	9.64	15.56	11.64	12.99	13.13	1.301	12.321	3.2434	2.95215e-23	1.37641e-21
C23H6orf141	20	20	11	17	5	50	27	0	28	29	67	65	283	80	19	174	19	30	20	20	0.35	0.37	0.22	0.32	0.08	0.95	0.51	0	0.54	0.42	0.93	0.93	3.87	1.13	0.27	2.63	1.3	2.08	1.4	1.41	0.376	1.595	2.0848	0.00101203	0.00372144
C24H18orf54	160	79	251	214	115	42	169	168	278	180	68	100	21	38	36	48	0	6	3	0	2.84	1.48	5.02	3.98	1.74	0.8	3.22	3.42	5.4	2.6	0.94	1.43	0.29	0.54	0.5	0.73	0	0.42	0.21	0	3.05	0.506	-2.5916	6.75257e-11	8.17686e-10
C26H6orf52	61	41	316	104	119	216	118	47	147	215	9	6	3	8	3	4	2	1	0	0	1.08	0.77	6.32	1.94	1.8	4.11	2.25	0.96	2.85	3.11	0.13	0.09	0.04	0.11	0.04	0.06	0.14	0.07	0	0	2.519	0.068	-5.2112	8.10756e-34	9.46703e-32
C28H10orf105	18	0	0	14	16	0	35	0	20	15	0	0	5	0	0	8	0	0	0	0	0.32	0	0	0.26	0.24	0	0.67	0	0.39	0.22	0	0	0.07	0	0	0.12	0	0	0	0	0.21	0.019	-3.4663	0.0169177	0.0456044
C28H10orf71	6062	4526	2400	6067	5208	3893	6239	6006	7518	3368	76674	30949	24461	115206	50560	19165	7047	6915	6971	6800	107.5	84.72	48.01	112.91	78.73	74.03	118.88	122.24	145.99	48.7	1065.48	443.37	334.48	1632.88	706.85	290.17	482.93	478.98	486.86	479.85	94.171	640.185	2.7651	6.00406e-17	1.53212e-15
C29H11orf24	150	139	9	116	155	123	60	124	124	83	575	578	665	398	618	540	101	118	112	84	2.66	2.6	0.18	2.16	2.34	2.34	1.14	2.52	2.41	1.2	7.99	8.28	9.09	5.64	8.64	8.18	6.92	8.17	7.82	5.93	1.955	7.666	1.9713	3.98597e-07	2.78837e-06
C29H11orf68	250	307	187	223	193	106	258	199	379	217	1285	1263	1557	1147	1018	932	191	216	222	209	4.43	5.75	3.74	4.15	2.92	2.02	4.92	4.05	7.36	3.14	17.86	18.09	21.29	16.26	14.23	14.11	13.09	14.96	15.5	14.75	4.248	16.014	1.9145	1.512e-19	4.99973e-18
C29H11orf98	217	470	195	282	199	126	118	211	273	372	602	705	902	968	518	611	168	154	190	165	3.85	8.8	3.9	5.25	3.01	2.4	2.25	4.29	5.3	5.38	8.37	10.1	12.33	13.72	7.24	9.25	11.51	10.67	13.27	11.64	4.443	10.81	1.2828	9.3869e-05	0.000431197
C2CD2L	223	289	133	226	292	167	177	152	320	196	590	655	638	665	468	345	205	178	180	175	3.95	5.41	2.66	4.21	4.41	3.18	3.37	3.09	6.21	2.83	8.2	9.38	8.72	9.43	6.54	5.22	14.05	12.33	12.57	12.35	3.932	9.879	1.3291	1.28305e-06	8.17527e-06
C2CD4B	7	11	23	3	0	0	0	0	8	0	19	12	45	55	21	11	34	30	23	31	0.12	0.21	0.46	0.06	0	0	0	0	0.16	0	0.26	0.17	0.62	0.78	0.29	0.17	2.33	2.08	1.61	2.19	0.101	1.05	3.378	0.00019378	0.000834323
C2CD6	12	5	73	31	0	0	0	22	25	23	0	8	0	4	0	0	0	0	0	0	0.21	0.09	1.46	0.58	0	0	0	0.45	0.49	0.33	0	0.11	0	0.06	0	0	0	0	0	0	0.361	0.017	-4.4084	0.000716723	0.00273155
C3AR1	62	93	170	231	21	30	0	0	143	167	127	63	71	48	5	5	5	6	0	5	1.1	1.74	3.4	4.3	0.32	0.57	0	0	2.78	2.41	1.76	0.9	0.97	0.68	0.07	0.08	0.34	0.42	0	0.35	1.662	0.557	-1.5772	0.0111274	0.031591
C3H1orf50	193	366	152	242	282	215	102	211	222	175	433	391	315	403	399	761	177	160	192	186	3.42	6.85	3.04	4.5	4.26	4.09	1.94	4.29	4.31	2.53	6.02	5.6	4.31	5.71	5.58	11.52	12.13	11.08	13.41	13.13	3.923	8.849	1.1736	0.00521696	0.0161351
C3H1orf54	121	48	207	153	180	117	203	93	91	55	50	42	30	35	27	103	35	22	22	16	2.15	0.9	4.14	2.85	2.72	2.22	3.87	1.89	1.77	0.8	0.69	0.6	0.41	0.5	0.38	1.56	2.4	1.52	1.54	1.13	2.331	1.073	-1.1193	1.38569e-05	7.40888e-05
C4BPB	4	3	4	5	2	0	0	0	8	3	0	0	0	0	0	0	0	0	0	0	0.07	0.06	0.08	0.09	0.03	0	0	0	0.16	0.04	0	0	0	0	0	0	0	0	0	0	0.053	0.001	-5.7279	0.0148997	0.0408207
C5H12orf56	89	19	130	136	115	99	39	146	138	130	33	25	33	14	85	37	0	0	0	0	1.58	0.36	2.6	2.53	1.74	1.88	0.74	2.97	2.68	1.88	0.46	0.36	0.45	0.2	1.19	0.56	0	0	0	0	1.896	0.322	-2.5578	1.33159e-06	8.47013e-06
C5H12orf71	52	23	165	133	14	39	0	127	190	76	0	5	0	0	0	6	0	0	0	0	0.92	0.43	3.3	2.48	0.21	0.74	0	2.58	3.69	1.1	0	0.07	0	0	0	0.09	0	0	0	0	1.545	0.016	-6.5934	9.77429e-12	1.30503e-10
C6H4orf3	535	467	864	1260	630	455	767	632	1009	975	3077	2470	2642	2955	2428	3126	421	472	425	451	9.49	8.74	17.28	23.45	9.52	8.65	14.62	12.86	19.59	14.1	42.76	35.38	36.13	41.88	33.94	47.33	28.85	32.69	29.68	31.83	13.83	36.047	1.3821	3.49356e-08	2.93065e-07
C6H4orf54	25849	17187	32912	29277	18971	14460	11945	15774	24515	31506	43224	73148	124121	60562	41623	27484	15846	15332	15372	15146	458.4	321.7	658.39	544.84	286.77	274.98	227.61	321.05	476.05	455.6	600.65	1047.91	1697.22	858.38	581.91	416.12	1085.93	1062	1073.58	1068.8	402.539	949.25	1.2377	0.000233815	0.000989909
C7H19orf53	458	618	226	333	411	353	207	145	377	453	1256	930	835	1354	608	727	201	203	157	188	8.12	11.57	4.52	6.2	6.21	6.71	3.94	2.95	7.32	6.55	17.45	13.32	11.42	19.19	8.5	11.01	13.77	14.06	10.96	13.27	6.409	13.295	1.0527	0.0031968	0.0104389
C7H1orf35	138	228	214	221	305	181	63	169	347	202	849	581	750	905	456	714	287	291	295	302	2.45	4.27	4.28	4.11	4.61	3.44	1.2	3.44	6.74	2.92	11.8	8.32	10.26	12.83	6.38	10.81	19.67	20.16	20.6	21.31	3.746	14.214	1.9239	2.21774e-09	2.2056e-08
C7H5orf24	18	36	15	3	7	2	0	97	8	6	3	2	2	13	3	3	2	2	1	1	0.32	0.67	0.3	0.06	0.11	0.04	0	1.97	0.16	0.09	0.04	0.03	0.03	0.18	0.04	0.05	0.14	0.14	0.07	0.07	0.372	0.079	-2.2354	0.000308721	0.00127164
C8G	193	42	186	144	93	114	127	77	70	79	1007	130	247	172	312	393	85	104	104	91	3.42	0.79	3.72	2.68	1.41	2.17	2.42	1.57	1.36	1.14	13.99	1.86	3.38	2.44	4.36	5.95	5.83	7.2	7.26	6.42	2.068	5.869	1.5049	0.00115184	0.00418322
C8H9orf131	303	62	217	182	33	85	18	79	501	303	25	22	5	32	50	0	7	10	15	9	5.37	1.16	4.34	3.39	0.5	1.62	0.34	1.61	9.73	4.38	0.35	0.32	0.07	0.45	0.7	0	0.48	0.69	1.05	0.64	3.244	0.475	-2.7718	1.52747e-08	1.3452e-07
CA12	23	0	0	22	0	88	39	0	0	38	0	0	6	88	72	206	309	306	337	290	0.41	0	0	0.41	0	1.67	0.74	0	0	0.55	0	0	0.08	1.25	1.01	3.12	21.18	21.2	23.54	20.46	0.378	9.184	4.6027	0.00556479	0.0170776
CA14	1976	1083	496	1163	1121	457	691	464	213	416	3051	3635	2907	5718	3461	3982	870	835	866	901	35.04	20.27	9.92	21.64	16.95	8.69	13.17	9.44	4.14	6.02	42.4	52.07	39.75	81.04	48.39	60.29	59.62	57.84	60.48	63.58	14.528	56.546	1.9606	2.83257e-07	2.03484e-06
CA2	698	654	964	2023	1433	1516	932	1017	460	958	1367	2622	3254	1658	2840	4214	910	868	827	886	12.38	12.24	19.28	37.65	21.66	28.83	17.76	20.7	8.93	13.85	19	37.56	44.49	23.5	39.7	63.8	62.36	60.12	57.76	62.52	19.328	47.081	1.2845	0.00274748	0.00910236
CA3	30345	62440	44249	93384	98349	70778	71246	72187	30904	84293	497829	73144	135917	483578	310347	317531	34616	34140	34059	33298	538.13	1168.72	885.19	1737.86	1486.68	1345.94	1357.58	1469.22	600.12	1218.93	6917.97	1047.85	1858.52	6854.04	4338.77	4807.56	2372.24	2364.78	2378.68	2349.73	1180.84	3529.01	1.5795	0.000558037	0.00218503
CABIN1	919	637	199	429	357	230	418	622	805	399	2789	1702	2494	2067	2092	1124	391	378	317	368	16.3	11.92	3.98	7.98	5.4	4.37	7.96	12.66	15.63	5.77	38.76	24.38	34.1	29.3	29.25	17.02	26.8	26.18	22.14	25.97	9.197	27.39	1.5744	3.19228e-06	1.90156e-05
CABLES2	221	132	62	135	172	81	72	132	234	82	656	474	505	755	517	267	139	132	126	123	3.92	2.47	1.24	2.51	2.6	1.54	1.37	2.69	4.54	1.19	9.12	6.79	6.91	10.7	7.23	4.04	9.53	9.14	8.8	8.68	2.407	8.094	1.7496	9.29864e-09	8.48031e-08
CACFD1	224	257	171	133	70	154	166	94	194	206	623	365	439	459	241	428	133	122	127	108	3.97	4.81	3.42	2.48	1.06	2.93	3.16	1.91	3.77	2.98	8.66	5.23	6	6.51	3.37	6.48	9.11	8.45	8.87	7.62	3.049	7.03	1.2052	0.000478991	0.00190027
CACNA1H	279	64	29	122	88	42	76	194	212	124	323	416	249	521	222	185	111	105	122	95	4.95	1.2	0.58	2.27	1.33	0.8	1.45	3.95	4.12	1.79	4.49	5.96	3.4	7.38	3.1	2.8	7.61	7.27	8.52	6.7	2.244	5.723	1.3507	0.0107027	0.0305379
CACNA1S	18836	15435	6817	12488	11633	7818	9652	9739	13303	8189	31432	30955	37660	23466	48048	25287	5666	5729	5642	5396	334.03	288.91	136.37	232.4	175.85	148.67	183.92	198.22	258.33	118.42	436.79	443.46	514.96	332.6	671.73	382.86	388.29	396.83	394.04	380.78	207.512	434.234	1.0653	0.000761672	0.00288006
CACNA2D2	168	205	54	224	308	160	183	393	283	85	27	663	1331	576	1996	1198	235	235	244	226	2.98	3.84	1.08	4.17	4.66	3.04	3.49	8	5.5	1.23	0.38	9.5	18.2	8.16	27.9	18.14	16.1	16.28	17.04	15.95	3.799	14.765	1.9585	0.000478213	0.00189776
CACNA2D3	55	50	47	16	34	27	0	0	71	35	354	26	0	523	117	168	59	68	72	68	0.98	0.94	0.94	0.3	0.51	0.51	0	0	1.38	0.51	4.92	0.37	0	7.41	1.64	2.54	4.04	4.71	5.03	4.8	0.607	3.546	2.5464	0.00289524	0.00953991
CACNB1	4370	5623	2453	3633	3563	2821	2328	2578	2956	3447	9514	11347	11800	6183	11110	12060	1705	1671	1556	1563	77.5	105.25	49.07	67.61	53.86	53.65	44.36	52.47	57.4	49.85	132.21	162.56	161.35	87.64	155.32	182.59	116.84	115.75	108.67	110.3	61.102	133.323	1.1256	0.000246435	0.0010373
CACNB2	197	77	192	113	196	119	147	0	217	247	157	101	91	81	43	50	5	0	8	0	3.49	1.44	3.84	2.1	2.96	2.26	2.8	0	4.21	3.57	2.18	1.45	1.24	1.15	0.6	0.76	0.34	0	0.56	0	2.667	0.828	-1.6875	0.000582958	0.00227105
CACNG1	2138	1990	1097	1212	1154	1263	1090	1312	1037	1297	6566	6939	6758	4449	8116	10474	2189	2278	2313	2217	37.91	37.25	21.95	22.56	17.44	24.02	20.77	26.7	20.14	18.76	91.24	99.41	92.41	63.06	113.46	158.58	150.01	157.79	161.54	156.45	24.75	124.395	2.3294	2.31304e-19	7.45991e-18
CACNG4	387	180	103	266	84	172	106	122	126	286	546	374	839	473	903	431	225	215	199	185	6.86	3.37	2.06	4.95	1.27	3.27	2.02	2.48	2.45	4.14	7.59	5.36	11.47	6.7	12.62	6.53	15.42	14.89	13.9	13.05	3.287	10.753	1.7099	1.43658e-05	7.65745e-05
CACNG6	680	558	117	250	589	264	202	271	412	406	7695	3449	2562	8631	3530	3722	348	304	308	268	12.06	10.44	2.34	4.65	8.9	5.02	3.85	5.52	8	5.87	106.93	49.41	35.03	122.33	49.35	56.35	23.85	21.06	21.51	18.91	6.665	50.473	2.9208	5.58206e-12	7.6804e-11
CACNG7	0	0	0	0	0	0	0	0	3	9	9	175	49	34	61	50	37	54	32	36	0	0	0	0	0	0	0	0	0.06	0.13	0.13	2.51	0.67	0.48	0.85	0.76	2.54	3.74	2.23	2.54	0.019	1.645	6.4359	3.50957e-12	4.95126e-11
CACTIN	495	496	236	452	255	238	327	350	732	416	1372	1335	1215	1535	1039	780	341	356	322	294	8.78	9.28	4.72	8.41	3.85	4.53	6.23	7.12	14.21	6.02	19.07	19.13	16.61	21.76	14.53	11.81	23.37	24.66	22.49	20.75	7.315	19.418	1.4085	1.26195e-07	9.64567e-07
CAD	397	290	332	505	444	139	353	243	771	426	976	622	643	705	829	435	346	335	351	322	7.04	5.43	6.64	9.4	6.71	2.64	6.73	4.95	14.97	6.16	13.56	8.91	8.79	9.99	11.59	6.59	23.71	23.2	24.51	22.72	7.067	15.357	1.1197	0.00945134	0.0273341
CADM1	1588	613	1260	2400	1064	416	642	358	2039	1441	588	388	308	430	504	284	67	61	59	70	28.16	11.47	25.21	44.66	16.08	7.91	12.23	7.29	39.6	20.84	8.17	5.56	4.21	6.09	7.05	4.3	4.59	4.23	4.12	4.94	21.345	5.326	-2.0028	3.32594e-18	9.57023e-17
CADM2	143	60	230	118	168	0	129	127	64	135	39	31	12	20	40	108	3	9	9	4	2.54	1.12	4.6	2.2	2.54	0	2.46	2.58	1.24	1.95	0.54	0.44	0.16	0.28	0.56	1.64	0.21	0.62	0.63	0.28	2.123	0.536	-1.9858	1.03807e-05	5.68266e-05
CADM3	61	43	24	20	131	35	41	0	47	33	197	197	260	296	205	105	66	54	62	52	1.08	0.8	0.48	0.37	1.98	0.67	0.78	0	0.91	0.48	2.74	2.82	3.56	4.2	2.87	1.59	4.52	3.74	4.33	3.67	0.755	3.404	2.1727	2.01286e-05	0.000104254
CADPS2	143	107	205	220	133	87	89	172	188	208	80	74	29	95	46	47	0	18	11	23	2.54	2	4.1	4.09	2.01	1.65	1.7	3.5	3.65	3.01	1.11	1.06	0.4	1.35	0.64	0.71	0	1.25	0.77	1.62	2.825	0.891	-1.6648	2.46217e-12	3.52879e-11
CALCOCO1	2552	3934	957	1659	2364	1463	1772	1455	2478	1845	14038	7580	6233	15410	6041	3066	1171	1136	1187	1107	45.26	73.63	19.14	30.87	35.74	27.82	33.77	29.61	48.12	26.68	195.08	108.59	85.23	218.42	84.46	46.42	80.25	78.69	82.9	78.12	37.064	105.816	1.5135	4.69719e-05	0.000227813
CALCRL	882	959	2244	1415	2657	1467	1505	1414	1033	1142	856	942	916	679	853	523	50	33	51	57	15.64	17.95	44.89	26.33	40.16	27.9	28.68	28.78	20.06	16.51	11.9	13.49	12.53	9.62	11.93	7.92	3.43	2.29	3.56	4.02	26.69	8.069	-1.7258	1.24527e-11	1.63922e-10
CALM1	15544	24867	24607	20272	12575	11132	10873	9908	31675	15910	17512	71461	80292	28989	45250	58334	10162	10097	10078	9962	275.65	465.45	492.26	377.26	190.09	211.69	207.18	201.66	615.09	230.07	243.35	1023.74	1097.91	410.88	632.61	883.2	696.4	699.39	703.85	702.99	326.64	709.432	1.119	0.00288967	0.00952395
CALM3	11479	17009	3882	11382	18504	12995	10862	12798	9676	11644	26114	45219	68525	28946	78415	98765	13967	13892	13615	13456	203.57	318.37	77.66	211.82	279.71	247.12	206.97	260.48	187.9	168.38	362.89	647.8	937.01	410.27	1096.27	1495.35	957.16	962.26	950.87	949.55	216.198	876.943	2.0201	1.37777e-08	1.2245e-07
CALN1	39	118	140	56	123	22	34	86	111	40	12	1612	80	322	976	258	63	32	40	35	0.69	2.21	2.8	1.04	1.86	0.42	0.65	1.75	2.16	0.58	0.17	23.09	1.09	4.56	13.64	3.91	4.32	2.22	2.79	2.47	1.416	5.826	2.0407	0.00235506	0.00793187
CALR	1439	2497	1772	1549	1804	1555	2116	1628	2133	2043	4176	5984	6454	6221	4720	4621	1465	1408	1408	1340	25.52	46.74	35.45	28.83	27.27	29.57	40.32	33.13	41.42	29.54	58.03	85.73	88.25	88.17	65.99	69.96	100.4	97.53	98.33	94.56	33.779	84.695	1.3262	2.3663e-11	3.02359e-10
CAMK2A	3842	2852	2230	4201	4595	2304	2848	3623	1788	2365	12662	11424	12551	5304	15315	14854	1477	1407	1483	1414	68.13	53.38	44.61	78.18	69.46	43.81	54.27	73.74	34.72	34.2	175.95	163.66	171.62	75.18	214.11	224.9	101.22	97.46	103.57	99.78	55.45	142.745	1.3642	0.000203803	0.000873021
CAMK2B	3390	2948	1309	1767	1505	1384	1301	1432	3613	1655	15210	13823	10665	13846	8844	7160	1601	1745	1763	1639	60.12	55.18	26.19	32.88	22.75	26.32	24.79	29.15	70.16	23.93	211.36	198.03	145.83	196.25	123.64	108.41	109.72	120.87	123.13	115.66	37.147	145.29	1.9676	1.14466e-13	1.94793e-12
CAMSAP1	1084	768	260	653	726	797	1035	672	1268	607	7108	5507	5341	5263	3630	2064	691	595	641	627	19.22	14.38	5.2	12.15	10.97	15.16	19.72	13.68	24.62	8.78	98.77	78.89	73.03	74.6	50.75	31.25	47.35	41.21	44.77	44.25	14.388	58.487	2.0232	4.83406e-11	5.93336e-10
CAMSAP3	21	6	0	8	0	0	0	0	7	8	131	35	97	195	51	75	30	20	29	15	0.37	0.11	0	0.15	0	0	0	0	0.14	0.12	1.82	0.5	1.33	2.76	0.71	1.14	2.06	1.39	2.03	1.06	0.089	1.48	4.0556	2.73858e-08	2.33171e-07
CAMTA2	1207	748	379	1072	851	441	636	483	2649	560	8394	11956	12012	9966	10433	6870	1640	1632	1609	1558	21.4	14	7.58	19.95	12.86	8.39	12.12	9.83	51.44	8.1	116.65	171.28	164.25	141.25	145.86	104.01	112.39	113.04	112.37	109.94	16.567	129.104	2.9621	2.5771e-23	1.20801e-21
CAND1	1355	1648	2879	1532	1534	1562	2128	988	1963	1923	876	998	1242	829	1185	1165	190	205	190	201	24.03	30.85	57.59	28.51	23.19	29.7	40.55	20.11	38.12	27.81	12.17	14.3	16.98	11.75	16.57	17.64	13.02	14.2	13.27	14.18	32.046	14.408	-1.1533	1.91517e-21	7.58988e-20
CAND2	5621	5030	2327	3068	2576	1975	1774	2544	5306	3395	17353	18416	15511	15817	16540	9721	2724	2647	2530	2622	99.68	94.15	46.55	57.1	38.94	37.56	33.8	51.78	103.04	49.09	241.14	263.83	212.1	224.18	231.24	147.18	186.68	183.35	176.7	185.03	61.169	205.143	1.7458	1.44086e-11	1.88813e-10
CANT1	207	300	141	174	326	221	494	295	324	199	854	951	871	1495	752	491	158	125	151	135	3.67	5.62	2.82	3.24	4.93	4.2	9.41	6	6.29	2.88	11.87	13.62	11.91	21.19	10.51	7.43	10.83	8.66	10.55	9.53	4.906	11.61	1.2427	0.000769793	0.00290765
CANX	2995	4682	4391	4704	4418	2875	3527	2919	4775	4401	10568	12862	13216	20331	10005	5864	1752	1776	1822	1795	53.11	87.64	87.84	87.54	66.78	54.67	67.21	59.41	92.73	63.64	146.86	184.26	180.71	288.16	139.87	88.78	120.06	123.02	127.25	126.67	72.057	152.564	1.0822	8.38462e-05	0.000389673
CAPN1	1174	1011	387	1015	629	586	865	495	1086	595	5333	2940	3530	2857	4181	4203	573	558	552	551	20.82	18.92	7.74	18.89	9.51	11.14	16.48	10.07	21.09	8.6	74.11	42.12	48.27	40.49	58.45	63.64	39.27	38.65	38.55	38.88	14.326	48.243	1.7517	1.77699e-10	2.04483e-09
CAPN15	224	141	140	114	44	147	62	135	194	136	951	729	719	645	910	597	379	340	349	390	3.97	2.64	2.8	2.12	0.67	2.8	1.18	2.75	3.77	1.97	13.22	10.44	9.83	9.14	12.72	9.04	25.97	23.55	24.37	27.52	2.467	16.58	2.7486	7.45573e-16	1.66677e-14
CAPNS1	1787	2294	848	1083	3133	2838	2456	1645	1397	1451	8250	8123	7163	9579	7163	7104	1789	1759	1745	1691	31.69	42.94	16.96	20.15	47.36	53.97	46.8	33.48	27.13	20.98	114.64	116.37	97.95	135.77	100.14	107.56	122.6	121.84	121.87	119.33	34.146	115.807	1.7619	1.77652e-09	1.79824e-08
CAPNS2	46	19	33	51	40	88	52	22	7	44	0	3	0	0	0	0	0	0	0	0	0.82	0.36	0.66	0.95	0.6	1.67	0.99	0.45	0.14	0.64	0	0.04	0	0	0	0	0	0	0	0	0.728	0.004	-7.5078	5.50784e-18	1.55744e-16
CAPZB	959	747	477	1000	1480	833	1005	1072	1042	607	5348	6312	7834	6121	9782	10152	1681	1620	1576	1706	17.01	13.98	9.54	18.61	22.37	15.84	19.15	21.82	20.23	8.78	74.32	90.42	107.12	86.76	136.76	153.71	115.2	112.21	110.07	120.39	16.733	110.696	2.7258	2.64056e-29	2.07407e-27
CARD19	146	129	86	172	143	49	132	106	99	117	459	289	157	378	260	350	105	108	105	84	2.59	2.41	1.72	3.2	2.16	0.93	2.52	2.16	1.92	1.69	6.38	4.14	2.15	5.36	3.63	5.3	7.2	7.48	7.33	5.93	2.13	5.49	1.366	7.97643e-05	0.000372025
CARD6	211	225	225	177	156	145	321	111	180	196	84	143	147	138	101	4	7	10	8	4	3.74	4.21	4.5	3.29	2.36	2.76	6.12	2.26	3.5	2.83	1.17	2.05	2.01	1.96	1.41	0.06	0.48	0.69	0.56	0.28	3.557	1.067	-1.7371	7.42206e-08	5.91143e-07
CARF	842	805	620	823	1231	855	564	797	771	963	420	189	256	237	202	135	29	22	23	30	14.93	15.07	12.4	15.32	18.61	16.26	10.75	16.22	14.97	13.93	5.84	2.71	3.5	3.36	2.82	2.04	1.99	1.52	1.61	2.12	14.846	2.751	-2.432	3.36994e-42	7.46984e-40
CARM1	4245	3886	1150	2698	3204	1943	1890	1650	3469	2431	18050	17511	14104	15747	13332	10861	2244	2452	2288	2302	75.28	72.74	23.01	50.21	48.43	36.95	36.01	33.58	67.36	35.15	250.83	250.86	192.86	223.19	186.39	164.44	153.78	169.84	159.79	162.44	47.872	191.442	1.9997	5.51345e-16	1.25291e-14
CARNS1	1524	531	257	658	1157	1077	541	786	345	539	2886	3418	4643	1297	5837	3996	174	170	200	147	27.03	9.94	5.14	12.25	17.49	20.48	10.31	16	6.7	7.79	40.1	48.97	63.49	18.38	81.6	60.5	11.92	11.78	13.97	10.37	13.313	36.108	1.4395	0.015522	0.0423041
CARS1	532	580	337	373	355	256	287	177	431	434	2003	1628	1626	2163	1747	1826	284	295	310	300	9.43	10.86	6.74	6.94	5.37	4.87	5.47	3.6	8.37	6.28	27.83	23.32	22.23	30.66	24.42	27.65	19.46	20.43	21.65	21.17	6.793	23.882	1.8138	3.07228e-17	8.11703e-16
CARS2	954	1209	563	746	773	665	439	458	497	660	1689	1372	1340	1401	1724	1842	471	468	452	507	16.92	22.63	11.26	13.88	11.68	12.65	8.37	9.32	9.65	9.54	23.47	19.66	18.32	19.86	24.1	27.89	32.28	32.42	31.57	35.78	12.59	26.535	1.0756	0.00126995	0.00456775
CASC3	1254	1336	636	735	1420	719	969	975	1372	1031	4232	4084	5449	4844	4337	3064	883	890	847	859	22.24	25.01	12.72	13.68	21.47	13.67	18.46	19.84	26.64	14.91	58.81	58.51	74.51	68.66	60.63	46.39	60.51	61.65	59.15	60.62	18.864	60.944	1.6918	2.75972e-17	7.3357e-16
CASKIN2	454	294	115	196	120	78	152	115	422	120	3757	2646	2402	2912	1817	1166	317	360	350	335	8.05	5.5	2.3	3.65	1.81	1.48	2.9	2.34	8.19	1.74	52.21	37.91	32.84	41.27	25.4	17.65	21.72	24.94	24.44	23.64	3.796	30.202	2.9921	2.47128e-19	7.95066e-18
CASP4	193	201	433	297	297	772	445	363	317	347	181	238	160	171	53	91	48	22	28	34	3.42	3.76	8.66	5.53	4.49	14.68	8.48	7.39	6.16	5.02	2.52	3.41	2.19	2.42	0.74	1.38	3.29	1.52	1.96	2.4	6.759	2.183	-1.6305	9.11926e-14	1.5713e-12
CASP8AP2	665	290	806	772	866	462	743	586	1111	856	636	714	611	523	431	165	30	54	29	33	11.79	5.43	16.12	14.37	13.09	8.79	14.16	11.93	21.57	12.38	8.84	10.23	8.35	7.41	6.03	2.5	2.06	3.74	2.03	2.33	12.963	5.352	-1.2762	2.82354e-08	2.39936e-07
CASP9	146	195	126	101	170	135	111	50	172	111	148	140	74	84	15	43	24	14	14	11	2.59	3.65	2.52	1.88	2.57	2.57	2.12	1.02	3.34	1.61	2.06	2.01	1.01	1.19	0.21	0.65	1.64	0.97	0.98	0.78	2.387	1.15	-1.0536	5.56723e-07	3.78618e-06
CASS4	62	49	0	84	0	0	36	59	46	27	12	27	13	14	17	10	3	0	3	0	1.1	0.92	0	1.56	0	0	0.69	1.2	0.89	0.39	0.17	0.39	0.18	0.2	0.24	0.15	0.21	0	0.21	0	0.675	0.175	-1.9475	0.00411459	0.0130561
CASTOR1	111	125	75	91	137	100	146	67	106	93	482	512	545	598	579	536	182	197	166	174	1.97	2.34	1.5	1.69	2.07	1.9	2.78	1.36	2.06	1.34	6.7	7.33	7.45	8.48	8.09	8.12	12.47	13.65	11.59	12.28	1.901	9.616	2.3387	1.78633e-25	9.87805e-24
CASTOR2	15408	11953	1319	5203	13263	6961	5534	8276	18582	6139	72048	60476	35461	67214	51565	36299	5579	5500	5578	5733	273.24	223.73	26.39	96.83	200.49	132.37	105.45	168.44	360.84	88.77	1001.2	866.37	484.89	952.66	720.9	549.58	382.33	380.97	389.57	404.56	167.655	613.303	1.8711	1.00223e-05	5.49684e-05
CASZ1	1605	880	860	918	651	325	460	355	2310	910	5952	6195	5993	3853	2495	994	702	675	654	709	28.46	16.47	17.2	17.08	9.84	6.18	8.77	7.23	44.86	13.16	82.71	88.75	81.95	54.61	34.88	15.05	48.11	46.76	45.68	50.03	16.925	54.853	1.6964	2.08264e-05	0.000107612
CATSPERB	22	25	17	22	0	14	75	0	34	29	0	0	0	0	3	7	0	0	0	0	0.39	0.47	0.34	0.41	0	0.27	1.43	0	0.66	0.42	0	0	0	0	0.04	0.11	0	0	0	0	0.439	0.015	-4.8712	1.7187e-05	9.00698e-05
CAV1	7452	5952	11951	9340	15594	13415	13856	10479	8712	10147	7049	8439	7740	9252	5681	4600	1315	1273	1251	1202	132.15	111.41	239.08	173.82	235.72	255.1	264.02	213.28	169.18	146.73	97.95	120.9	105.84	131.13	79.42	69.65	90.12	88.18	87.37	84.82	194.049	95.538	-1.0223	1.26798e-17	3.4728e-16
CAV2	466	335	779	418	1227	1220	1524	802	617	532	394	361	368	447	313	492	112	117	100	99	8.26	6.27	15.58	7.78	18.55	23.2	29.04	16.32	11.98	7.69	5.48	5.17	5.03	6.34	4.38	7.45	7.68	8.1	6.98	6.99	14.467	6.36	-1.1857	6.95079e-10	7.42971e-09
CAVIN2	1202	898	2562	1541	2256	2205	2130	1281	1218	1466	1283	1237	1212	1223	506	412	196	219	204	190	21.32	16.81	51.25	28.68	34.1	41.93	40.59	26.07	23.65	21.2	17.83	17.72	16.57	17.33	7.07	6.24	13.43	15.17	14.25	13.41	30.56	13.902	-1.1364	1.24011e-13	2.10215e-12
CBFA2T3	1249	233	290	718	389	238	118	395	1467	842	4119	4717	2427	4290	4617	2084	670	693	630	639	22.15	4.36	5.8	13.36	5.88	4.53	2.25	8.04	28.49	12.18	57.24	67.58	33.19	60.8	64.55	31.55	45.92	48	44	45.09	10.704	49.792	2.2178	4.67065e-08	3.84289e-07
CBFB	603	1767	2630	2308	1520	1316	835	1007	1950	1749	2475	7703	5737	5486	2722	3707	739	669	640	630	10.69	33.07	52.61	42.95	22.98	25.03	15.91	20.5	37.87	25.29	34.39	110.35	78.45	77.76	38.05	56.13	50.64	46.34	44.7	44.46	28.69	58.127	1.0187	0.0140724	0.0388348
CBR1	112	171	77	136	119	246	63	114	85	109	860	241	154	438	315	608	111	115	89	112	1.99	3.2	1.54	2.53	1.8	4.68	1.2	2.32	1.65	1.58	11.95	3.45	2.11	6.21	4.4	9.21	7.61	7.97	6.22	7.9	2.249	6.703	1.5755	0.000207369	0.00088641
CBS	18	71	40	36	122	41	68	76	65	26	328	103	162	324	243	258	16	33	34	43	0.32	1.33	0.8	0.67	1.84	0.78	1.3	1.55	1.26	0.38	4.56	1.48	2.22	4.59	3.4	3.91	1.1	2.29	2.37	3.03	1.023	2.895	1.5008	0.00170764	0.00596885
CBX7	487	412	122	323	551	294	550	230	568	306	3375	1990	1947	2616	2374	2145	289	299	275	283	8.64	7.71	2.44	6.01	8.33	5.59	10.48	4.68	11.03	4.42	46.9	28.51	26.62	37.08	33.19	32.48	19.81	20.71	19.21	19.97	6.933	28.448	2.0368	5.12405e-11	6.27163e-10
CC2D1A	784	849	402	342	443	257	255	270	659	391	2552	2243	1959	3002	1493	1060	414	346	342	365	13.9	15.89	8.04	6.36	6.7	4.89	4.86	5.5	12.8	5.65	35.46	32.13	26.79	42.55	20.87	16.05	28.37	23.97	23.89	25.76	8.459	27.584	1.7053	6.19463e-09	5.80325e-08
CC2D2A	247	158	165	200	203	88	49	0	208	209	176	123	80	138	16	13	0	12	4	8	4.38	2.96	3.3	3.72	3.07	1.67	0.93	0	4.04	3.02	2.45	1.76	1.09	1.96	0.22	0.2	0	0.83	0.28	0.56	2.709	0.935	-1.5347	0.00116949	0.00424024
CC2D2B	146	87	293	269	281	235	353	147	274	191	87	62	129	69	40	39	37	43	40	32	2.59	1.63	5.86	5.01	4.25	4.47	6.73	2.99	5.32	2.76	1.21	0.89	1.76	0.98	0.56	0.59	2.54	2.98	2.79	2.26	4.161	1.656	-1.3292	6.41127e-09	5.99118e-08
CCAR2	1688	1840	1033	1334	1325	1023	1312	961	1708	1063	4759	4163	4628	5304	3321	2077	1054	943	949	960	29.93	34.44	20.66	24.83	20.03	19.45	25	19.56	33.17	15.37	66.13	59.64	63.28	75.18	46.43	31.45	72.23	65.32	66.28	67.74	24.244	61.368	1.3399	2.72112e-10	3.05729e-09
CCBE1	159	155	54	118	104	133	227	37	73	126	122	54	78	99	137	21	4	15	18	11	2.82	2.9	1.08	2.2	1.57	2.53	4.33	0.75	1.42	1.82	1.7	0.77	1.07	1.4	1.92	0.32	0.27	1.04	1.26	0.78	2.142	1.053	-1.0245	4.04731e-05	0.000198726
CCDC102B	5	6	19	7	20	0	0	19	8	24	0	0	4	0	0	0	0	0	0	0	0.09	0.11	0.38	0.13	0.3	0	0	0.39	0.16	0.35	0	0	0.05	0	0	0	0	0	0	0	0.191	0.005	-5.2555	8.03524e-05	0.000374555
CCDC106	519	686	191	296	182	227	170	237	361	310	2346	2187	2337	2700	2316	1727	497	487	485	458	9.2	12.84	3.82	5.51	2.75	4.32	3.24	4.82	7.01	4.48	32.6	31.33	31.96	38.27	32.38	26.15	34.06	33.73	33.87	32.32	5.799	32.667	2.494	1.28535e-20	4.66939e-19
CCDC12	507	662	372	468	310	338	424	334	407	520	938	728	1013	808	894	635	412	434	427	391	8.99	12.39	7.44	8.71	4.69	6.43	8.08	6.8	7.9	7.52	13.03	10.43	13.85	11.45	12.5	9.61	28.23	30.06	29.82	27.59	7.895	18.657	1.2407	0.00119296	0.00431279
CCDC124	660	911	281	572	500	469	481	548	569	442	1173	1888	1644	1442	1641	2491	639	589	657	584	11.7	17.05	5.62	10.64	7.56	8.92	9.17	11.15	11.05	6.39	16.3	27.05	22.48	20.44	22.94	37.71	43.79	40.8	45.88	41.21	9.925	31.86	1.6826	7.39454e-08	5.8949e-07
CCDC13	267	105	346	327	72	0	93	0	401	210	24	18	11	30	62	20	15	3	0	18	4.73	1.97	6.92	6.09	1.09	0	1.77	0	7.79	3.04	0.33	0.26	0.15	0.43	0.87	0.3	1.03	0.21	0	1.27	3.34	0.485	-2.7838	2.14629e-05	0.000110647
CCDC137	59	72	68	59	130	64	49	198	138	68	471	431	679	422	154	257	98	91	72	110	1.05	1.35	1.36	1.1	1.97	1.22	0.93	4.03	2.68	0.98	6.55	6.17	9.28	5.98	2.15	3.89	6.72	6.3	5.03	7.76	1.667	5.983	1.8436	2.6342e-06	1.59343e-05
CCDC141	429	161	527	334	230	323	235	86	247	318	166	165	188	191	101	122	26	35	22	25	7.61	3.01	10.54	6.22	3.48	6.14	4.48	1.75	4.8	4.6	2.31	2.36	2.57	2.71	1.41	1.85	1.78	2.42	1.54	1.76	5.263	2.071	-1.3456	1.32414e-13	2.23736e-12
CCDC150	84	51	65	102	97	50	58	70	157	99	82	78	25	103	48	21	4	0	11	0	1.49	0.95	1.3	1.9	1.47	0.95	1.11	1.42	3.05	1.43	1.14	1.12	0.34	1.46	0.67	0.32	0.27	0	0.77	0	1.507	0.609	-1.3072	6.22029e-05	0.000295385
CCDC152	5	14	0	45	0	27	0	0	30	51	0	5	0	0	0	0	0	0	0	0	0.09	0.26	0	0.84	0	0.51	0	0	0.58	0.74	0	0.07	0	0	0	0	0	0	0	0	0.302	0.007	-5.431	0.00103771	0.00380624
CCDC168	450	101	319	364	535	308	511	439	267	444	60	71	32	70	32	30	3	8	6	6	7.98	1.89	6.38	6.77	8.09	5.86	9.74	8.93	5.18	6.42	0.83	1.02	0.44	0.99	0.45	0.45	0.21	0.55	0.42	0.42	6.724	0.578	-3.5402	6.73098e-41	1.34393e-38
CCDC171	149	75	196	149	154	85	85	74	140	126	116	41	40	89	65	12	4	7	9	0	2.64	1.4	3.92	2.77	2.33	1.62	1.62	1.51	2.72	1.82	1.61	0.59	0.55	1.26	0.91	0.18	0.27	0.48	0.63	0	2.235	0.648	-1.7862	1.98061e-09	1.99173e-08
CCDC174	126	86	169	169	210	89	107	136	245	137	332	399	416	482	506	283	133	113	98	114	2.23	1.61	3.38	3.15	3.17	1.69	2.04	2.77	4.76	1.98	4.61	5.72	5.69	6.83	7.07	4.28	9.11	7.83	6.84	8.04	2.678	6.602	1.3017	2.32663e-06	1.41953e-05
CCDC18	375	199	549	412	647	280	349	374	608	372	100	91	106	159	54	73	19	17	7	10	6.65	3.72	10.98	7.67	9.78	5.32	6.65	7.61	11.81	5.38	1.39	1.3	1.45	2.25	0.75	1.11	1.3	1.18	0.49	0.71	7.557	1.193	-2.6632	1.45697e-41	3.07327e-39
CCDC198	23	4	10	14	10	0	0	43	43	25	33	4	0	0	0	0	0	0	0	0	0.41	0.07	0.2	0.26	0.15	0	0	0.88	0.84	0.36	0.46	0.06	0	0	0	0	0	0	0	0	0.317	0.052	-2.6079	0.0161879	0.0438905
CCDC22	306	327	193	196	98	232	92	194	310	195	724	1047	888	1212	703	586	212	193	235	203	5.43	6.12	3.86	3.65	1.48	4.41	1.75	3.95	6.02	2.82	10.06	15	12.14	17.18	9.83	8.87	14.53	13.37	16.41	14.33	3.949	13.172	1.7379	1.27501e-09	1.32128e-08
CCDC30	428	143	310	355	293	162	288	75	772	521	190	277	230	232	201	167	9	15	4	18	7.59	2.68	6.2	6.61	4.43	3.08	5.49	1.53	14.99	7.53	2.64	3.97	3.15	3.29	2.81	2.53	0.62	1.04	0.28	1.27	6.013	2.16	-1.4771	2.66664e-06	1.61119e-05
CCDC38	67	32	148	104	98	65	58	39	115	56	25	32	30	45	53	64	0	6	0	11	1.19	0.6	2.96	1.94	1.48	1.24	1.11	0.79	2.23	0.81	0.35	0.46	0.41	0.64	0.74	0.97	0	0.42	0	0.78	1.435	0.477	-1.589	2.08828e-06	1.28672e-05
CCDC50	1005	595	1510	1023	935	1153	899	804	941	1196	639	452	395	602	317	303	88	72	77	73	17.82	11.14	30.21	19.04	14.13	21.93	17.13	16.36	18.27	17.29	8.88	6.48	5.4	8.53	4.43	4.59	6.03	4.99	5.38	5.15	18.332	5.986	-1.6147	2.25465e-39	4.01174e-37
CCDC59	219	158	376	320	477	475	332	247	373	334	1432	1479	1668	1724	1213	1631	239	222	226	246	3.88	2.96	7.52	5.96	7.21	9.03	6.33	5.03	7.24	4.83	19.9	21.19	22.81	24.44	16.96	24.69	16.38	15.38	15.78	17.36	5.999	19.489	1.6999	1.01685e-11	1.35629e-10
CCDC63	6	0	15	0	7	0	29	0	12	25	0	0	0	0	0	0	0	0	0	0	0.11	0	0.3	0	0.11	0	0.55	0	0.23	0.36	0	0	0	0	0	0	0	0	0	0	0.166	0.001	-7.375	0.000619036	0.00240088
CCDC71	133	160	74	86	267	123	159	170	149	68	483	345	348	647	331	211	133	123	98	115	2.36	2.99	1.48	1.6	4.04	2.34	3.03	3.46	2.89	0.98	6.71	4.94	4.76	9.17	4.63	3.19	9.11	8.52	6.84	8.12	2.517	6.599	1.3905	0.000314847	0.00129483
CCDC71L	207	390	208	394	153	182	122	101	543	353	383	2087	1352	1148	2782	1262	470	476	421	430	3.67	7.3	4.16	7.33	2.31	3.46	2.32	2.06	10.54	5.1	5.32	29.9	18.49	16.27	38.89	19.11	32.21	32.97	29.4	30.34	4.825	25.29	2.39	2.01868e-10	2.30671e-09
CCDC73	17	16	63	15	29	56	0	8	27	57	23	18	20	23	7	4	4	0	2	2	0.3	0.3	1.26	0.28	0.44	1.06	0	0.16	0.52	0.82	0.32	0.26	0.27	0.33	0.1	0.06	0.27	0	0.14	0.14	0.514	0.189	-1.4434	0.0011907	0.0043064
CCDC85A	290	107	307	269	470	124	298	279	290	335	254	229	146	200	142	98	22	26	30	25	5.14	2	6.14	5.01	7.1	2.36	5.68	5.68	5.63	4.84	3.53	3.28	2	2.83	1.99	1.48	1.51	1.8	2.1	1.76	4.958	2.228	-1.154	1.44463e-11	1.89212e-10
CCDC85B	57	61	40	22	78	42	61	34	15	33	353	292	266	218	164	194	78	64	88	64	1.01	1.14	0.8	0.41	1.18	0.8	1.16	0.69	0.29	0.48	4.91	4.18	3.64	3.09	2.29	2.94	5.35	4.43	6.15	4.52	0.796	4.15	2.3823	9.84062e-13	1.48096e-11
CCDC85C	168	119	38	71	220	296	93	146	114	85	149	253	468	278	444	289	152	121	109	103	2.98	2.23	0.76	1.32	3.33	5.63	1.77	2.97	2.21	1.23	2.07	3.62	6.4	3.94	6.21	4.38	10.42	8.38	7.61	7.27	2.443	6.03	1.3035	0.016375	0.0443289
CCDC86	225	308	282	318	535	360	236	572	156	240	431	1774	2903	826	615	1255	355	389	341	334	3.99	5.76	5.64	5.92	8.09	6.85	4.5	11.64	3.03	3.47	5.99	25.41	39.7	11.71	8.6	19	24.33	26.94	23.82	23.57	5.889	20.907	1.8279	2.18571e-05	0.000112494
CCDC88A	939	494	1875	1135	1844	1930	2132	1165	1036	1265	810	754	664	1016	508	246	78	90	68	70	16.65	9.25	37.51	21.12	27.87	36.7	40.62	23.71	20.12	18.29	11.26	10.8	9.08	14.4	7.1	3.72	5.35	6.23	4.75	4.94	25.184	7.763	-1.6978	1.90811e-15	4.07416e-14
CCDC88C	4794	4224	1612	3729	4690	3408	3104	3341	4529	2146	4982	16092	15348	7044	23618	10601	3014	2953	2982	3010	85.02	79.06	32.25	69.4	70.9	64.81	59.15	68	87.95	31.03	69.23	230.53	209.87	99.84	330.19	160.5	206.55	204.55	208.26	212.41	64.757	193.193	1.5769	6.13074e-06	3.50045e-05
CCDC9	132	110	42	115	287	62	119	97	219	97	1419	1415	1710	1518	1163	499	279	282	263	339	2.34	2.06	0.84	2.14	4.34	1.18	2.27	1.97	4.25	1.4	19.72	20.27	23.38	21.52	16.26	7.56	19.12	19.53	18.37	23.92	2.279	18.965	3.0569	1.79523e-24	9.27986e-23
CCDC92	99	89	24	114	186	49	111	0	85	73	553	802	805	499	733	630	105	131	142	130	1.76	1.67	0.48	2.12	2.81	0.93	2.12	0	1.65	1.06	7.68	11.49	11.01	7.07	10.25	9.54	7.2	9.07	9.92	9.17	1.46	9.24	2.6619	2.18066e-08	1.87808e-07
CCDC97	168	151	61	71	124	43	96	87	218	85	1112	602	933	888	661	317	130	153	146	116	2.98	2.83	1.22	1.32	1.87	0.82	1.83	1.77	4.23	1.23	15.45	8.62	12.76	12.59	9.24	4.8	8.91	10.6	10.2	8.19	2.01	10.136	2.3342	5.17504e-15	1.04363e-13
CCDC9B	3182	1670	975	1726	2055	1402	870	929	3139	2234	12679	6003	5678	7575	4903	3023	781	756	794	789	56.43	31.26	19.5	32.12	31.06	26.66	16.58	18.91	60.96	32.31	176.19	86	77.64	107.36	68.55	45.77	53.52	52.37	55.45	55.68	32.579	77.853	1.2568	0.0015038	0.00532036
CCL14	286	319	332	309	301	224	297	132	534	320	572	1072	750	1189	511	395	231	192	204	184	5.07	5.97	6.64	5.75	4.55	4.26	5.66	2.69	10.37	4.63	7.95	15.36	10.26	16.85	7.14	5.98	15.83	13.3	14.25	12.98	5.559	11.99	1.1089	0.00047103	0.00187124
CCM2	431	617	224	526	801	404	558	628	574	398	2477	2166	2673	3413	2246	2113	400	380	377	351	7.64	11.55	4.48	9.79	12.11	7.68	10.63	12.78	11.15	5.76	34.42	31.03	36.55	48.37	31.4	31.99	27.41	26.32	26.33	24.77	9.357	31.859	1.7676	2.48075e-11	3.16365e-10
CCN1	1270	627	523	2434	356	249	988	121	1793	563	7530	8285	7244	3431	2730	6527	2194	2210	2113	1970	22.52	11.74	10.46	45.3	5.38	4.74	18.83	2.46	34.82	8.14	104.64	118.69	99.05	48.63	38.17	98.82	150.35	153.08	147.57	139.02	16.439	109.802	2.7397	6.17112e-10	6.65342e-09
CCNB1	36	19	77	53	0	26	110	0	12	19	0	12	0	5	10	12	0	0	0	0	0.64	0.36	1.54	0.99	0	0.49	2.1	0	0.23	0.27	0	0.17	0	0.07	0.14	0.18	0	0	0	0	0.662	0.056	-3.5633	0.000204536	0.000875732
CCND2	128	90	63	78	80	84	313	438	117	93	23	13	47	24	19	12	19	18	18	18	2.27	1.68	1.26	1.45	1.21	1.6	5.96	8.91	2.27	1.34	0.32	0.19	0.64	0.34	0.27	0.18	1.3	1.25	1.26	1.27	2.795	0.702	-1.9933	7.64781e-08	6.08013e-07
CCNJ	89	77	113	165	200	166	122	54	141	163	366	181	523	538	403	196	63	66	61	63	1.58	1.44	2.26	3.07	3.02	3.16	2.32	1.1	2.74	2.36	5.09	2.59	7.15	7.63	5.63	2.97	4.32	4.57	4.26	4.45	2.305	4.866	1.078	0.00640318	0.0193263
CCNK	306	329	189	252	103	115	227	195	563	212	2205	2330	2833	2672	1978	1702	444	434	389	338	5.43	6.16	3.78	4.69	1.56	2.19	4.33	3.97	10.93	3.07	30.64	33.38	38.74	37.87	27.65	25.77	30.43	30.06	27.17	23.85	4.611	30.556	2.7283	7.87066e-26	4.51458e-24
CCNQ	459	572	590	481	555	421	383	422	557	345	810	1466	1320	1296	972	1612	437	439	404	458	8.14	10.71	11.8	8.95	8.39	8.01	7.3	8.59	10.82	4.99	11.26	21	18.05	18.37	13.59	24.41	29.95	30.41	28.22	32.32	8.77	22.758	1.3757	3.70128e-07	2.60384e-06
CCNY	1347	1150	1117	1285	1297	1029	1142	1169	1374	1315	3828	4001	4243	3800	2889	2729	652	558	577	518	23.89	21.53	22.35	23.91	19.61	19.57	21.76	23.79	26.68	19.02	53.19	57.32	58.02	53.86	40.39	41.32	44.68	38.65	40.3	36.55	22.211	46.428	1.0637	2.12957e-09	2.12924e-08
CCNYL1	868	606	976	1008	1245	974	853	1290	1357	1058	952	3363	4437	1886	3048	3666	485	519	473	464	15.39	11.34	19.52	18.76	18.82	18.52	16.25	26.26	26.35	15.3	13.23	48.18	60.67	26.73	42.61	55.5	33.24	35.95	33.03	32.74	18.651	38.188	1.0339	0.00960071	0.0277139
CCR1	63	120	114	144	78	74	215	105	108	115	27	36	43	28	15	85	19	27	14	16	1.12	2.25	2.28	2.68	1.18	1.41	4.1	2.14	2.1	1.66	0.38	0.52	0.59	0.4	0.21	1.29	1.3	1.87	0.98	1.13	2.092	0.867	-1.2708	5.78507e-07	3.92209e-06
CCR2	45	113	39	173	29	95	20	0	99	80	44	68	56	8	32	2	0	1	0	0	0.8	2.12	0.78	3.22	0.44	1.81	0.38	0	1.92	1.16	0.61	0.97	0.77	0.11	0.45	0.03	0	0.07	0	0	1.263	0.301	-2.069	0.00182961	0.00634572
CCR3	3	9	14	2	35	8	17	19	8	2	6	0	13	5	0	0	0	0	0	0	0.05	0.17	0.28	0.04	0.53	0.15	0.32	0.39	0.16	0.03	0.08	0	0.18	0.07	0	0	0	0	0	0	0.212	0.033	-2.6835	0.00145827	0.0051796
CCR5	32	43	78	38	0	0	35	0	41	52	14	8	31	20	6	0	0	0	0	0	0.57	0.8	1.56	0.71	0	0	0.67	0	0.8	0.75	0.19	0.11	0.42	0.28	0.08	0	0	0	0	0	0.586	0.108	-2.4399	0.00769496	0.022768
CCR9	0	3	19	0	14	6	0	0	49	17	0	0	0	0	0	0	0	0	0	0	0	0.06	0.38	0	0.21	0.11	0	0	0.95	0.25	0	0	0	0	0	0	0	0	0	0	0.196	0.001	-7.6147	0.000567034	0.00221661
CCSER1	104	151	253	291	103	93	137	43	230	140	67	40	28	64	53	40	0	0	0	0	1.84	2.83	5.06	5.42	1.56	1.77	2.61	0.88	4.47	2.02	0.93	0.57	0.38	0.91	0.74	0.61	0	0	0	0	2.846	0.414	-2.7812	6.14582e-09	5.76165e-08
CCT3	2523	4801	6375	3747	2913	3206	2270	2294	4037	3887	5421	12392	11585	7094	4532	6037	2488	2446	2321	2545	44.74	89.86	127.53	69.73	44.03	60.97	43.25	46.69	78.39	56.21	75.33	177.53	158.41	100.55	63.36	91.4	170.5	169.43	162.1	179.59	66.14	134.82	1.0274	0.00533598	0.0164527
CCT4	1448	2376	3457	2328	1737	2094	1302	1488	2636	2561	3872	8822	8809	5450	4095	5774	1020	1005	1029	966	25.68	44.47	69.16	43.32	26.26	39.82	24.81	30.29	51.19	37.03	53.81	126.38	120.45	77.25	57.25	87.42	69.9	69.61	71.87	68.17	39.203	80.211	1.0328	0.00132818	0.00475488
CCT5	1572	3040	2965	2063	1486	1583	1332	1229	1767	2066	2878	5912	6992	4707	2811	3078	1249	1249	1221	1263	27.88	56.9	59.31	38.39	22.46	30.1	25.38	25.01	34.31	29.88	39.99	84.69	95.61	66.72	39.3	46.6	85.59	86.51	85.27	89.13	34.962	71.941	1.041	0.00265456	0.00882439
CCT6B	55	29	75	36	39	20	0	27	70	76	51	12	10	34	33	23	0	0	0	0	0.98	0.54	1.5	0.67	0.59	0.38	0	0.55	1.36	1.1	0.71	0.17	0.14	0.48	0.46	0.35	0	0	0	0	0.767	0.231	-1.7313	0.00311844	0.010197
CD101	16	13	51	74	55	42	138	122	37	35	22	36	54	22	20	17	0	7	5	9	0.28	0.24	1.02	1.38	0.83	0.8	2.63	2.48	0.72	0.51	0.31	0.52	0.74	0.31	0.28	0.26	0	0.48	0.35	0.64	1.089	0.389	-1.4852	3.13055e-05	0.000156653
CD109	968	1145	1449	471	548	513	576	265	1011	1108	463	408	348	299	218	200	43	31	34	42	17.17	21.43	28.99	8.77	8.28	9.76	10.98	5.39	19.63	16.02	6.43	5.84	4.76	4.24	3.05	3.03	2.95	2.15	2.37	2.96	14.642	3.778	-1.9544	4.69882e-19	1.46312e-17
CD151	2233	2100	2044	1220	2146	1227	2304	1431	1927	1705	3205	6051	4572	5494	3299	3313	1747	1809	1598	1579	39.6	39.31	40.89	22.7	32.44	23.33	43.9	29.13	37.42	24.66	44.54	86.69	62.52	77.87	46.12	50.16	119.72	125.3	111.6	111.42	33.338	83.594	1.3262	2.01418e-05	0.000104302
CD160	35	2	395	9	0	0	0	0	70	25	0	0	7	0	5	6	0	0	2	0	0.62	0.04	7.9	0.17	0	0	0	0	1.36	0.36	0	0	0.1	0	0.07	0.09	0	0	0.14	0	1.045	0.04	-4.7074	0.000401125	0.00161551
CD177	8	0	8	4	7	0	7	2	6	2	0	0	0	0	0	0	0	0	0	0	0.14	0	0.16	0.07	0.11	0	0.13	0.04	0.12	0.03	0	0	0	0	0	0	0	0	0	0	0.08	0.001	-6.3219	0.000565604	0.00221168
CD180	12	0	10	12	25	31	38	0	5	38	0	12	16	0	0	13	0	0	0	0	0.21	0	0.2	0.22	0.38	0.59	0.72	0	0.1	0.55	0	0.17	0.22	0	0	0.2	0	0	0	0	0.297	0.059	-2.3317	0.0177701	0.0475688
CD19	6	0	0	0	37	98	85	0	0	14	0	10	4	6	8	6	0	0	0	0	0.11	0	0	0	0.56	1.86	1.62	0	0	0.2	0	0.14	0.05	0.09	0.11	0.09	0	0	0	0	0.435	0.048	-3.1799	0.00813177	0.023909
CD200	292	181	340	358	771	587	915	597	283	384	207	245	191	159	74	74	26	10	19	23	5.18	3.39	6.8	6.66	11.65	11.16	17.44	12.15	5.5	5.55	2.88	3.51	2.61	2.25	1.03	1.12	1.78	0.69	1.33	1.62	8.548	1.882	-2.1833	2.84742e-16	6.66761e-15
CD22	9	0	10	14	105	105	221	79	18	21	0	45	18	11	5	0	0	0	0	0	0.16	0	0.2	0.26	1.59	2	4.21	1.61	0.35	0.3	0	0.64	0.25	0.16	0.07	0	0	0	0	0	1.068	0.112	-3.2533	0.000265047	0.00110744
CD244	1275	610	886	1040	819	461	655	694	1260	1238	433	467	673	545	479	298	81	58	68	93	22.61	11.42	17.72	19.35	12.38	8.77	12.48	14.12	24.47	17.9	6.02	6.69	9.2	7.72	6.7	4.51	5.55	4.02	4.75	6.56	16.122	6.172	-1.3852	1.76141e-22	7.6658e-21
CD248	197	115	94	66	85	74	80	87	89	64	296	397	448	407	78	52	103	128	97	113	3.49	2.15	1.88	1.23	1.28	1.41	1.52	1.77	1.73	0.93	4.11	5.69	6.13	5.77	1.09	0.79	7.06	8.87	6.77	7.97	1.739	5.425	1.6414	0.000628829	0.00243272
CD276	285	246	206	252	193	126	276	131	318	176	769	683	1549	805	414	379	165	123	133	104	5.05	4.6	4.12	4.69	2.92	2.4	5.26	2.67	6.18	2.55	10.69	9.78	21.18	11.41	5.79	5.74	11.31	8.52	9.29	7.34	4.044	10.105	1.3212	4.42975e-05	0.000216165
CD302	806	858	3004	1578	952	748	807	805	1658	1646	769	551	740	818	596	656	98	75	103	117	14.29	16.06	60.09	29.37	14.39	14.22	15.38	16.38	32.2	23.8	10.69	7.89	10.12	11.59	8.33	9.93	6.72	5.2	7.19	8.26	23.618	8.592	-1.4588	1.87192e-15	4.00343e-14
CD320	154	261	103	195	273	126	122	153	213	176	333	333	322	517	382	509	126	163	137	142	2.73	4.89	2.06	3.63	4.13	2.4	2.32	3.11	4.14	2.55	4.63	4.77	4.4	7.33	5.34	7.71	8.63	11.29	9.57	10.02	3.196	7.369	1.2052	0.000648141	0.00250152
CD38	58	14	77	64	97	117	51	0	30	64	89	22	31	24	16	11	4	0	5	6	1.03	0.26	1.54	1.19	1.47	2.22	0.97	0	0.58	0.93	1.24	0.32	0.42	0.34	0.22	0.17	0.27	0	0.35	0.42	1.019	0.375	-1.4422	0.000731861	0.00278235
CD3D	17	64	58	69	0	0	54	64	46	49	43	45	13	30	8	23	0	0	0	0	0.3	1.2	1.16	1.28	0	0	1.03	1.3	0.89	0.71	0.6	0.64	0.18	0.43	0.11	0.35	0	0	0	0	0.787	0.231	-1.7685	0.0108877	0.0309947
CD3G	22	40	59	68	0	52	46	0	31	21	22	28	23	0	4	27	3	5	5	0	0.39	0.75	1.18	1.27	0	0.99	0.88	0	0.6	0.3	0.31	0.4	0.31	0	0.06	0.41	0.21	0.35	0.35	0	0.636	0.24	-1.406	0.0180612	0.0482492
CD40	41	43	58	51	19	43	80	48	12	28	17	13	0	8	23	18	10	0	19	9	0.73	0.8	1.16	0.95	0.29	0.82	1.52	0.98	0.23	0.4	0.24	0.19	0	0.11	0.32	0.27	0.69	0	1.33	0.64	0.788	0.379	-1.056	0.0059422	0.0180915
CD48	40	21	55	117	67	237	57	93	47	61	50	17	35	25	13	42	8	4	9	3	0.71	0.39	1.1	2.18	1.01	4.51	1.09	1.89	0.91	0.88	0.69	0.24	0.48	0.35	0.18	0.64	0.55	0.28	0.63	0.21	1.467	0.425	-1.7873	6.27951e-08	5.07405e-07
CD52	31	75	63	92	68	228	159	101	43	43	86	27	19	11	28	42	14	9	0	0	0.55	1.4	1.26	1.71	1.03	4.34	3.03	2.06	0.84	0.62	1.2	0.39	0.26	0.16	0.39	0.64	0.96	0.62	0	0	1.684	0.462	-1.8659	6.08972e-06	3.48007e-05
CD53	28	50	62	111	64	165	94	34	83	87	74	39	34	27	24	22	7	0	11	13	0.5	0.94	1.24	2.07	0.97	3.14	1.79	0.69	1.61	1.26	1.03	0.56	0.46	0.38	0.34	0.33	0.48	0	0.77	0.92	1.421	0.527	-1.431	3.62831e-07	2.55388e-06
CD58	715	1212	955	1095	1030	471	541	474	1398	993	3800	3232	4386	3496	3782	1705	1495	1476	1528	1489	12.68	22.69	19.1	20.38	15.57	8.96	10.31	9.65	27.15	14.36	52.81	46.3	59.97	49.55	52.87	25.81	102.45	102.24	106.72	105.07	16.085	70.379	2.1294	1.2e-12	1.78539e-11
CD5L	14	29	109	57	0	105	118	148	80	141	70	100	54	93	41	15	7	6	3	0	0.25	0.54	2.18	1.06	0	2	2.25	3.01	1.55	2.04	0.97	1.43	0.74	1.32	0.57	0.23	0.48	0.42	0.21	0	1.488	0.637	-1.224	0.00624749	0.0189066
CD69	17	13	15	45	0	84	181	0	21	56	18	16	23	10	22	45	6	0	0	0	0.3	0.24	0.3	0.84	0	1.6	3.45	0	0.41	0.81	0.25	0.23	0.31	0.14	0.31	0.68	0.41	0	0	0	0.795	0.233	-1.7706	0.012076	0.0340366
CD74	1559	2519	825	2638	1370	1478	1961	860	1309	1210	9251	5803	5876	5695	5633	6484	1216	1301	1272	1258	27.65	47.15	16.5	49.09	20.71	28.11	37.37	17.5	25.42	17.5	128.55	83.13	80.35	80.72	78.75	98.17	83.33	90.12	88.84	88.77	28.7	90.073	1.65	1.0357e-09	1.08577e-08
CD81	3058	3016	2216	2592	1572	1548	2249	1450	3973	2289	4776	4308	7425	3985	9201	6081	2366	2525	2527	2493	54.23	56.45	44.33	48.24	23.76	29.44	42.85	29.51	77.15	33.1	66.37	61.72	101.53	56.48	128.63	92.07	162.14	174.9	176.49	175.92	43.906	119.625	1.446	1.54352e-05	8.165e-05
CD84	203	298	247	463	324	192	454	0	316	181	146	122	87	55	75	99	21	20	20	12	3.6	5.58	4.94	8.62	4.9	3.65	8.65	0	6.14	2.62	2.03	1.75	1.19	0.78	1.05	1.5	1.44	1.39	1.4	0.85	4.87	1.338	-1.8638	4.26115e-07	2.9658e-06
CD9	351	269	480	388	389	188	559	195	356	357	883	865	986	1050	809	1477	272	270	228	251	6.22	5.04	9.6	7.22	5.88	3.58	10.65	3.97	6.91	5.16	12.27	12.39	13.48	14.88	11.31	22.36	18.64	18.7	15.92	17.71	6.423	15.766	1.2955	5.34646e-06	3.08225e-05
CD93	1477	523	690	995	1066	571	1368	838	435	612	1070	933	663	1044	219	172	71	54	60	59	26.19	9.79	13.8	18.52	16.11	10.86	26.07	17.06	8.45	8.85	14.87	13.37	9.07	14.8	3.06	2.6	4.87	3.74	4.19	4.16	15.57	7.473	-1.059	3.99646e-06	2.34691e-05
CDC123	991	915	633	850	1137	1164	973	1200	913	854	5104	2072	2135	4406	1769	2502	407	394	462	379	17.57	17.13	12.66	15.82	17.19	22.14	18.54	24.42	17.73	12.35	70.93	29.68	29.19	62.45	24.73	37.88	27.89	27.29	32.27	26.74	17.555	36.905	1.0719	0.00439947	0.0138475
CDC20	30	12	41	24	0	0	0	0	16	11	0	0	4	0	0	0	0	0	0	0	0.53	0.22	0.82	0.45	0	0	0	0	0.31	0.16	0	0	0.05	0	0	0	0	0	0	0	0.249	0.005	-5.6381	0.00119178	0.00430971
CDC34	4792	6624	2742	3680	7390	6421	5007	5376	3349	4365	9452	10316	13072	9262	12665	19333	5343	5278	5356	5099	84.98	123.98	54.85	68.48	111.71	122.1	95.41	109.42	65.03	63.12	131.35	147.79	178.75	131.28	177.06	292.71	366.16	365.59	374.06	359.82	89.908	252.457	1.4895	0.000101189	0.000461579
CDC37	1367	2071	1026	1211	1546	1674	1111	1346	1365	1183	6472	5741	6504	6946	5470	6700	1267	1271	1280	1276	24.24	38.76	20.52	22.54	23.37	31.83	21.17	27.4	26.51	17.11	89.94	82.24	88.94	98.45	76.47	101.44	86.83	88.04	89.4	90.04	25.345	89.179	1.815	3.75351e-23	1.74098e-21
CDC42BPA	2963	1922	4387	3243	3216	2513	3457	2588	4240	4172	2825	2661	2529	2767	2315	1324	282	295	316	267	52.55	35.98	87.76	60.35	48.61	47.79	65.87	52.67	82.34	60.33	39.26	38.12	34.58	39.22	32.36	20.05	19.33	20.43	22.07	18.84	59.425	28.426	-1.0639	1.61091e-16	3.91588e-15
CDC42EP1	461	296	200	223	233	89	218	284	403	202	1781	1784	1162	2186	1143	584	323	355	369	332	8.18	5.54	4	4.15	3.52	1.69	4.15	5.78	7.83	2.92	24.75	25.56	15.89	30.98	15.98	8.84	22.14	24.59	25.77	23.43	4.776	21.793	2.19	5.44505e-14	9.63604e-13
CDC42EP2	123	106	22	72	48	104	49	0	88	56	1395	456	433	936	692	284	89	101	111	70	2.18	1.98	0.44	1.34	0.73	1.98	0.93	0	1.71	0.81	19.39	6.53	5.92	13.27	9.67	4.3	6.1	7	7.75	4.94	1.21	8.487	2.8102	3.06829e-08	2.59052e-07
CDC73	560	508	667	729	910	711	917	433	794	630	2168	1926	2468	3455	2207	2017	346	316	308	294	9.93	9.51	13.34	13.57	13.76	13.52	17.47	8.81	15.42	9.11	30.13	27.59	33.75	48.97	30.85	30.54	23.71	21.89	21.51	20.75	12.444	28.969	1.2191	3.86183e-06	2.27142e-05
CDCA3	12	0	0	0	0	0	0	0	0	0	23	7	7	20	8	5	5	0	8	5	0.21	0	0	0	0	0	0	0	0	0	0.32	0.1	0.1	0.28	0.11	0.08	0.34	0	0.56	0.35	0.021	0.224	3.415	0.014143	0.0390051
CDH15	612	238	236	352	89	97	77	194	572	457	804	1205	1676	870	936	606	274	250	290	251	10.85	4.45	4.72	6.55	1.35	1.84	1.47	3.95	11.11	6.61	11.17	17.26	22.92	12.33	13.09	9.18	18.78	17.32	20.25	17.71	5.29	16.001	1.5968	0.000225242	0.000955469
CDH16	0	0	0	0	0	0	0	0	0	0	16	0	4	21	9	24	0	0	0	0	0	0	0	0	0	0	0	0	0	0	0.22	0	0.05	0.3	0.13	0.36	0	0	0	0	0.001	0.106	6.7279	0.0156706	0.0426424
CDH23	613	332	361	417	327	176	362	304	668	400	289	159	220	229	286	178	17	35	36	10	10.87	6.21	7.22	7.76	4.94	3.35	6.9	6.19	12.97	5.78	4.02	2.28	3.01	3.25	4	2.69	1.17	2.42	2.51	0.71	7.219	2.606	-1.47	9.94322e-13	1.49382e-11
CDH6	263	59	183	161	123	58	102	111	46	200	104	85	34	104	41	18	8	0	0	10	4.66	1.1	3.66	3	1.86	1.1	1.94	2.26	0.89	2.89	1.45	1.22	0.46	1.47	0.57	0.27	0.55	0	0	0.71	2.336	0.67	-1.8018	1.63845e-06	1.02623e-05
CDIN1	971	390	1359	933	912	586	610	685	1291	1381	567	719	304	573	657	653	46	34	52	56	17.22	7.3	27.19	17.36	13.79	11.14	11.62	13.94	25.07	19.97	7.88	10.3	4.16	8.12	9.19	9.89	3.15	2.36	3.63	3.95	16.46	6.263	-1.394	6.80493e-10	7.27975e-09
CDIP1	972	756	369	462	564	308	311	435	790	527	3478	2907	2077	2933	3190	2296	308	311	295	290	17.24	14.15	7.38	8.6	8.53	5.86	5.93	8.85	15.34	7.62	48.33	41.65	28.4	41.57	44.6	34.76	21.11	21.54	20.6	20.46	9.95	32.302	1.6989	6.72246e-08	5.40857e-07
CDK1	56	66	183	158	30	0	74	66	31	68	42	8	31	48	13	21	3	0	4	0	0.99	1.24	3.66	2.94	0.45	0	1.41	1.34	0.6	0.98	0.58	0.11	0.42	0.68	0.18	0.32	0.21	0	0.28	0	1.361	0.278	-2.2915	1.6309e-05	8.59343e-05
CDK11B	274	285	229	241	227	340	330	391	529	303	3500	3337	3891	4061	2780	1514	675	620	611	664	4.86	5.33	4.58	4.48	3.43	6.47	6.29	7.96	10.27	4.38	48.64	47.81	53.21	57.56	38.87	22.92	46.26	42.95	42.67	46.86	5.805	44.775	2.9473	4.81013e-46	1.41364e-43
CDK16	1454	1446	934	1377	1830	917	1403	668	1396	1221	3459	3209	3535	4462	4032	2889	911	955	936	844	25.78	27.07	18.68	25.63	27.66	17.44	26.73	13.6	27.11	17.66	48.07	45.97	48.34	63.24	56.37	43.74	62.43	66.15	65.37	59.56	22.736	55.924	1.2985	4.32337e-10	4.74936e-09
CDK18	69	75	22	21	114	26	41	0	40	20	838	520	293	794	337	222	39	53	35	35	1.22	1.4	0.44	0.39	1.72	0.49	0.78	0	0.78	0.29	11.65	7.45	4.01	11.25	4.71	3.36	2.67	3.67	2.44	2.47	0.751	5.368	2.8375	4.41196e-07	3.06017e-06
CDK2AP1	786	869	668	1039	934	1319	1019	902	814	799	1865	3144	2705	2414	2622	2658	548	525	546	520	13.94	16.27	13.36	19.34	14.12	25.08	19.42	18.36	15.81	11.55	25.92	45.04	36.99	34.22	36.66	40.24	37.55	36.37	38.13	36.69	16.725	36.781	1.137	1.41501e-05	7.54866e-05
CDK2AP2	79	112	0	98	382	200	234	281	114	102	591	560	487	1021	489	607	148	170	126	157	1.4	2.1	0	1.82	5.77	3.8	4.46	5.72	2.21	1.47	8.21	8.02	6.66	14.47	6.84	9.19	10.14	11.78	8.8	11.08	2.875	9.519	1.7272	0.00913832	0.0265109
CDK5R1	25	17	14	22	46	8	0	0	31	13	60	133	78	89	124	59	28	31	28	28	0.44	0.32	0.28	0.41	0.7	0.15	0	0	0.6	0.19	0.83	1.91	1.07	1.26	1.73	0.89	1.92	2.15	1.96	1.98	0.309	1.57	2.3451	4.43372e-05	0.000216318
CDK5RAP2	524	434	292	551	404	271	307	383	672	411	1256	1277	1178	1518	1288	815	201	188	183	167	9.29	8.12	5.84	10.25	6.11	5.15	5.85	7.8	13.05	5.94	17.45	18.29	16.11	21.52	18.01	12.34	13.77	13.02	12.78	11.78	7.74	15.507	1.0025	0.000281645	0.00116987
CDK5RAP3	271	331	224	203	449	179	310	346	240	217	775	772	727	1120	511	733	167	130	137	133	4.81	6.2	4.48	3.78	6.79	3.4	5.91	7.04	4.66	3.14	10.77	11.06	9.94	15.87	7.14	11.1	11.44	9	9.57	9.39	5.021	10.528	1.0682	0.00101821	0.00373943
CDK6	1207	1085	2012	1845	802	833	1020	803	967	1673	381	364	367	432	286	270	102	112	93	83	21.4	20.31	40.25	34.34	12.12	15.84	19.44	16.34	18.78	24.19	5.29	5.21	5.02	6.12	4	4.09	6.99	7.76	6.5	5.86	22.301	5.684	-1.9721	1.42494e-41	3.03015e-39
CDK9	1038	1112	586	874	962	663	1015	648	1467	666	2625	2606	2688	3331	1854	1790	522	493	488	478	18.41	20.81	11.72	16.27	14.54	12.61	19.34	13.19	28.49	9.63	36.48	37.33	36.76	47.21	25.92	27.1	35.77	34.15	34.08	33.73	16.501	34.853	1.0787	6.44513e-06	3.66157e-05
CDKN1A	433	968	787	301	426	284	360	311	1974	538	843	3941	8437	4813	5839	3390	3724	3660	3733	3545	7.68	18.12	15.74	5.6	6.44	5.4	6.86	6.33	38.33	7.78	11.71	56.46	115.37	68.22	81.63	51.33	255.21	253.52	260.71	250.16	11.828	140.432	3.5696	1.2561e-13	2.12788e-12
CDKN2D	132	129	153	131	187	176	151	26	108	60	446	278	194	269	282	463	93	68	67	74	2.34	2.41	3.06	2.44	2.83	3.35	2.88	0.53	2.1	0.87	6.2	3.98	2.65	3.81	3.94	7.01	6.37	4.71	4.68	5.22	2.281	4.857	1.0904	0.0132612	0.036896
CDKN3	97	30	93	77	62	49	57	105	108	168	15	6	17	42	23	40	0	0	0	0	1.72	0.56	1.86	1.43	0.94	0.93	1.09	2.14	2.1	2.43	0.21	0.09	0.23	0.6	0.32	0.61	0	0	0	0	1.52	0.206	-2.8834	1.60593e-09	1.63888e-08
CDON	1560	807	1668	1261	1676	1150	1724	966	1402	1908	927	511	405	873	301	218	136	123	118	133	27.66	15.11	33.37	23.47	25.33	21.87	32.85	19.66	27.23	27.59	12.88	7.32	5.54	12.37	4.21	3.3	9.32	8.52	8.24	9.39	25.414	8.109	-1.648	8.76343e-26	4.99382e-24
CDS1	49	19	95	24	65	77	131	0	119	50	573	180	384	675	114	424	77	85	120	102	0.87	0.36	1.9	0.45	0.98	1.46	2.5	0	2.31	0.72	7.96	2.58	5.25	9.57	1.59	6.42	5.28	5.89	8.38	7.2	1.155	6.012	2.38	1.76717e-05	9.24629e-05
CEBPB	734	1724	497	714	321	286	525	314	723	352	463	464	362	460	596	538	1775	1845	1730	1684	13.02	32.27	9.94	13.29	4.85	5.44	10	6.39	14.04	5.09	6.43	6.65	4.95	6.52	8.33	8.15	121.64	127.8	120.82	118.83	11.433	53.012	2.2131	0.00249761	0.00836673
CEBPD	1017	1923	1258	1111	357	379	584	526	2216	895	1368	2032	818	2914	916	1002	2191	2119	2263	1973	18.04	35.99	25.17	20.68	5.4	7.21	11.13	10.71	43.03	12.94	19.01	29.11	11.19	41.3	12.81	15.17	150.15	146.78	158.05	139.23	19.03	72.28	1.9253	0.00145201	0.00516086
CECR2	972	762	366	568	491	222	373	250	777	541	3639	1368	1581	2098	1303	845	326	276	317	241	17.24	14.26	7.32	10.57	7.42	4.22	7.11	5.09	15.09	7.82	50.57	19.6	21.62	29.74	18.22	12.79	22.34	19.12	22.14	17.01	9.614	23.315	1.278	0.000686972	0.00263699
CELF1	2290	2065	2059	2017	2732	1598	1637	1796	3467	1897	5296	7585	9610	6376	6820	3789	1316	1365	1288	1387	40.61	38.65	41.19	37.54	41.3	30.39	31.19	36.55	67.33	27.43	73.59	108.66	131.41	90.37	95.35	57.37	90.19	94.55	89.95	97.88	39.218	92.932	1.2447	4.34437e-09	4.1669e-08
CELSR2	244	159	99	166	264	52	104	121	387	103	1602	664	890	768	720	368	117	91	76	75	4.33	2.98	1.98	3.09	3.99	0.99	1.98	2.46	7.52	1.49	22.26	9.51	12.17	10.89	10.07	5.57	8.02	6.3	5.31	5.29	3.081	9.539	1.6304	6.68595e-05	0.000315607
CENPE	54	13	111	146	24	0	0	0	37	36	0	0	16	16	12	8	0	0	0	0	0.96	0.24	2.22	2.72	0.36	0	0	0	0.72	0.52	0	0	0.22	0.23	0.17	0.12	0	0	0	0	0.774	0.074	-3.3867	0.00159258	0.00560715
CENPF	141	103	247	438	96	106	199	133	36	127	24	12	37	41	10	23	0	8	0	7	2.5	1.93	4.94	8.15	1.45	2.02	3.79	2.71	0.7	1.84	0.33	0.17	0.51	0.58	0.14	0.35	0	0.55	0	0.49	3.003	0.312	-3.2668	9.70258e-17	2.41696e-15
CENPJ	169	86	138	175	218	188	92	101	205	194	104	40	75	155	47	24	13	6	10	10	3	1.61	2.76	3.26	3.3	3.58	1.75	2.06	3.98	2.81	1.45	0.57	1.03	2.2	0.66	0.36	0.89	0.42	0.7	0.71	2.811	0.899	-1.6447	1.49851e-13	2.51411e-12
CENPV	192	366	151	148	305	226	157	143	203	174	583	573	480	561	568	662	141	144	164	167	3.4	6.85	3.02	2.75	4.61	4.3	2.99	2.91	3.94	2.52	8.1	8.21	6.56	7.95	7.94	10.02	9.66	9.97	11.45	11.78	3.729	9.164	1.2972	7.71069e-06	4.32606e-05
CENPX	181	201	184	191	206	103	184	44	77	147	339	335	452	399	300	489	82	88	94	94	3.21	3.76	3.68	3.55	3.11	1.96	3.51	0.9	1.5	2.13	4.71	4.8	6.18	5.66	4.19	7.4	5.62	6.1	6.56	6.63	2.731	5.785	1.0829	0.00432817	0.013651
CEP104	1010	461	384	744	926	569	804	1101	1431	546	3224	4340	5280	3731	4655	3917	761	800	793	689	17.91	8.63	7.68	13.85	14	10.82	15.32	22.41	27.79	7.9	44.8	62.17	72.2	52.88	65.08	59.31	52.15	55.41	55.38	48.62	14.631	56.8	1.9569	1.21195e-12	1.80112e-11
CEP112	276	125	351	218	221	197	191	164	235	281	70	100	45	90	96	12	19	17	10	11	4.89	2.34	7.02	4.06	3.34	3.75	3.64	3.34	4.56	4.06	0.97	1.43	0.62	1.28	1.34	0.18	1.3	1.18	0.7	0.78	4.1	0.978	-2.0677	7.55736e-21	2.83602e-19
CEP128	140	200	218	283	123	110	0	0	281	168	108	37	75	116	48	31	13	18	16	9	2.48	3.74	4.36	5.27	1.86	2.09	0	0	5.46	2.43	1.5	0.53	1.03	1.64	0.67	0.47	0.89	1.25	1.12	0.64	2.769	0.974	-1.5074	0.00147272	0.00522666
CEP131	143	140	71	60	144	82	58	88	110	135	702	368	364	795	432	290	92	126	96	138	2.54	2.62	1.42	1.12	2.18	1.56	1.11	1.79	2.14	1.95	9.76	5.27	4.98	11.27	6.04	4.39	6.3	8.73	6.7	9.74	1.843	7.318	1.9894	1.07153e-12	1.60337e-11
CEP162	358	242	368	509	211	434	332	204	486	472	466	205	274	234	234	97	28	37	28	39	6.35	4.53	7.36	9.47	3.19	8.25	6.33	4.15	9.44	6.83	6.48	2.94	3.75	3.32	3.27	1.47	1.92	2.56	1.96	2.75	6.59	3.042	-1.1153	8.28713e-11	9.94303e-10
CEP170B	49	32	0	20	0	66	86	44	42	9	149	236	197	356	102	77	78	71	64	60	0.87	0.6	0	0.37	0	1.26	1.64	0.9	0.82	0.13	2.07	3.38	2.69	5.05	1.43	1.17	5.35	4.92	4.47	4.23	0.659	3.476	2.3991	0.000968516	0.00358006
CEP350	6515	3842	9787	7802	7323	6685	5245	5535	11076	8865	5436	5463	5595	4866	4539	3035	893	854	876	884	115.54	71.91	195.79	145.19	110.7	127.12	99.94	112.65	215.08	128.19	75.54	78.26	76.51	68.97	63.46	45.95	61.2	59.15	61.18	62.38	132.211	65.26	-1.0186	3.32835e-24	1.68062e-22
CEP57L1	385	212	560	443	407	359	380	150	509	456	270	362	256	208	218	207	10	17	20	11	6.83	3.97	11.2	8.24	6.15	6.83	7.24	3.05	9.88	6.59	3.75	5.19	3.5	2.95	3.05	3.13	0.69	1.18	1.4	0.78	6.998	2.562	-1.4497	7.80146e-09	7.19771e-08
CEP70	820	902	1113	854	843	1075	861	715	1082	1073	590	302	323	411	334	298	14	22	5	15	14.54	16.88	22.27	15.89	12.74	20.44	16.41	14.55	21.01	15.52	8.2	4.33	4.42	5.83	4.67	4.51	0.96	1.52	0.35	1.06	17.025	3.585	-2.2476	1.42716e-13	2.40434e-12
CEP85L	2509	1431	5073	3321	2202	2279	1989	1533	4573	4419	2531	2498	1811	1797	1643	1305	125	129	125	157	44.49	26.78	101.48	61.8	33.29	43.34	37.9	31.2	88.8	63.9	35.17	35.79	24.76	25.47	22.97	19.76	8.57	8.94	8.73	11.08	53.298	20.124	-1.4052	1.29581e-09	1.34177e-08
CERKL	7	38	100	139	135	166	106	0	26	56	38	24	36	23	24	46	0	0	0	0	0.12	0.71	2	2.59	2.04	3.16	2.02	0	0.5	0.81	0.53	0.34	0.49	0.33	0.34	0.7	0	0	0	0	1.395	0.273	-2.3533	0.000404141	0.00162627
CERS1	184	45	76	65	26	41	64	76	170	50	1171	401	481	353	480	395	47	64	52	61	3.26	0.84	1.52	1.21	0.39	0.78	1.22	1.55	3.3	0.72	16.27	5.74	6.58	5	6.71	5.98	3.22	4.43	3.63	4.3	1.479	6.186	2.0644	1.05951e-06	6.84431e-06
CERS2	560	580	792	429	683	640	807	447	981	476	2053	1598	1615	2048	1256	1095	435	418	452	421	9.93	10.86	15.84	7.98	10.32	12.17	15.38	9.1	19.05	6.88	28.53	22.89	22.08	29.03	17.56	16.58	29.81	28.95	31.57	29.71	11.751	25.671	1.1274	4.88658e-06	2.82585e-05
CERS6	31	65	23	69	267	206	279	103	46	73	32	29	56	89	63	34	16	20	12	12	0.55	1.22	0.46	1.28	4.04	3.92	5.32	2.1	0.89	1.06	0.44	0.42	0.77	1.26	0.88	0.51	1.1	1.39	0.84	0.85	2.084	0.846	-1.3006	2.85302e-05	0.000143978
CES4A	0	0	0	0	0	0	0	0	0	0	0	0	0	21	7	8	21	11	14	0	0	0	0	0	0	0	0	0	0	0	0	0	0	0.3	0.1	0.12	1.44	0.76	0.98	0	0.001	0.37	8.5314	0.000122077	0.00054741
CETN2	264	339	422	494	431	421	231	363	342	323	1665	964	894	1239	827	827	184	146	179	131	4.68	6.35	8.44	9.19	6.52	8.01	4.4	7.39	6.64	4.67	23.14	13.81	12.22	17.56	11.56	12.52	12.61	10.11	12.5	9.24	6.629	13.527	1.029	0.000554888	0.00217371
CFAP20DC	8	0	23	21	0	0	0	25	11	0	5	0	0	0	0	0	0	0	0	0	0.14	0	0.46	0.39	0	0	0	0.51	0.21	0	0.07	0	0	0	0	0	0	0	0	0	0.171	0.007	-4.6105	0.0170676	0.045947
CFAP210	23	4	31	15	33	18	0	0	23	37	0	13	7	7	5	9	0	0	0	0	0.41	0.07	0.62	0.28	0.5	0.34	0	0	0.45	0.54	0	0.19	0.1	0.1	0.07	0.14	0	0	0	0	0.321	0.06	-2.4195	0.00232207	0.00783691
CFAP298	451	466	332	454	534	462	405	241	511	458	1390	1487	1443	2009	1246	1312	255	216	201	222	8	8.72	6.64	8.45	8.07	8.79	7.72	4.91	9.92	6.62	19.32	21.3	19.73	28.47	17.42	19.86	17.48	14.96	14.04	15.67	7.784	18.825	1.2741	1.05611e-09	1.1045e-08
CFAP36	607	360	732	686	652	814	581	597	640	600	1332	1806	1240	2110	1307	1507	373	337	386	406	10.76	6.74	14.64	12.77	9.86	15.48	11.07	12.15	12.43	8.68	18.51	25.87	16.96	29.91	18.27	22.82	25.56	23.34	26.96	28.65	11.458	23.685	1.0476	4.6159e-05	0.000224328
CFAP44	83	49	87	99	92	49	99	81	175	136	74	27	15	30	19	5	4	0	0	0	1.47	0.92	1.74	1.84	1.39	0.93	1.89	1.65	3.4	1.97	1.03	0.39	0.21	0.43	0.27	0.08	0.27	0	0	0	1.72	0.268	-2.6821	4.42686e-11	5.46948e-10
CFAP45	48	16	48	91	98	49	174	40	47	31	4	0	8	9	0	8	4	12	6	12	0.85	0.3	0.96	1.69	1.48	0.93	3.32	0.81	0.91	0.45	0.06	0	0.11	0.13	0	0.12	0.27	0.83	0.42	0.85	1.17	0.279	-2.0682	3.68639e-05	0.000182305
CFAP47	5	6	63	3	0	11	0	0	21	6	0	0	0	0	0	0	0	0	3	0	0.09	0.11	1.26	0.06	0	0.21	0	0	0.41	0.09	0	0	0	0	0	0	0	0	0.21	0	0.223	0.021	-3.4086	0.00186413	0.00644863
CFAP54	23	44	58	41	96	0	118	197	83	126	19	17	35	59	24	8	0	0	0	0	0.41	0.82	1.16	0.76	1.45	0	2.25	4.01	1.61	1.82	0.26	0.24	0.48	0.84	0.34	0.12	0	0	0	0	1.429	0.228	-2.6479	2.96329e-05	0.000149053
CFAP91	101	65	77	90	16	0	0	24	101	98	54	47	54	27	19	14	0	0	0	0	1.79	1.22	1.54	1.67	0.24	0	0	0.49	1.96	1.42	0.75	0.67	0.74	0.38	0.27	0.21	0	0	0	0	1.033	0.302	-1.7742	0.0140435	0.038788
CFH	2550	3402	5136	2312	1120	702	1048	667	4559	3595	1946	1689	1547	1660	925	413	340	314	333	316	45.22	63.68	102.74	43.03	16.93	13.35	19.97	13.58	88.53	51.99	27.04	24.2	21.15	23.53	12.93	6.25	23.3	21.75	23.26	22.3	45.902	20.571	-1.1579	1.09852e-06	7.08053e-06
CFL1	525	866	474	616	1053	696	967	516	827	528	1677	2777	2972	2857	2169	2012	688	705	650	697	9.31	16.21	9.48	11.46	15.92	13.24	18.43	10.5	16.06	7.64	23.3	39.78	40.64	40.49	30.32	30.46	47.15	48.83	45.4	49.19	12.825	39.556	1.6249	5.71135e-11	6.97414e-10
CFL2	7874	9106	12155	13645	14699	13317	10221	10944	10579	17448	70967	69866	51880	83814	37098	40739	3327	3194	3212	3201	139.64	170.44	243.16	253.93	222.19	253.24	194.76	222.74	205.43	252.31	986.18	1000.89	709.4	1187.95	518.64	616.81	228	221.24	224.33	225.88	215.784	591.932	1.4558	0.0012783	0.00459402
CFLAR	1236	1422	1173	1439	1910	1476	1014	950	1132	1133	1028	781	661	807	564	435	186	154	160	142	21.92	26.62	23.47	26.78	28.87	28.07	19.32	19.34	21.98	16.38	14.29	11.19	9.04	11.44	7.88	6.59	12.75	10.67	11.17	10.02	23.275	10.504	-1.1478	7.92411e-34	9.33355e-32
CGAS	50	0	67	17	21	65	92	0	38	20	36	10	8	3	0	7	5	0	0	6	0.89	0	1.34	0.32	0.32	1.24	1.75	0	0.74	0.29	0.5	0.14	0.11	0.04	0	0.11	0.34	0	0	0.42	0.689	0.166	-2.0533	0.00283979	0.00937967
CH25H	25	46	14	10	11	0	17	0	24	36	256	114	127	145	319	296	13	27	20	11	0.44	0.86	0.28	0.19	0.17	0	0.32	0	0.47	0.52	3.56	1.63	1.74	2.06	4.46	4.48	0.89	1.87	1.4	0.78	0.325	2.287	2.8149	7.94725e-06	4.44829e-05
CHAC1	0	0	0	0	0	0	0	0	7	0	12	0	18	8	16	39	12	0	8	8	0	0	0	0	0	0	0	0	0.14	0	0.17	0	0.25	0.11	0.22	0.59	0.82	0	0.56	0.56	0.014	0.328	4.5502	0.000396379	0.00159872
CHAMP1	383	535	329	406	488	430	454	362	925	489	2132	1666	2150	2366	2230	1156	490	489	500	460	6.79	10.01	6.58	7.56	7.38	8.18	8.65	7.37	17.96	7.07	29.63	23.87	29.4	33.53	31.18	17.5	33.58	33.87	34.92	32.46	8.755	29.994	1.7765	4.15182e-18	1.18038e-16
CHCHD10	1518	3112	390	1579	2293	1145	1697	1366	749	1057	4022	3027	2778	6135	3829	5119	4896	5007	4981	4924	26.92	58.25	7.8	29.38	34.66	21.77	32.34	27.8	14.54	15.28	55.89	43.36	37.99	86.96	53.53	77.5	335.52	346.82	347.87	347.47	26.874	173.291	2.6889	6.31756e-07	4.24024e-06
CHCHD2	4567	7648	5216	4190	5151	4502	3902	3969	3489	4721	10343	14177	13662	15782	12462	17525	3013	2925	2860	2969	80.99	143.15	104.34	77.98	77.86	85.61	74.35	80.78	67.75	68.27	143.73	203.1	186.81	223.69	174.22	265.34	206.48	202.61	199.74	209.51	86.108	201.523	1.2267	3.40377e-07	2.40644e-06
CHD3	699	457	328	738	712	354	627	542	929	341	1872	1485	1368	2436	1467	761	334	304	330	293	12.4	8.55	6.56	13.73	10.76	6.73	11.95	11.03	18.04	4.93	26.01	21.27	18.71	34.53	20.51	11.52	22.89	21.06	23.05	20.68	10.468	22.023	1.073	0.000996163	0.00367279
CHD4	2588	2838	1161	2422	2607	1699	2089	1349	3777	1809	8029	9952	8562	8856	6117	3119	1304	1286	1280	1350	45.9	53.12	23.23	45.07	39.41	32.31	39.81	27.46	73.35	26.16	111.57	142.57	117.08	125.52	85.52	47.22	89.36	89.08	89.4	95.27	40.582	99.259	1.2904	4.58727e-06	2.66929e-05
CHD7	1614	1028	943	1333	921	730	864	940	4900	1594	2246	2990	4883	3159	6004	2565	971	924	944	894	28.62	19.24	18.86	24.81	13.92	13.88	16.46	19.13	95.15	23.05	31.21	42.83	66.77	44.77	83.94	38.84	66.54	64	65.93	63.09	27.312	56.792	1.0562	0.0135341	0.0375953
CHD9	4603	2764	6970	4908	4754	3616	3490	3069	7051	6421	3709	2739	3301	2509	2584	1134	308	326	289	279	81.63	51.74	139.43	91.34	71.86	68.76	66.5	62.46	136.92	92.85	51.54	39.24	45.14	35.56	36.13	17.17	21.11	22.58	20.18	19.69	86.349	30.834	-1.4857	9.36607e-19	2.8354e-17
CHD9NB	38	35	37	31	70	52	164	55	58	62	18	15	31	23	0	7	4	5	2	2	0.67	0.66	0.74	0.58	1.06	0.99	3.12	1.12	1.13	0.9	0.25	0.21	0.42	0.33	0	0.11	0.27	0.35	0.14	0.14	1.097	0.222	-2.3049	6.5686e-10	7.05289e-09
CHEK1	13	18	83	38	25	28	50	0	6	17	17	8	4	30	0	8	0	0	0	0	0.23	0.34	1.66	0.71	0.38	0.53	0.95	0	0.12	0.25	0.24	0.11	0.05	0.43	0	0.12	0	0	0	0	0.517	0.095	-2.4442	0.000748289	0.00283615
CHERP	219	129	130	148	70	138	216	127	261	116	1421	1201	1459	1243	1252	499	280	321	291	294	3.88	2.41	2.6	2.75	1.06	2.62	4.12	2.58	5.07	1.68	19.75	17.21	19.95	17.62	17.5	7.56	19.19	22.23	20.32	20.75	2.877	18.208	2.6619	3.52614e-26	2.09138e-24
CHFR	373	468	305	382	354	177	302	258	637	297	1614	1443	1313	1667	1204	854	272	278	252	231	6.61	8.76	6.1	7.11	5.35	3.37	5.75	5.25	12.37	4.29	22.43	20.67	17.95	23.63	16.83	12.93	18.64	19.26	17.6	16.3	6.496	18.624	1.5195	8.03367e-13	1.22667e-11
CHIC1	85	104	173	122	175	176	143	127	114	140	93	49	110	64	12	15	7	5	7	8	1.51	1.95	3.46	2.27	2.65	3.35	2.72	2.58	2.21	2.02	1.29	0.7	1.5	0.91	0.17	0.23	0.48	0.35	0.49	0.56	2.472	0.668	-1.8878	1.48181e-12	2.16526e-11
CHIT1	140	62	254	170	52	35	73	60	464	390	59	40	25	25	17	0	7	15	4	7	2.48	1.16	5.08	3.16	0.79	0.67	1.39	1.22	9.01	5.64	0.82	0.57	0.34	0.35	0.24	0	0.48	1.04	0.28	0.49	3.06	0.461	-2.7307	6.58481e-10	7.06739e-09
CHKA	54	42	50	42	81	0	0	0	59	28	687	170	368	295	465	432	131	122	121	113	0.96	0.79	1	0.78	1.22	0	0	0	1.15	0.4	9.55	2.44	5.03	4.18	6.5	6.54	8.98	8.45	8.45	7.97	0.63	6.809	3.434	2.51467e-07	1.82401e-06
CHL1	92	70	202	117	331	269	525	163	122	70	88	102	41	188	104	45	26	17	16	12	1.63	1.31	4.04	2.18	5	5.12	10	3.32	2.37	1.01	1.22	1.46	0.56	2.66	1.45	0.68	1.78	1.18	1.12	0.85	3.598	1.296	-1.4731	3.12783e-07	2.22677e-06
CHMP4A	86	74	31	46	92	56	0	0	141	59	612	320	214	352	136	129	86	83	80	77	1.53	1.39	0.62	0.86	1.39	1.06	0	0	2.74	0.85	8.5	4.58	2.93	4.99	1.9	1.95	5.89	5.75	5.59	5.43	1.044	4.751	2.1861	0.000984603	0.00363439
CHMP4B	492	661	405	618	917	515	478	440	1126	599	5470	8027	7620	7522	5411	6127	1373	1329	1375	1307	8.73	12.37	8.1	11.5	13.86	9.79	9.11	8.96	21.87	8.66	76.01	114.99	104.2	106.61	75.65	92.77	94.09	92.06	96.03	92.23	11.295	94.464	3.0641	9.6733e-70	8.16177e-67
CHMP4C	119	137	132	149	120	55	70	0	93	134	1459	614	478	667	418	583	75	87	67	83	2.11	2.56	2.64	2.77	1.81	1.05	1.33	0	1.81	1.94	20.27	8.8	6.54	9.45	5.84	8.83	5.14	6.03	4.68	5.86	1.802	8.144	2.1761	1.5776e-05	8.32601e-05
CHMP6	389	609	269	377	292	291	310	355	245	303	1082	1106	1166	1259	872	1315	219	223	217	238	6.9	11.4	5.38	7.02	4.41	5.53	5.91	7.23	4.76	4.38	15.04	15.84	15.94	17.84	12.19	19.91	15.01	15.45	15.16	16.79	6.292	15.917	1.339	2.54943e-07	1.84768e-06
CHMP7	1427	1943	1103	1308	1603	1332	1225	1195	1149	1263	3076	3462	4067	3662	3416	3528	698	714	681	726	25.31	36.37	22.07	24.34	24.23	25.33	23.34	24.32	22.31	18.26	42.74	49.6	55.61	51.9	47.76	53.42	47.83	49.46	47.56	51.23	24.588	49.711	1.0156	4.02461e-06	2.36132e-05
CHN1	212	190	283	343	648	605	232	354	308	696	797	722	1414	646	1873	3738	308	324	332	328	3.76	3.56	5.66	6.38	9.8	11.5	4.42	7.2	5.98	10.06	11.08	10.34	19.33	9.16	26.19	56.59	21.11	22.44	23.19	23.15	6.832	22.258	1.7039	0.000186122	0.000803884
CHODL	237	217	615	193	108	131	46	99	262	445	148	88	291	65	50	33	8	10	8	9	4.2	4.06	12.3	3.59	1.63	2.49	0.88	2.01	5.09	6.43	2.06	1.26	3.98	0.92	0.7	0.5	0.55	0.69	0.56	0.64	4.268	1.186	-1.8475	2.882e-07	2.06683e-06
CHPF	376	294	256	193	131	42	105	15	282	101	1053	625	494	931	299	171	136	125	119	117	6.67	5.5	5.12	3.59	1.98	0.8	2	0.31	5.48	1.46	14.63	8.95	6.75	13.2	4.18	2.59	9.32	8.66	8.31	8.26	3.291	8.485	1.3664	0.0123602	0.0347404
CHRD	204	112	219	127	15	0	28	0	175	113	836	267	294	640	329	282	103	116	82	102	3.62	2.1	4.38	2.36	0.23	0	0.53	0	3.4	1.63	11.62	3.83	4.02	9.07	4.6	4.27	7.06	8.03	5.73	7.2	1.825	6.543	1.8421	0.0154906	0.0422318
CHRDL1	568	807	1000	698	4105	2691	2870	1511	1096	1226	1855	523	747	1230	939	475	151	163	172	169	10.07	15.11	20	12.99	62.05	51.17	54.69	30.75	21.28	17.73	25.78	7.49	10.21	17.43	13.13	7.19	10.35	11.29	12.01	11.93	29.584	12.681	-1.2221	2.40078e-07	1.74576e-06
CHRDL2	45	42	43	70	31	0	0	16	31	7	156	31	36	53	307	192	62	86	76	82	0.8	0.79	0.86	1.3	0.47	0	0	0.33	0.6	0.1	2.17	0.44	0.49	0.75	4.29	2.91	4.25	5.96	5.31	5.79	0.525	3.236	2.6238	0.000348293	0.00141899
CHRM1	12	14	0	20	0	0	0	0	47	4	0	0	0	0	0	4	0	0	0	0	0.21	0.26	0	0.37	0	0	0	0	0.91	0.06	0	0	0	0	0	0.06	0	0	0	0	0.181	0.006	-4.9149	0.0170634	0.0459404
CHRM5	6	0	19	6	0	0	0	0	15	13	0	0	0	2	0	0	0	0	0	0	0.11	0	0.38	0.11	0	0	0	0	0.29	0.19	0	0	0	0.03	0	0	0	0	0	0	0.108	0.003	-5.1699	0.0175525	0.0470362
CHRNA1	2237	909	1520	1095	2096	1964	936	817	1229	1786	10047	7978	7454	10266	5128	4853	1372	1427	1415	1329	39.67	17.01	30.41	20.38	31.68	37.35	17.84	16.63	23.87	25.83	139.62	114.29	101.93	145.51	71.69	73.48	94.02	98.84	98.82	93.78	26.067	103.198	1.9851	1.59723e-16	3.88625e-15
CHRNB1	1799	1977	1109	1012	838	934	693	816	1758	1761	3169	4165	4392	4743	2452	1576	829	726	782	684	31.9	37	22.19	18.83	12.67	17.76	13.2	16.61	34.14	25.47	44.04	59.67	60.06	67.23	34.28	23.86	56.81	50.29	54.61	48.27	22.977	49.912	1.1192	0.000898711	0.00334758
CHRND	109	72	76	73	0	65	35	0	37	61	601	196	111	1038	204	433	28	12	31	18	1.93	1.35	1.52	1.36	0	1.24	0.67	0	0.72	0.88	8.35	2.81	1.52	14.71	2.85	6.56	1.92	0.83	2.17	1.27	0.967	4.299	2.1524	0.00665266	0.0200054
CHRNE	296	278	153	246	377	528	840	574	171	331	1046	1226	310	1121	2005	2038	278	293	282	264	5.25	5.2	3.06	4.58	5.7	10.04	16.01	11.68	3.32	4.79	14.54	17.56	4.24	15.89	28.03	30.86	19.05	20.3	19.69	18.63	6.963	18.879	1.439	0.00567554	0.0173645
CHST1	320	85	107	168	123	135	114	54	105	198	333	394	265	348	160	263	127	155	124	101	5.67	1.59	2.14	3.13	1.86	2.57	2.17	1.1	2.04	2.86	4.63	5.64	3.62	4.93	2.24	3.98	8.7	10.74	8.66	7.13	2.513	6.027	1.262	0.0070217	0.0209753
CHST10	408	350	202	360	385	290	394	282	435	232	1398	779	1146	812	1081	852	261	201	201	216	7.24	6.55	4.04	6.7	5.82	5.51	7.51	5.74	8.45	3.35	19.43	11.16	15.67	11.51	15.11	12.9	17.89	13.92	14.04	15.24	6.091	14.687	1.2698	6.72459e-08	5.40862e-07
CHST8	37	68	42	51	14	32	54	0	84	84	0	0	0	0	0	0	0	0	0	0	0.66	1.27	0.84	0.95	0.21	0.61	1.03	0	1.63	1.21	0	0	0	0	0	0	0	0	0	0	0.841	0.001	-9.716	1.69541e-17	4.57639e-16
CHSY3	125	76	281	170	149	56	151	172	121	154	59	77	43	39	34	47	8	0	4	0	2.22	1.42	5.62	3.16	2.25	1.06	2.88	3.5	2.35	2.23	0.82	1.1	0.59	0.55	0.48	0.71	0.55	0	0.28	0	2.669	0.508	-2.3934	1.43464e-12	2.10457e-11
CHTOP	1851	2767	3224	1828	2722	2728	2087	1760	2513	2186	7579	7297	7698	9252	5457	5936	2736	2732	2759	2740	32.83	51.79	64.5	34.02	41.15	51.88	39.77	35.82	48.8	31.61	105.32	104.54	105.26	131.13	76.29	89.87	187.5	189.24	192.69	193.35	43.217	137.519	1.67	1.10047e-11	1.46259e-10
CIAO2B	811	1361	780	733	947	1064	849	896	862	799	1344	2293	2302	2442	1502	2318	904	890	853	897	14.38	25.47	15.6	13.64	14.32	20.23	16.18	18.24	16.74	11.55	18.68	32.85	31.48	34.61	21	35.1	61.95	61.65	59.57	63.3	16.635	42.019	1.3368	0.000119526	0.000536985
CIC	511	312	64	282	195	185	192	148	732	151	3319	3214	3517	3596	3149	1462	645	653	666	620	9.06	5.84	1.28	5.25	2.95	3.52	3.66	3.01	14.21	2.18	46.12	46.04	48.09	50.97	44.02	22.14	44.2	45.23	46.51	43.75	5.096	43.707	3.1004	8.4475e-21	3.143e-19
CIDEA	74	53	73	9	1348	683	679	615	95	33	152	116	72	208	151	186	37	51	62	52	1.31	0.99	1.46	0.17	20.38	12.99	12.94	12.52	1.84	0.48	2.11	1.66	0.98	2.95	2.11	2.82	2.54	3.53	4.33	3.67	6.508	2.67	-1.2854	0.00242475	0.00814687
CINP	1278	1670	1170	1130	929	721	799	989	857	1054	3077	2725	2738	3108	2657	3900	676	649	615	639	22.66	31.26	23.41	21.03	14.04	13.71	15.22	20.13	16.64	15.24	42.76	39.04	37.44	44.05	37.15	59.05	46.33	44.95	42.95	45.09	19.334	43.881	1.1825	1.17501e-06	7.53788e-06
CIPC	2180	3599	2461	2151	1562	1509	1477	1492	5713	2620	6768	20956	20299	10674	9817	8839	5208	5136	4938	5003	38.66	67.36	49.23	40.03	23.61	28.7	28.14	30.37	110.94	37.89	94.05	300.21	277.57	151.29	137.25	133.83	356.9	355.76	344.87	353.05	45.493	250.478	2.461	5.10623e-14	9.07327e-13
CIR1	764	358	514	952	518	318	347	325	736	737	2700	1969	1544	2622	1442	1294	254	217	202	220	13.55	6.7	10.28	17.72	7.83	6.05	6.61	6.61	14.29	10.66	37.52	28.21	21.11	37.16	20.16	19.59	17.41	15.03	14.11	15.52	10.03	22.582	1.1709	0.000910163	0.00338638
CIRBP	834	743	513	562	900	500	769	540	722	798	3821	1044	1312	2138	928	1328	358	376	370	419	14.79	13.91	10.26	10.46	13.6	9.51	14.65	10.99	14.02	11.54	53.1	14.96	17.94	30.3	12.97	20.11	24.53	26.04	25.84	29.57	12.373	25.536	1.0453	0.00397587	0.0126651
CISH	235	823	149	57	81	62	304	0	1238	157	3086	2292	2638	2374	7159	4868	222	192	251	243	4.17	15.4	2.98	1.06	1.22	1.18	5.79	0	24.04	2.27	42.88	32.83	36.07	33.65	100.09	73.7	15.21	13.3	17.53	17.15	5.811	38.241	2.7183	0.000458025	0.00182373
CIT	108	23	131	116	109	17	13	119	150	59	22	57	39	42	30	15	14	6	2	9	1.92	0.43	2.62	2.16	1.65	0.32	0.25	2.42	2.91	0.85	0.31	0.82	0.53	0.6	0.42	0.23	0.96	0.42	0.14	0.64	1.553	0.507	-1.615	2.25828e-06	1.38202e-05
CIZ1	412	381	77	188	444	271	426	273	427	270	2045	2089	2958	3517	2428	1931	385	336	363	429	7.31	7.13	1.54	3.5	6.71	5.15	8.12	5.56	8.29	3.9	28.42	29.93	40.45	49.85	33.94	29.24	26.38	23.27	25.35	30.27	5.721	31.71	2.4706	1.23949e-16	3.04128e-15
CKM	131053	125053	53803	100816	138728	117130	120628	113361	93476	51152	713098	789263	790126	611675	1057235	1649157	165844	164829	162422	161435	2324.07	2340.68	1076.31	1876.17	2097.06	2227.39	2298.54	2307.23	1815.2	739.69	9909.41	11306.9	10804.1	8669.63	14780.6	24969	11365.3	11417.2	11343.6	11391.9	1910.23	12595.8	2.7211	4.23905e-21	1.63776e-19
CKMT2	25086	53081	33646	39932	33148	22569	24616	22213	25262	28421	22899	49811	59480	75739	65407	58414	30598	30280	29761	29570	444.87	993.54	673.08	743.13	501.08	429.18	469.05	452.1	490.56	410.99	318.21	713.59	813.33	1073.49	914.42	884.41	2096.88	2097.4	2078.51	2086.66	560.758	1307.69	1.2216	0.00580091	0.0177005
CKS2	18	43	16	27	0	0	48	0	24	36	16	121	70	35	96	61	86	94	63	59	0.32	0.8	0.32	0.5	0	0	0.91	0	0.47	0.52	0.22	1.73	0.96	0.5	1.34	0.92	5.89	6.51	4.4	4.16	0.384	2.663	2.7939	0.00113975	0.00414565
CLASRP	94	63	67	102	157	23	0	76	180	47	784	631	594	954	510	237	246	195	214	196	1.67	1.18	1.34	1.9	2.37	0.44	0	1.55	3.5	0.68	10.89	9.04	8.12	13.52	7.13	3.59	16.86	13.51	14.95	13.83	1.463	11.144	2.9293	4.18498e-09	4.02583e-08
CLCA1	21	15	9	19	11	11	2	0	17	21	0	0	3	2	0	0	0	0	0	0	0.37	0.28	0.18	0.35	0.17	0.21	0.04	0	0.33	0.3	0	0	0.04	0.03	0	0	0	0	0	0	0.223	0.007	-4.9935	5.1472e-07	3.52066e-06
CLCA2	18	5	24	12	16	7	8	0	22	27	0	0	0	5	0	0	0	0	0	0	0.32	0.09	0.48	0.22	0.24	0.13	0.15	0	0.43	0.39	0	0	0	0.07	0	0	0	0	0	0	0.245	0.007	-5.1293	1.46496e-06	9.25545e-06
CLCA3	201	62	274	220	138	168	99	89	237	270	7	0	0	5	8	0	0	0	0	0	3.56	1.16	5.48	4.09	2.09	3.19	1.89	1.81	4.6	3.9	0.1	0	0	0.07	0.11	0	0	0	0	0	3.177	0.028	-6.8261	8.33314e-36	1.12351e-33
CLCA4	35	24	34	37	26	19	60	34	41	46	3	0	0	0	0	0	0	0	0	0	0.62	0.45	0.68	0.69	0.39	0.36	1.14	0.69	0.8	0.67	0.04	0	0	0	0	0	0	0	0	0	0.649	0.004	-7.3421	2.20144e-21	8.67184e-20
CLCF1	66	17	27	25	18	23	78	68	72	18	1156	171	84	476	138	79	71	56	64	65	1.17	0.32	0.54	0.47	0.27	0.44	1.49	1.38	1.4	0.26	16.06	2.45	1.15	6.75	1.93	1.2	4.87	3.88	4.47	4.59	0.774	4.735	2.613	1.70243e-06	1.06401e-05
CLCN1	2581	2483	1332	2216	1241	1453	1524	1524	1709	1559	8469	3979	3745	4693	6474	7334	758	659	682	658	45.77	46.48	26.65	41.24	18.76	27.63	29.04	31.02	33.19	22.54	117.69	57	51.21	66.52	90.51	111.04	51.95	45.65	47.63	46.43	32.232	68.563	1.0889	0.00330697	0.0107597
CLCN5	1629	885	3040	1377	916	816	771	1074	3388	2482	495	1030	1838	637	1145	536	261	250	207	219	28.89	16.57	60.81	25.63	13.85	15.52	14.69	21.86	65.79	35.89	6.88	14.76	25.13	9.03	16.01	8.12	17.89	17.32	14.46	15.45	29.95	14.505	-1.046	7.35239e-07	4.88094e-06
CLCNKA	36	20	0	15	0	46	10	0	15	0	474	146	65	312	65	105	28	27	23	32	0.64	0.37	0	0.28	0	0.87	0.19	0	0.29	0	6.59	2.09	0.89	4.42	0.91	1.59	1.92	1.87	1.61	2.26	0.264	2.415	3.1934	0.000149149	0.000657864
CLDN10	13	0	6	0	275	44	33	87	0	5	5	0	0	16	15	4	0	0	0	0	0.23	0	0.12	0	4.16	0.84	0.63	1.77	0	0.07	0.07	0	0	0.23	0.21	0.06	0	0	0	0	0.782	0.057	-3.7781	0.000618186	0.00239864
CLDN20	83	23	34	81	82	0	37	47	175	114	16	9	0	22	16	9	0	0	0	0	1.47	0.43	0.68	1.51	1.24	0	0.71	0.96	3.4	1.65	0.22	0.13	0	0.31	0.22	0.14	0	0	0	0	1.205	0.102	-3.5624	2.71889e-07	1.9591e-06
CLDND1	604	697	1505	875	1146	1162	729	832	732	777	1747	1988	2096	1831	1896	3756	601	523	606	576	10.71	13.05	30.11	16.28	17.32	22.1	13.89	16.93	14.21	11.24	24.28	28.48	28.66	25.95	26.51	56.87	41.19	36.23	42.32	40.65	16.584	35.114	1.0823	0.00150999	0.00533863
CLEC12A	45	53	259	184	133	337	361	133	95	133	74	72	58	41	43	42	11	15	13	15	0.8	0.99	5.18	3.42	2.01	6.41	6.88	2.71	1.84	1.92	1.03	1.03	0.79	0.58	0.6	0.64	0.75	1.04	0.91	1.06	3.216	0.843	-1.9317	1.56074e-11	2.03402e-10
CLEC16A	606	521	361	468	325	132	409	430	937	386	1494	1870	1882	2117	1761	613	285	283	296	269	10.75	9.75	7.22	8.71	4.91	2.51	7.79	8.75	18.2	5.58	20.76	26.79	25.73	30.01	24.62	9.28	19.53	19.6	20.67	18.98	8.417	21.597	1.3595	6.88506e-05	0.00032442
CLEC2B	57	20	76	78	51	27	0	101	43	46	20	34	14	34	11	19	4	10	4	6	1.01	0.37	1.52	1.45	0.77	0.51	0	2.06	0.84	0.67	0.28	0.49	0.19	0.48	0.15	0.29	0.27	0.69	0.28	0.42	0.92	0.354	-1.3779	0.000144315	0.000638374
CLEC2D	142	137	252	287	224	413	379	201	144	122	49	75	57	21	23	91	26	18	21	25	2.52	2.56	5.04	5.34	3.39	7.85	7.22	4.09	2.8	1.76	0.68	1.07	0.78	0.3	0.32	1.38	1.78	1.25	1.47	1.76	4.257	1.079	-1.9801	1.45797e-12	2.1352e-11
CLIC3	66	63	88	76	111	100	47	7	61	72	154	217	185	199	29	148	69	75	86	53	1.17	1.18	1.76	1.41	1.68	1.9	0.9	0.14	1.18	1.04	2.14	3.11	2.53	2.82	0.41	2.24	4.73	5.2	6.01	3.74	1.236	3.293	1.4137	0.0107958	0.0307598
CLIP3	57	35	14	21	41	19	37	0	90	32	187	216	115	224	77	45	17	15	19	24	1.01	0.66	0.28	0.39	0.62	0.36	0.71	0	1.75	0.46	2.6	3.09	1.57	3.17	1.08	0.68	1.17	1.04	1.33	1.69	0.624	1.742	1.4811	0.0139825	0.0386561
CLK2	626	422	508	514	516	330	213	280	813	379	1005	1154	1237	1176	913	648	302	291	302	303	11.1	7.9	10.16	9.57	7.8	6.28	4.06	5.7	15.79	5.48	13.97	16.53	16.91	16.67	12.76	9.81	20.7	20.16	21.09	21.38	8.384	16.998	1.0197	0.000824903	0.00309558
CLK3	518	881	437	471	728	355	574	323	772	468	2371	1505	1273	2233	1252	1033	407	403	426	437	9.19	16.49	8.74	8.77	11	6.75	10.94	6.57	14.99	6.77	32.95	21.56	17.41	31.65	17.5	15.64	27.89	27.91	29.75	30.84	10.021	25.31	1.3367	3.39985e-07	2.40472e-06
CLMN	613	431	387	354	385	117	442	311	762	370	294	290	271	344	223	133	44	46	39	45	10.87	8.07	7.74	6.59	5.82	2.22	8.42	6.33	14.8	5.35	4.09	4.15	3.71	4.88	3.12	2.01	3.02	3.19	2.72	3.18	7.621	3.407	-1.1615	1.22934e-12	1.82419e-11
CLN3	184	338	125	198	160	86	192	212	207	196	569	397	463	400	325	440	135	111	136	110	3.26	6.33	2.5	3.68	2.42	1.64	3.66	4.31	4.02	2.83	7.91	5.69	6.33	5.67	4.54	6.66	9.25	7.69	9.5	7.76	3.465	7.1	1.035	0.00531	0.0163861
CLN6	155	99	26	77	55	18	150	0	88	52	746	270	341	278	284	339	47	35	40	43	2.75	1.85	0.52	1.43	0.83	0.34	2.86	0	1.71	0.75	10.37	3.87	4.66	3.94	3.97	5.13	3.22	2.42	2.79	3.03	1.304	4.34	1.7348	0.00554284	0.0170222
CLNK	64	71	107	382	0	42	0	68	51	51	19	24	33	8	25	24	0	3	0	0	1.13	1.33	2.14	7.11	0	0.8	0	1.38	0.99	0.74	0.26	0.34	0.45	0.11	0.35	0.36	0	0.21	0	0	1.562	0.208	-2.9087	0.000103941	0.000473225
CLP1	122	193	117	106	98	91	98	157	148	127	181	252	224	258	200	132	128	135	139	112	2.16	3.61	2.34	1.97	1.48	1.73	1.87	3.2	2.87	1.84	2.52	3.61	3.06	3.66	2.8	2	8.77	9.35	9.71	7.9	2.307	5.338	1.2103	0.0140291	0.0387564
CLPP	718	1167	448	576	650	480	574	423	647	592	2008	2339	2376	2409	1979	3066	696	655	670	680	12.73	21.84	8.96	10.72	9.83	9.13	10.94	8.61	12.56	8.56	27.9	33.51	32.49	34.14	27.67	46.42	47.7	45.37	46.79	47.99	11.388	38.998	1.7759	1.40408e-13	2.36783e-12
CLPTM1	933	1483	648	968	989	734	783	702	1097	731	4937	5479	5640	5805	5159	5349	974	974	946	912	16.55	27.76	12.96	18.01	14.95	13.96	14.92	14.29	21.3	10.57	68.61	78.49	77.12	82.28	72.12	80.99	66.75	67.47	66.07	64.36	16.527	72.426	2.1317	7.02432e-34	8.35128e-32
CLPTM1L	397	635	320	227	509	451	535	421	531	357	1064	1788	2611	2117	794	1479	352	362	376	340	7.04	11.89	6.4	4.22	7.69	8.58	10.19	8.57	10.31	5.16	14.79	25.61	35.7	30.01	11.1	22.39	24.12	25.07	26.26	23.99	8.005	23.904	1.5783	9.06996e-08	7.1156e-07
CLTA	895	1305	1099	1127	858	1036	566	696	1048	901	2626	2607	2376	3025	1749	2361	545	527	548	543	15.87	24.43	21.99	20.97	12.97	19.7	10.79	14.17	20.35	13.03	36.49	37.35	32.49	42.88	24.45	35.75	37.35	36.5	38.27	38.32	17.427	35.985	1.0461	8.73619e-07	5.73266e-06
CLTB	3025	3690	1252	1921	2220	1935	1808	1712	1932	1963	4271	5582	6101	6043	4430	7719	2309	2398	2331	2328	53.64	69.07	25.05	35.75	33.56	36.8	34.45	34.84	37.52	28.39	59.35	79.97	83.42	85.65	61.93	116.87	158.24	166.1	162.8	164.28	38.907	113.861	1.5492	2.92288e-06	1.75507e-05
CLUH	2104	1807	377	1290	1576	640	1068	1057	1388	716	11810	6852	7555	8680	7318	5070	1500	1426	1451	1382	37.31	33.82	7.54	24.01	23.82	12.17	20.35	21.51	26.95	10.35	164.12	98.16	103.31	123.03	102.31	76.76	102.8	98.77	101.34	97.52	21.783	106.812	2.2938	2.691e-15	5.63537e-14
CLVS1	11	0	40	5	0	0	0	0	32	0	0	0	0	0	0	0	0	0	0	0	0.2	0	0.8	0.09	0	0	0	0	0.62	0	0	0	0	0	0	0	0	0	0	0	0.171	0.001	-7.4179	0.0148643	0.0407409
CMAS	384	436	704	804	676	736	614	420	503	424	2317	1331	1549	2044	1591	1500	393	377	380	345	6.81	8.16	14.08	14.96	10.22	14	11.7	8.55	9.77	6.13	32.2	19.07	21.18	28.97	22.24	22.71	26.93	26.11	26.54	24.35	10.438	25.03	1.2618	6.43766e-08	5.19061e-07
CMKLR2	52	49	71	72	3	44	34	0	114	75	57	27	50	19	31	0	4	10	0	0	0.92	0.92	1.42	1.34	0.05	0.84	0.65	0	2.21	1.08	0.79	0.39	0.68	0.27	0.43	0	0.27	0.69	0	0	0.943	0.352	-1.4217	0.0149349	0.0408959
CMTM7	194	189	185	140	175	133	273	43	259	208	136	133	73	119	51	32	38	20	33	18	3.44	3.54	3.7	2.61	2.65	2.53	5.2	0.88	5.03	3.01	1.89	1.91	1	1.69	0.71	0.48	2.6	1.39	2.3	1.27	3.259	1.524	-1.0966	3.61643e-08	3.02305e-07
CMTR2	213	233	401	283	278	287	276	148	297	299	150	114	215	162	200	169	30	20	21	15	3.78	4.36	8.02	5.27	4.2	5.46	5.26	3.01	5.77	4.32	2.08	1.63	2.94	2.3	2.8	2.56	2.06	1.39	1.47	1.06	4.945	2.029	-1.2852	1.69333e-16	4.09721e-15
CNDP2	236	231	102	190	190	247	252	47	216	159	660	437	407	758	289	203	171	144	185	159	4.19	4.32	2.04	3.54	2.87	4.7	4.8	0.96	4.19	2.3	9.17	6.26	5.57	10.74	4.04	3.07	11.72	9.97	12.92	11.22	3.391	8.468	1.3203	0.00215709	0.00734645
CNGA3	29	19	34	55	38	0	131	0	32	38	16	19	8	14	8	20	0	3	5	3	0.51	0.36	0.68	1.02	0.57	0	2.5	0	0.62	0.55	0.22	0.27	0.11	0.2	0.11	0.3	0	0.21	0.35	0.21	0.681	0.198	-1.7822	0.000973543	0.00359661
CNKSR1	552	489	272	223	409	291	135	140	373	253	2798	1940	2275	3031	1838	1334	311	301	297	267	9.79	9.15	5.44	4.15	6.18	5.53	2.57	2.85	7.24	3.66	38.88	27.79	31.11	42.96	25.7	20.2	21.31	20.85	20.74	18.84	5.656	26.838	2.2464	4.54461e-15	9.22179e-14
CNKSR3	165	73	136	169	127	157	102	159	189	137	645	295	247	782	502	628	77	89	69	91	2.93	1.37	2.72	3.15	1.92	2.99	1.94	3.24	3.67	1.98	8.96	4.23	3.38	11.08	7.02	9.51	5.28	6.16	4.82	6.42	2.591	6.686	1.3676	3.29422e-05	0.000164215
CNN1	181	59	82	80	151	142	118	368	138	89	1893	1349	593	1165	1356	2310	69	90	78	83	3.21	1.1	1.64	1.49	2.28	2.7	2.25	7.49	2.68	1.29	26.31	19.33	8.11	16.51	18.96	34.97	4.73	6.23	5.45	5.86	2.613	14.646	2.4867	9.84494e-07	6.39445e-06
CNNM2	986	324	1223	1029	858	316	677	413	1548	990	301	222	152	353	155	100	19	31	35	22	17.49	6.06	24.47	19.15	12.97	6.01	12.9	8.41	30.06	14.32	4.18	3.18	2.08	5	2.17	1.51	1.3	2.15	2.44	1.55	15.184	2.556	-2.5706	6.50374e-27	4.13897e-25
CNNM4	167	142	94	185	64	111	202	112	281	118	786	436	410	577	479	573	128	102	74	97	2.96	2.66	1.88	3.44	0.97	2.11	3.85	2.28	5.46	1.71	10.92	6.25	5.61	8.18	6.7	8.68	8.77	7.07	5.17	6.84	2.732	7.419	1.4413	3.10249e-06	1.85271e-05
CNOT11	237	620	140	127	211	303	272	177	206	241	872	784	950	924	589	545	153	226	180	166	4.2	11.6	2.8	2.36	3.19	5.76	5.18	3.6	4	3.49	12.12	11.23	12.99	13.1	8.23	8.25	10.49	15.65	12.57	11.71	4.618	11.634	1.333	0.000427952	0.00171443
CNOT3	202	101	0	81	93	67	91	154	201	89	954	715	908	1050	700	307	227	181	211	196	3.58	1.89	0	1.51	1.41	1.27	1.73	3.13	3.9	1.29	13.26	10.24	12.42	14.88	9.79	4.65	15.56	12.54	14.74	13.83	1.971	12.191	2.6288	1.23381e-07	9.45273e-07
CNOT9	805	968	975	698	945	633	686	921	1439	909	2071	2281	2240	2314	1992	1665	537	552	497	585	14.28	18.12	19.5	12.99	14.28	12.04	13.07	18.75	27.94	13.14	28.78	32.68	30.63	32.8	27.85	25.21	36.8	38.24	34.71	41.28	16.411	32.898	1.0033	6.13569e-06	3.50251e-05
CNPPD1	406	494	163	193	442	396	324	278	458	315	1565	1616	1557	1966	1144	1363	358	366	339	317	7.2	9.25	3.26	3.59	6.68	7.53	6.17	5.66	8.89	4.56	21.75	23.15	21.29	27.87	15.99	20.64	24.53	25.35	23.68	22.37	6.279	22.662	1.8517	7.27946e-15	1.44244e-13
CNTFR	248	167	61	26	30	0	49	0	256	53	465	709	1191	701	912	217	213	194	231	219	4.4	3.13	1.22	0.48	0.45	0	0.93	0	4.97	0.77	6.46	10.16	16.29	9.94	12.75	3.29	14.6	13.44	16.13	15.45	1.635	11.851	2.8576	5.49845e-05	0.000263353
CNTLN	305	168	462	426	408	298	208	85	464	353	242	193	156	131	96	88	12	14	0	0	5.41	3.14	9.24	7.93	6.17	5.67	3.96	1.73	9.01	5.1	3.36	2.76	2.13	1.86	1.34	1.33	0.82	0.97	0	0	5.736	1.457	-1.977	3.4304e-07	2.42305e-06
CNTN1	241	398	447	300	509	464	797	221	302	375	372	135	239	198	153	109	33	21	34	23	4.27	7.45	8.94	5.58	7.69	8.82	15.19	4.5	5.86	5.42	5.17	1.93	3.27	2.81	2.14	1.65	2.26	1.45	2.37	1.62	7.372	2.467	-1.5793	4.90853e-15	9.93711e-14
CNTN2	23	10	0	7	0	28	0	24	28	0	0	0	0	0	0	0	0	0	0	0	0.41	0.19	0	0.13	0	0.53	0	0.49	0.54	0	0	0	0	0	0	0	0	0	0	0	0.229	0.001	-7.8392	0.000169025	0.000736959
CNTN3	113	215	132	236	91	0	83	97	260	196	27	55	66	28	43	8	0	7	0	0	2	4.02	2.64	4.39	1.38	0	1.58	1.97	5.05	2.83	0.38	0.79	0.9	0.4	0.6	0.12	0	0.48	0	0	2.586	0.367	-2.8169	1.37849e-06	8.74236e-06
CNTN5	23	0	0	0	20	20	38	21	7	10	7	0	0	10	0	0	0	0	0	0	0.41	0	0	0	0.3	0.38	0.72	0.43	0.14	0.14	0.1	0	0	0.14	0	0	0	0	0	0	0.252	0.024	-3.3923	0.00421176	0.0133224
CNTNAP2	31	3	45	27	76	0	34	0	27	58	12	31	32	5	12	5	2	5	4	3	0.55	0.06	0.9	0.5	1.15	0	0.65	0	0.52	0.84	0.17	0.44	0.44	0.07	0.17	0.08	0.14	0.35	0.28	0.21	0.517	0.235	-1.1375	0.0170465	0.0459042
COA7	106	109	158	129	86	58	21	57	116	83	490	524	471	388	286	348	123	110	107	101	1.88	2.04	3.16	2.4	1.3	1.1	0.4	1.16	2.25	1.2	6.81	7.51	6.44	5.5	4	5.27	8.43	7.62	7.47	7.13	1.689	6.618	1.9702	1.07737e-11	1.43481e-10
COASY	201	208	151	196	274	172	133	118	250	220	592	707	627	811	422	395	126	122	103	105	3.56	3.89	3.02	3.65	4.14	3.27	2.53	2.4	4.85	3.18	8.23	10.13	8.57	11.49	5.9	5.98	8.63	8.45	7.19	7.41	3.449	8.198	1.2491	4.6471e-09	4.43612e-08
COBL	1536	989	940	1176	1760	1875	1143	1417	1387	1388	5423	4815	6216	3692	6317	6492	988	1003	1025	1115	27.24	18.51	18.8	21.89	26.6	35.66	21.78	28.84	26.93	20.07	75.36	68.98	85	52.33	88.31	98.29	67.71	69.47	71.59	78.68	24.632	75.572	1.6173	1.17989e-11	1.55944e-10
COCH	33	27	55	14	25	10	0	0	39	38	0	3	0	14	0	0	0	0	0	0	0.59	0.51	1.1	0.26	0.38	0.19	0	0	0.76	0.55	0	0.04	0	0.2	0	0	0	0	0	0	0.434	0.024	-4.1766	0.000116894	0.00052688
COG1	595	756	310	435	300	248	325	221	784	395	2346	2020	1884	2640	1659	1280	505	514	487	526	10.55	14.15	6.2	8.1	4.53	4.72	6.19	4.5	15.22	5.71	32.6	28.94	25.76	37.42	23.19	19.38	34.61	35.6	34.01	37.12	7.987	30.863	1.9502	4.66404e-14	8.32146e-13
COG8	362	630	424	346	373	257	303	341	473	354	1262	1060	1383	1590	900	750	266	282	260	249	6.42	11.79	8.48	6.44	5.64	4.89	5.77	6.94	9.19	5.12	17.54	15.19	18.91	22.54	12.58	11.36	18.23	19.53	18.16	17.57	7.068	17.161	1.2798	4.60408e-09	4.39826e-08
COL10A1	9	0	9	18	0	27	0	20	7	2	0	0	0	2	0	0	0	0	0	0	0.16	0	0.18	0.33	0	0.51	0	0.41	0.14	0.03	0	0	0	0.03	0	0	0	0	0	0	0.176	0.003	-5.8745	0.000223351	0.000948217
COL14A1	2632	3140	2987	2785	2121	595	2162	1137	994	2849	1515	642	815	1003	640	104	170	195	170	170	46.68	58.77	59.75	51.83	32.06	11.31	41.2	23.14	19.3	41.2	21.05	9.2	11.14	14.22	8.95	1.57	11.65	13.51	11.87	12	38.524	11.516	-1.7421	1.16669e-12	1.74075e-11
COL15A1	13087	11557	11845	7825	7388	3645	6210	4647	6981	8789	8059	3370	4360	4586	5355	2081	544	548	476	488	232.08	216.32	236.96	145.62	111.68	69.31	118.33	94.58	135.56	127.09	111.99	48.28	59.62	65	74.87	31.51	37.28	37.96	33.24	34.44	148.753	53.419	-1.4775	2.31534e-14	4.28895e-13
COL19A1	129	93	282	150	12	0	0	95	56	163	16	41	64	0	62	45	0	6	12	13	2.29	1.74	5.64	2.79	0.18	0	0	1.93	1.09	2.36	0.22	0.59	0.88	0	0.87	0.68	0	0.42	0.84	0.92	1.802	0.542	-1.7332	0.0109632	0.0311858
COL1A2	33143	14290	19918	18503	9515	5047	9529	5386	6743	15951	3833	5492	11492	5203	2580	1140	2193	2120	2124	2057	587.75	267.47	398.45	344.34	143.83	95.98	181.57	109.62	130.94	230.66	53.26	78.68	157.14	73.75	36.07	17.26	150.29	146.85	148.34	145.16	249.061	100.68	-1.3067	1.26549e-06	8.08305e-06
COL21A1	428	268	693	475	295	233	136	161	148	330	74	156	123	54	76	49	0	0	0	5	7.59	5.02	13.86	8.84	4.46	4.43	2.59	3.28	2.87	4.77	1.03	2.23	1.68	0.77	1.06	0.74	0	0	0	0.35	5.771	0.786	-2.8762	2.66395e-09	2.62442e-08
COL24A1	8	5	9	41	30	0	0	0	18	42	5	0	0	0	5	0	0	0	0	0	0.14	0.09	0.18	0.76	0.45	0	0	0	0.35	0.61	0.07	0	0	0	0.07	0	0	0	0	0	0.258	0.014	-4.2039	0.00122771	0.00442803
COL3A1	54761	51509	69448	65013	47909	26669	40992	22164	24537	45436	11919	14717	19616	11221	7976	3326	3269	2923	3014	3023	971.12	964.12	1389.29	1209.88	724.21	507.15	781.09	451.1	476.48	657.03	165.63	210.83	268.23	159.04	111.51	50.36	224.02	202.47	210.5	213.32	813.147	181.591	-2.1628	2.07727e-27	1.35157e-25
COL4A5	366	158	470	270	280	177	155	271	208	458	294	172	110	220	202	54	18	11	10	12	6.49	2.96	9.4	5.02	4.23	3.37	2.95	5.52	4.04	6.62	4.09	2.46	1.5	3.12	2.82	0.82	1.23	0.76	0.7	0.85	5.06	1.835	-1.4634	1.06111e-08	9.58704e-08
COL5A2	3496	3885	4980	4956	6066	2929	3830	2813	3000	3440	1771	2396	2358	2073	1519	816	546	638	653	526	62	72.72	99.62	92.23	91.7	55.7	72.98	57.25	58.26	49.74	24.61	34.32	32.24	29.38	21.24	12.35	37.42	44.19	45.61	37.12	71.22	31.848	-1.1611	1.15897e-17	3.19431e-16
COL6A3	20861	20958	15404	16136	8234	4203	6907	6616	13340	13555	7859	6059	8708	5542	4868	2153	1733	1749	1717	1770	369.94	392.28	308.15	300.29	124.47	79.93	131.61	134.65	259.05	196.01	109.21	86.8	119.07	78.55	68.06	32.6	118.76	121.15	119.92	124.9	229.638	97.902	-1.23	1.49797e-10	1.73983e-09
COL6A5	54	105	59	81	40	40	27	75	0	25	33	31	49	9	28	8	3	0	0	5	0.96	1.97	1.18	1.51	0.6	0.76	0.51	1.53	0	0.36	0.46	0.44	0.67	0.13	0.39	0.12	0.21	0	0	0.35	0.938	0.277	-1.7597	0.000431136	0.00172613
COL6A6	930	1022	1216	918	409	242	522	367	165	929	343	119	218	71	157	27	8	6	11	20	16.49	19.13	24.33	17.08	6.18	4.6	9.95	7.47	3.2	13.43	4.77	1.7	2.98	1.01	2.19	0.41	0.55	0.42	0.77	1.41	12.186	1.621	-2.9103	5.41529e-15	1.0904e-13
COLGALT2	464	400	749	476	148	138	152	104	521	354	348	205	145	203	363	163	37	29	31	38	8.23	7.49	14.98	8.86	2.24	2.62	2.9	2.12	10.12	5.12	4.84	2.94	1.98	2.88	5.07	2.47	2.54	2.01	2.17	2.68	6.468	2.958	-1.1287	2.91432e-06	1.75073e-05
COMMD10	3556	1566	4517	5065	3965	3181	3774	2711	6070	6230	2049	1645	1766	2302	1933	2654	208	152	156	151	63.06	29.31	90.36	94.26	59.94	60.49	71.91	55.18	117.87	90.09	28.47	23.57	24.15	32.63	27.02	40.18	14.25	10.53	10.9	10.66	73.247	22.236	-1.7199	8.42088e-15	1.65606e-13
COMMD7	450	635	352	424	743	628	571	508	510	467	1406	1439	1732	1857	1367	2117	329	345	350	329	7.98	11.89	7.04	7.89	11.23	11.94	10.88	10.34	9.9	6.75	19.54	20.61	23.68	26.32	19.11	32.05	22.55	23.9	24.44	23.22	9.584	23.542	1.2965	1.51574e-07	1.14319e-06
COMT	916	1039	284	574	575	417	371	440	800	477	5471	3481	3853	4657	3768	2287	545	501	565	500	16.24	19.45	5.68	10.68	8.69	7.93	7.07	8.96	15.54	6.9	76.03	49.87	52.69	66.01	52.68	34.63	37.35	34.7	39.46	35.28	10.714	47.87	2.1596	6.16577e-15	1.23296e-13
COMTD1	74	59	29	45	74	80	60	5	27	60	260	251	425	305	163	405	73	70	58	60	1.31	1.1	0.58	0.84	1.12	1.52	1.14	0.1	0.52	0.87	3.61	3.6	5.81	4.32	2.28	6.13	5	4.85	4.05	4.23	0.91	4.388	2.2696	7.00143e-09	6.51475e-08
COPG1	1461	1855	763	1149	1162	824	1254	743	1425	1101	4007	6251	6335	5377	4784	3757	1044	958	1057	967	25.91	34.72	15.26	21.38	17.57	15.67	23.89	15.12	27.67	15.92	55.68	89.55	86.62	76.21	66.88	56.88	71.55	66.36	73.82	68.24	21.311	71.179	1.7399	8.51237e-17	2.13675e-15
COPS3	1997	2317	2204	2355	2124	1709	1698	1324	1986	2249	6316	5925	5656	7588	5155	6896	1002	962	950	1001	35.41	43.37	44.09	43.83	32.11	32.5	32.36	26.95	38.57	32.52	87.77	84.88	77.34	107.55	72.07	104.41	68.67	66.63	66.35	70.64	36.171	80.631	1.1565	1.18066e-09	1.22838e-08
COPS6	368	571	334	631	584	542	476	542	593	459	2191	2381	2292	2267	2010	3061	771	732	692	724	6.53	10.69	6.68	11.74	8.83	10.31	9.07	11.03	11.52	6.64	30.45	34.11	31.34	32.13	28.1	46.34	52.84	50.7	48.33	51.09	9.304	40.543	2.1235	7.51547e-23	3.36613e-21
COPS7A	628	801	192	407	359	489	375	446	412	396	2980	3287	3815	3507	2980	3207	537	517	566	492	11.14	14.99	3.84	7.57	5.43	9.3	7.15	9.08	8	5.73	41.41	47.09	52.17	49.71	41.66	48.56	36.8	35.81	39.53	34.72	8.223	42.746	2.3781	1.05499e-20	3.86477e-19
COPS7B	197	274	164	187	214	187	218	293	363	231	1440	1298	1376	1312	1061	854	215	198	202	238	3.49	5.13	3.28	3.48	3.23	3.56	4.15	5.96	7.05	3.34	20.01	18.59	18.82	18.6	14.83	12.93	14.73	13.71	14.11	16.79	4.267	16.312	1.9346	2.43335e-22	1.04339e-20
COPS8	2495	3585	3206	2916	2884	2621	2235	2511	2635	2533	7100	6845	7751	9069	8058	8777	1511	1597	1466	1507	44.25	67.1	64.14	54.27	43.6	49.84	42.59	51.11	51.17	36.63	98.66	98.06	105.99	128.54	112.65	132.89	103.55	110.62	102.39	106.34	50.47	109.969	1.1236	9.32372e-10	9.83352e-09
COPZ1	759	1678	652	721	1464	850	1079	1051	808	1067	2643	2505	3290	3185	2615	2418	589	659	566	603	13.46	31.41	13.04	13.42	22.13	16.16	20.56	21.39	15.69	15.43	36.73	35.89	44.99	45.14	36.56	36.61	40.36	45.65	39.53	42.55	18.269	40.401	1.145	0.000112976	0.000510011
COQ4	457	883	439	501	723	377	447	670	537	661	2102	1344	1614	1796	1498	2681	554	541	506	533	8.1	16.53	8.78	9.32	10.93	7.17	8.52	13.64	10.43	9.56	29.21	19.25	22.07	25.46	20.94	40.59	37.97	37.47	35.34	37.61	10.298	30.591	1.5707	1.28026e-08	1.14171e-07
COQ8A	21344	23308	14331	16862	14314	7142	11037	9435	17143	16545	45714	64179	25720	63420	38847	28571	11528	11392	11250	10909	378.51	436.27	286.69	313.8	216.38	135.81	210.31	192.03	332.9	239.25	635.25	919.42	351.69	898.89	543.1	432.58	790.01	789.09	785.7	769.81	274.195	691.554	1.3346	3.13602e-06	1.87145e-05
CORIN	60	8	17	12	0	0	0	0	5	9	1	0	0	4	0	0	0	0	0	0	1.06	0.15	0.34	0.22	0	0	0	0	0.1	0.13	0.01	0	0	0.06	0	0	0	0	0	0	0.2	0.007	-4.8365	0.00220863	0.00750636
CORO2B	154	54	78	74	154	88	21	61	155	109	219	343	285	370	246	139	66	81	74	57	2.73	1.01	1.56	1.38	2.33	1.67	0.4	1.24	3.01	1.58	3.04	4.91	3.9	5.24	3.44	2.1	4.52	5.61	5.17	4.02	1.691	4.195	1.3108	0.00113221	0.00412051
CORO6	6594	7734	3330	5276	4208	2714	3441	3430	9469	4689	34941	29627	25320	38637	27388	21662	7560	7692	7543	7280	116.94	144.76	66.62	98.19	63.61	51.61	65.57	69.81	183.88	67.81	485.55	424.43	346.22	547.63	382.9	327.97	518.09	532.8	526.8	513.73	92.88	460.612	2.3101	3.6669e-25	1.97756e-23
COTL1	71	139	79	160	279	202	143	230	112	73	1248	574	442	589	330	527	115	101	110	111	1.26	2.6	1.58	2.98	4.22	3.84	2.72	4.68	2.17	1.06	17.34	8.22	6.04	8.35	4.61	7.98	7.88	7	7.68	7.83	2.711	8.293	1.6131	7.41348e-05	0.000347566
COX10	650	932	234	495	758	456	961	574	331	516	2024	1975	2114	2412	1858	1649	306	365	376	340	11.53	17.44	4.68	9.21	11.46	8.67	18.31	11.68	6.43	7.46	28.13	28.29	28.91	34.19	25.98	24.97	20.97	25.28	26.26	23.99	10.687	26.697	1.3208	0.000183608	0.000794712
COX4I1	2851	4815	3527	4687	5405	3964	4731	4081	2544	2090	16528	15636	13739	19498	14135	28516	6635	6562	6805	6570	50.56	90.12	70.56	87.22	81.7	75.38	90.15	83.06	49.4	30.22	229.68	224	187.87	276.36	197.61	431.74	454.7	454.53	475.26	463.62	70.837	339.537	2.261	2.08066e-14	3.89405e-13
COX4I2	101	54	26	46	119	48	61	220	31	28	49	67	18	38	9	16	11	21	9	14	1.79	1.01	0.52	0.86	1.8	0.91	1.16	4.48	0.6	0.4	0.68	0.96	0.25	0.54	0.13	0.24	0.75	1.45	0.63	0.99	1.353	0.662	-1.0313	0.000595686	0.00231546
COX5A	4922	5909	3895	7242	6190	3791	4499	3825	2780	4723	15108	13742	13555	19620	13898	21784	4951	4847	4789	4921	87.29	110.6	77.92	134.77	93.57	72.09	85.73	77.85	53.98	68.3	209.94	196.87	185.35	278.09	194.3	329.82	339.29	335.74	334.46	347.26	86.21	275.112	1.6741	2.7981e-11	3.55105e-10
CP	21	20	22	63	156	387	129	332	53	38	12	0	0	14	8	0	0	0	0	0	0.37	0.37	0.44	1.17	2.36	7.36	2.46	6.76	1.03	0.55	0.17	0	0	0.2	0.11	0	0	0	0	0	2.287	0.048	-5.5743	3.43368e-12	4.85204e-11
CPA5	94	45	181	60	73	84	0	0	26	108	27	25	33	15	11	34	0	0	0	0	1.67	0.84	3.62	1.12	1.1	1.6	0	0	0.5	1.56	0.38	0.36	0.45	0.21	0.15	0.51	0	0	0	0	1.201	0.206	-2.5435	0.0006212	0.00240784
CPD	3095	4329	5925	3817	3644	2659	3844	1916	4204	4784	3858	2947	2721	3224	2500	1180	407	394	423	377	54.89	81.03	118.53	71.03	55.08	50.56	73.25	39	81.64	69.18	53.61	42.22	37.21	45.7	34.95	17.87	27.89	27.29	29.54	26.6	69.419	34.288	-1.0176	6.50663e-16	1.4684e-14
CPLANE1	795	630	1299	891	948	915	1057	607	1201	1035	225	255	164	239	229	150	53	72	55	44	14.1	11.79	25.99	16.58	14.33	17.4	20.14	12.35	23.32	14.97	3.13	3.65	2.24	3.39	3.2	2.27	3.63	4.99	3.84	3.1	17.097	3.344	-2.3541	3.53079e-77	4.8606e-74
CPNE8	315	348	699	329	479	729	519	270	432	609	249	282	136	500	463	470	24	25	28	30	5.59	6.51	13.98	6.12	7.24	13.86	9.89	5.5	8.39	8.81	3.46	4.04	1.86	7.09	6.47	7.12	1.64	1.73	1.96	2.12	8.589	3.749	-1.196	7.9954e-07	5.27301e-06
CPSF1	896	479	288	360	269	329	337	484	607	309	1968	1326	1548	1644	1230	762	381	362	332	339	15.89	8.97	5.76	6.7	4.07	6.26	6.42	9.85	11.79	4.47	27.35	19	21.17	23.3	17.2	11.54	26.11	25.07	23.19	23.92	8.018	21.785	1.442	2.7044e-06	1.63288e-05
CPSF7	835	641	376	495	444	299	363	338	846	695	3051	2205	3849	3104	2741	1631	715	626	709	751	14.81	12	7.52	9.21	6.71	5.69	6.92	6.88	16.43	10.05	42.4	31.59	52.63	43.99	38.32	24.69	49	43.36	49.52	53	9.622	42.85	2.1549	7.29958e-21	2.74321e-19
CR2	324	444	561	477	278	146	337	162	457	675	292	144	143	105	41	28	11	18	21	16	5.75	8.31	11.22	8.88	4.2	2.78	6.42	3.3	8.87	9.76	4.06	2.06	1.96	1.49	0.57	0.42	0.75	1.25	1.47	1.13	6.949	1.516	-2.1965	1.78511e-15	3.83974e-14
CRABP2	17	7	9	25	0	0	0	0	6	27	12	696	881	54	92	265	64	57	70	72	0.3	0.13	0.18	0.47	0	0	0	0	0.12	0.39	0.17	9.97	12.05	0.77	1.29	4.01	4.39	3.95	4.89	5.08	0.159	4.657	4.8723	2.15173e-09	2.14821e-08
CRAMP1	411	272	219	310	226	75	257	186	600	203	1614	888	834	927	868	357	241	228	226	224	7.29	5.09	4.38	5.77	3.42	1.43	4.9	3.79	11.65	2.94	22.43	12.72	11.4	13.14	12.13	5.41	16.52	15.79	15.78	15.81	5.066	14.113	1.4781	2.44708e-05	0.000124792
CRAT	15011	17132	7790	12627	10619	7096	8263	7979	13208	11304	37307	48438	38837	58751	37038	29439	8611	8741	8613	8432	266.2	320.67	155.84	234.99	160.52	134.94	157.45	162.4	256.48	163.46	518.43	693.92	531.05	832.71	517.81	445.72	590.11	605.46	601.53	595.02	201.295	593.176	1.5591	7.4567e-14	1.29593e-12
CREB3	117	161	129	174	291	236	192	101	320	122	570	712	483	646	555	641	128	87	110	138	2.07	3.01	2.58	3.24	4.4	4.49	3.66	2.06	6.21	1.76	7.92	10.2	6.6	9.16	7.76	9.71	8.77	6.03	7.68	9.74	3.348	8.357	1.3197	6.29353e-06	3.58401e-05
CREB3L1	25	46	20	26	11	15	0	0	48	32	127	117	209	247	102	132	45	46	72	53	0.44	0.86	0.4	0.48	0.17	0.29	0	0	0.93	0.46	1.76	1.68	2.86	3.5	1.43	2	3.08	3.19	5.03	3.74	0.403	2.827	2.8104	4.30278e-07	2.99e-06
CREB3L4	46	30	51	27	77	39	0	4	66	50	42	29	34	21	17	23	0	9	0	0	0.82	0.56	1.02	0.5	1.16	0.74	0	0.08	1.28	0.72	0.58	0.42	0.46	0.3	0.24	0.35	0	0.62	0	0	0.688	0.297	-1.2119	0.0136662	0.0379059
CREBBP	2269	1405	1647	1882	1334	765	1054	1447	4539	1297	8466	7377	8148	7596	6921	3999	1837	1928	1717	1670	40.24	26.3	32.95	35.02	20.17	14.55	20.08	29.45	88.14	18.76	117.65	105.68	111.42	107.66	96.76	60.55	125.89	133.55	119.92	117.85	32.566	109.693	1.752	3.63885e-10	4.03637e-09
CRELD1	504	531	228	429	306	325	351	277	596	366	2427	1158	727	2165	720	788	356	306	327	341	8.94	9.94	4.56	7.98	4.63	6.18	6.69	5.64	11.57	5.29	33.73	16.59	9.94	30.69	10.07	11.93	24.4	21.2	22.84	24.06	7.142	20.545	1.5244	9.30699e-07	6.06462e-06
CRELD2	60	90	97	64	105	73	84	0	92	47	135	174	113	203	101	151	120	135	109	114	1.06	1.68	1.94	1.19	1.59	1.39	1.6	0	1.79	0.68	1.88	2.49	1.55	2.88	1.41	2.29	8.22	9.35	7.61	8.04	1.292	4.572	1.8232	0.003131	0.0102342
CREM	584	321	2082	2790	340	859	914	956	938	1007	1405	2128	1978	8848	11123	13749	1211	1265	1286	1176	10.36	6.01	41.65	51.92	5.14	16.34	17.42	19.46	18.21	14.56	19.52	30.49	27.05	125.41	155.5	208.17	82.99	87.62	89.81	82.99	20.107	90.955	2.1775	1.48736e-05	7.89918e-05
CRIM1	668	482	579	791	637	605	916	551	1170	460	6101	1133	829	5275	2877	1476	260	273	277	217	11.85	9.02	11.58	14.72	9.63	11.5	17.45	11.21	22.72	6.65	84.78	16.23	11.34	74.77	40.22	22.35	17.82	18.91	19.35	15.31	12.633	32.108	1.3457	0.00570856	0.0174554
CRIP1	58	41	55	85	128	107	93	124	74	48	302	171	193	292	168	162	84	86	77	73	1.03	0.77	1.1	1.58	1.93	2.03	1.77	2.52	1.44	0.69	4.2	2.45	2.64	4.14	2.35	2.45	5.76	5.96	5.38	5.15	1.486	4.048	1.4458	0.00046377	0.00184492
CRISPLD1	102	35	104	61	131	37	102	19	56	105	44	36	62	38	12	0	0	5	0	3	1.81	0.66	2.08	1.14	1.98	0.7	1.94	0.39	1.09	1.52	0.61	0.52	0.85	0.54	0.17	0	0	0.35	0	0.21	1.331	0.325	-2.034	9.68157e-06	5.32446e-05
CRISPLD2	1359	2285	1762	1237	1042	584	1076	656	2165	1291	1266	2044	2413	2087	5642	2207	1136	1067	1106	1082	24.1	42.77	35.25	23.02	15.75	11.11	20.5	13.35	42.04	18.67	17.59	29.28	33	29.58	78.88	33.41	77.85	73.91	77.24	76.35	24.656	52.709	1.0961	0.0167517	0.0452128
CRKL	4305	4041	1241	2286	2134	1797	1814	1947	3186	1604	9856	14781	16482	12785	12587	8501	2840	2647	2709	2635	76.34	75.64	24.83	42.54	32.26	34.17	34.57	39.63	61.87	23.19	136.96	211.75	225.37	181.21	175.97	128.71	194.63	183.35	189.2	185.94	44.504	181.309	2.0264	5.7278e-15	1.1489e-13
CRLF1	6	0	0	0	0	0	0	0	3	10	17	0	8	16	20	8	17	16	23	16	0.11	0	0	0	0	0	0	0	0.06	0.14	0.24	0	0.11	0.23	0.28	0.12	1.17	1.11	1.61	1.13	0.031	0.6	4.2746	0.000365586	0.00148321
CRLF2	0	0	0	0	0	3	0	0	0	0	6	3	10	0	13	4	8	6	3	0	0	0	0	0	0	0.06	0	0	0	0	0.08	0.04	0.14	0	0.18	0.06	0.55	0.42	0.21	0	0.006	0.168	4.8074	0.000658203	0.00253549
CRTC1	475	161	61	229	230	228	307	260	407	182	2124	2043	1642	1411	2430	1475	221	226	275	245	8.42	3.01	1.22	4.26	3.48	4.34	5.85	5.29	7.9	2.63	29.52	29.27	22.45	20	33.97	22.33	15.15	15.65	19.21	17.29	4.64	22.484	2.2767	1.5274e-11	1.99653e-10
CRTC2	222	134	87	182	141	157	225	110	251	147	1529	2073	1894	2035	1647	1385	523	504	523	500	3.94	2.51	1.74	3.39	2.13	2.99	4.29	2.24	4.87	2.13	21.25	29.7	25.9	28.84	23.03	20.97	35.84	34.91	36.53	35.28	3.023	29.225	3.2732	1.5696e-57	7.74612e-55
CRTC3	620	478	367	458	663	189	431	421	1014	420	2103	1497	1824	2251	1509	962	349	343	326	412	10.99	8.95	7.34	8.52	10.02	3.59	8.21	8.57	19.69	6.07	29.22	21.45	24.94	31.9	21.1	14.57	23.92	23.76	22.77	29.07	9.195	24.27	1.4003	3.52628e-07	2.48541e-06
CRY2	707	356	139	595	281	309	420	381	763	391	3118	1603	1962	1885	7575	5103	378	338	363	355	12.54	6.66	2.78	11.07	4.25	5.88	8	7.75	14.82	5.65	43.33	22.96	26.83	26.72	105.9	77.26	25.9	23.41	25.35	25.05	7.94	40.271	2.3425	1.15771e-08	1.03987e-07
CRYAB	17276	40570	30379	17519	20105	28273	18454	18625	31300	40726	111314	529952	348936	304153	58832	127420	87293	86152	84266	84060	306.37	759.37	607.72	326.03	303.91	537.65	351.64	379.07	607.81	588.92	1546.85	7592.03	4771.33	4310.94	822.49	1929.19	5982.2	5967.49	5885.14	5931.84	476.849	4473.95	3.2299	2.19858e-19	7.0995e-18
CRYBA1	39	0	99	23	0	0	0	0	27	63	0	0	0	0	0	0	0	0	0	0	0.69	0	1.98	0.43	0	0	0	0	0.52	0.91	0	0	0	0	0	0	0	0	0	0	0.453	0.001	-8.8234	8.17232e-05	0.000380415
CRYBG1	394	531	541	576	1021	708	1366	262	649	519	381	362	362	312	356	231	69	70	82	68	6.99	9.94	10.82	10.72	15.43	13.46	26.03	5.33	12.6	7.51	5.29	5.19	4.95	4.42	4.98	3.5	4.73	4.85	5.73	4.8	11.883	4.844	-1.2946	2.04837e-14	3.84066e-13
CRYL1	642	861	871	414	342	185	299	333	691	451	808	870	1165	1157	739	1218	425	399	416	379	11.39	16.12	17.42	7.7	5.17	3.52	5.7	6.78	13.42	6.52	11.23	12.46	15.93	16.4	10.33	18.44	29.13	27.64	29.05	26.74	9.374	19.735	1.074	0.0130133	0.0362944
CSDC2	31	7	0	0	27	0	0	0	14	0	84	155	63	126	63	13	5	4	4	10	0.55	0.13	0	0	0.41	0	0	0	0.27	0	1.17	2.22	0.86	1.79	0.88	0.2	0.34	0.28	0.28	0.71	0.136	0.873	2.6824	0.0141664	0.0390532
CSF1	291	287	84	162	235	68	281	141	299	194	701	420	423	766	1451	826	339	290	343	350	5.16	5.37	1.68	3.01	3.55	1.29	5.35	2.87	5.81	2.81	9.74	6.02	5.78	10.86	20.29	12.51	23.23	20.09	23.96	24.7	3.69	15.718	2.0907	1.62545e-07	1.2194e-06
CSF3R	11	17	30	13	219	160	412	146	9	23	0	26	17	31	9	20	0	12	24	0	0.2	0.32	0.6	0.24	3.31	3.04	7.85	2.97	0.17	0.33	0	0.37	0.23	0.44	0.13	0.3	0	0.83	1.68	0	1.903	0.398	-2.2574	0.000552192	0.00216571
CSK	162	91	151	162	165	108	247	180	231	75	566	514	1005	610	439	348	177	166	181	156	2.87	1.7	3.02	3.01	2.49	2.05	4.71	3.66	4.49	1.08	7.87	7.36	13.74	8.65	6.14	5.27	12.13	11.5	12.64	11.01	2.908	9.631	1.7277	2.38419e-08	2.04194e-07
CSNK1D	1317	1993	1173	1415	1323	602	1261	760	3021	1087	4375	6167	7412	7948	9004	7296	1980	1947	1941	2005	23.36	37.3	23.47	26.33	20	11.45	24.03	15.47	58.66	15.72	60.8	88.35	101.35	112.65	125.88	110.46	135.69	134.86	135.56	141.49	25.579	114.709	2.1649	2.59891e-16	6.15605e-15
CSNK1E	443	321	268	359	295	289	441	508	531	250	1432	1196	1559	1795	1295	839	297	284	311	293	7.86	6.01	5.36	6.68	4.46	5.5	8.4	10.34	10.31	3.62	19.9	17.13	21.32	25.44	18.1	12.7	20.35	19.67	21.72	20.68	6.854	19.701	1.5233	3.45921e-10	3.84526e-09
CSNK1G1	161	140	188	224	180	95	148	156	297	168	103	131	105	101	61	70	18	17	17	13	2.86	2.62	3.76	4.17	2.72	1.81	2.82	3.18	5.77	2.43	1.43	1.88	1.44	1.43	0.85	1.06	1.23	1.18	1.19	0.92	3.214	1.261	-1.3498	7.6816e-22	3.14429e-20
CSNK1G2	1044	928	461	688	879	864	768	855	774	457	2335	2903	4072	3286	3466	3133	448	524	476	448	18.51	17.37	9.22	12.8	13.29	16.43	14.63	17.4	15.03	6.61	32.45	41.59	55.68	46.57	48.46	47.43	30.7	36.3	33.24	31.61	14.129	40.403	1.5158	3.74669e-08	3.12495e-07
CSNK1G3	804	700	1328	970	609	611	950	534	992	1043	984	576	559	696	366	303	70	96	95	96	14.26	13.1	26.57	18.05	9.21	11.62	18.1	10.87	19.26	15.08	13.67	8.25	7.64	9.86	5.12	4.59	4.8	6.65	6.63	6.77	15.612	7.398	-1.0774	5.95114e-16	1.34652e-14
CSNK2A2	339	362	191	327	121	136	87	187	617	276	1003	1075	1014	1004	648	544	219	199	200	177	6.01	6.78	3.82	6.09	1.83	2.59	1.66	3.81	11.98	3.99	13.94	15.4	13.87	14.23	9.06	8.24	15.01	13.78	13.97	12.49	4.856	12.999	1.4206	5.98309e-05	0.000284689
CSNK2B	516	992	235	469	566	441	280	572	732	454	2528	3315	3182	4316	2570	2981	758	757	801	739	9.15	18.57	4.7	8.73	8.56	8.39	5.34	11.64	14.21	6.57	35.13	47.49	43.51	61.17	35.93	45.13	51.95	52.44	55.94	52.15	9.586	48.084	2.3266	1.95905e-19	6.37324e-18
CSPP1	445	406	649	625	453	630	459	300	757	601	389	219	304	359	295	376	57	92	68	55	7.89	7.6	12.98	11.63	6.85	11.98	8.75	6.11	14.7	8.69	5.41	3.14	4.16	5.09	4.12	5.69	3.91	6.37	4.75	3.88	9.718	4.652	-1.0628	8.37148e-21	3.12148e-19
CSRNP1	396	269	612	508	59	177	316	95	675	268	1684	3188	2963	750	4345	7789	915	978	831	873	7.02	5.04	12.24	9.45	0.89	3.37	6.02	1.93	13.11	3.88	23.4	45.67	40.52	10.63	60.74	117.93	62.71	67.74	58.04	61.6	6.295	54.898	3.1245	4.28982e-13	6.77973e-12
CSRP1	633	337	244	263	269	195	361	353	410	370	2773	2362	1446	3493	1705	1567	257	214	214	209	11.23	6.31	4.88	4.89	4.07	3.71	6.88	7.18	7.96	5.35	38.53	33.84	19.77	49.51	23.84	23.73	17.61	14.82	14.95	14.75	6.246	25.135	2.0087	3.56673e-10	3.95974e-09
CSRP2	46	52	57	42	104	40	28	0	83	63	352	273	336	252	83	296	62	48	56	41	0.82	0.97	1.14	0.78	1.57	0.76	0.53	0	1.61	0.91	4.89	3.91	4.59	3.57	1.16	4.48	4.25	3.32	3.91	2.89	0.909	3.697	2.024	1.62747e-05	8.5771e-05
CSRP3	40937	41908	60628	28759	3557	19300	9270	7966	46507	88586	138227	203420	169532	190087	34912	71480	27853	27571	27267	26851	725.97	784.41	1212.84	535.2	53.77	367.02	176.64	162.13	903.11	1281.01	1920.84	2914.17	2318.17	2694.22	488.08	1082.24	1908.77	1909.76	1904.33	1894.79	620.21	1903.54	1.6179	0.00309907	0.0101451
CST3	3537	5097	3864	3926	4429	3957	4538	2380	4126	4072	8823	11955	10418	17327	8606	11289	2361	2407	2449	2312	62.72	95.4	77.3	73.06	66.95	75.25	86.47	48.44	80.12	58.88	122.61	171.27	142.46	245.59	120.32	170.92	161.8	166.73	171.04	163.15	72.459	163.589	1.1748	1.42689e-08	1.26258e-07
CT47B1	9	3	7	3	0	0	0	0	6	25	0	0	0	0	0	0	0	0	0	0	0.16	0.06	0.14	0.06	0	0	0	0	0.12	0.36	0	0	0	0	0	0	0	0	0	0	0.09	0.001	-6.4919	0.00689463	0.0206381
CTBP1	1555	2125	1027	1382	1301	933	1192	1018	1258	1260	4822	4289	5390	4178	3577	4225	979	1045	1012	948	27.58	39.77	20.54	25.72	19.67	17.74	22.71	20.72	24.43	18.22	67.01	61.44	73.7	59.22	50.01	63.97	67.09	72.38	70.68	66.9	23.71	65.24	1.4603	2.14708e-14	4.00279e-13
CTC1	406	270	137	220	233	144	164	93	325	277	842	989	582	1304	730	408	77	106	93	99	7.2	5.05	2.74	4.09	3.52	2.74	3.12	1.89	6.31	4.01	11.7	14.17	7.96	18.48	10.21	6.18	5.28	7.34	6.5	6.99	4.067	9.481	1.2211	0.00183754	0.00637014
CTCFL	70	0	42	38	28	11	15	0	105	56	2	5	0	13	0	0	0	0	0	0	1.24	0	0.84	0.71	0.42	0.21	0.29	0	2.04	0.81	0.03	0.07	0	0.18	0	0	0	0	0	0	0.656	0.028	-4.5502	6.95076e-06	3.93005e-05
CTDNEP1	1096	1537	569	1117	1082	768	1160	785	1764	926	10091	6989	7115	6864	7217	7275	1392	1404	1354	1397	19.44	28.77	11.38	20.79	16.36	14.6	22.1	15.98	34.25	13.39	140.23	100.12	97.29	97.29	100.9	110.15	95.39	97.25	94.56	98.58	19.706	103.176	2.3884	1.95694e-34	2.39186e-32
CTDP1	318	436	202	259	219	149	173	183	266	199	987	774	789	874	457	301	250	237	251	254	5.64	8.16	4.04	4.82	3.31	2.83	3.3	3.72	5.17	2.88	13.72	11.09	10.79	12.39	6.39	4.56	17.13	16.42	17.53	17.92	4.387	12.794	1.5442	2.25947e-06	1.38242e-05
CTDSP1	1126	1119	346	616	1005	538	684	563	1182	722	3161	3418	4269	3279	2414	1871	378	390	349	318	19.97	20.94	6.92	11.46	15.19	10.23	13.03	11.46	22.95	10.44	43.93	48.97	58.37	46.48	33.75	28.33	25.9	27.01	24.37	22.44	14.259	35.955	1.3343	7.8257e-05	0.000365451
CTF1	68	25	43	48	58	71	68	117	77	19	378	133	127	212	174	179	49	67	50	66	1.21	0.47	0.86	0.89	0.88	1.35	1.3	2.38	1.5	0.27	5.25	1.91	1.74	3	2.43	2.71	3.36	4.64	3.49	4.66	1.111	3.319	1.5789	0.000370872	0.00150256
CTIF	284	213	240	237	161	149	298	140	716	157	696	953	1038	1200	959	889	317	374	332	289	5.04	3.99	4.8	4.41	2.43	2.83	5.68	2.85	13.9	2.27	9.67	13.65	14.19	17.01	13.41	13.46	21.72	25.91	23.19	20.39	4.82	17.26	1.8403	7.31496e-09	6.79198e-08
CTR9	1055	1218	2005	1306	1168	1140	1044	855	2292	1117	2504	4001	4089	3717	3152	2201	900	971	915	848	18.71	22.8	40.11	24.3	17.66	21.68	19.89	17.4	44.51	16.15	34.8	57.32	55.91	52.68	44.07	33.32	61.68	67.26	63.9	59.84	24.321	53.078	1.1259	8.70007e-06	4.83038e-05
CTSA	493	725	360	580	671	465	853	416	610	489	1726	2078	1619	2964	1278	1049	345	342	331	320	8.74	13.57	7.2	10.79	10.14	8.84	16.25	8.47	11.85	7.07	23.98	29.77	22.14	42.01	17.87	15.88	23.64	23.69	23.12	22.58	10.292	24.468	1.2494	5.73515e-06	3.28894e-05
CTSB	2327	3566	2942	3163	2472	1994	2559	1147	5335	2708	8675	7254	7535	9390	7012	7561	2060	2071	2019	1845	41.27	66.75	58.85	58.86	37.37	37.92	48.76	23.34	103.6	39.16	120.55	103.92	103.03	133.09	98.03	114.48	141.17	143.45	141.01	130.2	51.588	122.893	1.2523	1.15827e-07	8.92622e-07
CTSD	5168	6676	2447	3369	3301	2664	3576	2921	4466	2974	14466	10161	8652	15572	8816	7636	4040	4016	4026	3941	91.65	124.96	48.95	62.7	49.9	50.66	68.14	59.45	86.72	43.01	201.02	145.57	118.31	220.71	123.25	115.61	276.86	278.18	281.18	278.1	68.614	203.879	1.5711	1.8248e-07	1.35326e-06
CTSS	497	641	1588	1283	662	1033	848	503	849	855	518	565	505	479	370	301	105	110	141	118	8.81	12	31.77	23.88	10.01	19.64	16.16	10.24	16.49	12.36	7.2	8.09	6.91	6.79	5.17	4.56	7.2	7.62	9.85	8.33	16.136	7.172	-1.1698	2.60072e-16	6.15605e-15
CTSZ	125	115	98	134	193	132	43	78	83	59	662	446	417	360	300	355	166	191	167	149	2.22	2.15	1.96	2.49	2.92	2.51	0.82	1.59	1.61	0.85	9.2	6.39	5.7	5.1	4.19	5.37	11.38	13.23	11.66	10.51	1.912	8.273	2.1133	1.90886e-10	2.18695e-09
CTTN	1294	1575	615	1100	1552	1183	871	904	1178	1061	4184	3099	3332	4661	2419	1989	634	685	619	647	22.95	29.48	12.3	20.47	23.46	22.5	16.6	18.4	22.88	15.34	58.14	44.4	45.56	66.06	33.82	30.11	43.45	47.45	43.23	45.66	20.438	45.788	1.1637	7.67087e-06	4.30561e-05
CTU1	8	21	40	33	12	0	0	0	18	20	12	33	45	18	10	17	57	52	33	42	0.14	0.39	0.8	0.61	0.18	0	0	0	0.35	0.29	0.17	0.47	0.62	0.26	0.14	0.26	3.91	3.6	2.3	2.96	0.276	1.469	2.4121	0.00987333	0.028435
CTU2	294	181	87	136	92	72	109	75	135	149	651	354	405	535	314	486	89	103	96	139	5.21	3.39	1.74	2.53	1.39	1.37	2.08	1.53	2.62	2.15	9.05	5.07	5.54	7.58	4.39	7.36	6.1	7.13	6.7	9.81	2.401	6.873	1.5173	3.32727e-06	1.97656e-05
CTXN1	12	0	0	0	0	0	30	0	3	0	44	64	28	48	79	51	5	7	13	4	0.21	0	0	0	0	0	0.57	0	0.06	0	0.61	0.92	0.38	0.68	1.1	0.77	0.34	0.48	0.91	0.28	0.084	0.647	2.9453	0.00818723	0.0240586
CUEDC1	3798	5070	1494	2675	3217	2428	2533	2797	2655	2540	18171	11301	12142	12781	11809	10415	1684	1691	1584	1552	67.35	94.9	29.89	49.78	48.63	46.17	48.27	56.93	51.56	36.73	252.51	161.9	166.03	181.15	165.09	157.69	115.4	117.13	110.63	109.52	53.021	153.705	1.5355	1.26597e-07	9.66797e-07
CUEDC2	886	1656	1098	1137	850	423	873	828	1005	1008	2263	2185	2491	2092	2019	3517	788	727	808	797	15.71	31	21.97	21.16	12.85	8.04	16.63	16.85	19.52	14.58	31.45	31.3	34.06	29.65	28.23	53.25	54	50.36	56.43	56.24	17.831	42.497	1.253	6.29819e-05	0.000298759
CUL1	2032	2913	2589	2458	2247	1874	1645	1524	3638	2439	6960	7565	7617	7865	5601	4746	1571	1604	1500	1401	36.04	54.52	51.79	45.74	33.97	35.64	31.35	31.02	70.65	35.27	96.72	108.38	104.15	111.48	78.3	71.86	107.66	111.1	104.76	98.86	42.599	99.327	1.2214	5.55653e-13	8.6768e-12
CUL4A	8406	7486	3347	5047	6821	4784	4436	5056	8064	4444	22436	21705	22126	23776	20570	13812	4108	4027	4064	4153	149.07	140.12	66.96	93.92	103.11	90.97	84.53	102.9	156.59	64.26	311.78	310.94	302.55	336.99	287.58	209.12	281.52	278.94	283.83	293.06	105.243	289.631	1.4605	6.38047e-12	8.73757e-11
CUL9	449	201	185	243	253	157	243	241	700	186	1330	1454	1392	1340	953	379	304	320	295	325	7.96	3.76	3.7	4.52	3.82	2.99	4.63	4.91	13.59	2.69	18.48	20.83	19.03	18.99	13.32	5.74	20.83	22.17	20.6	22.93	5.257	18.292	1.7989	2.9339e-08	2.48427e-07
CUPIN1	76	47	63	98	71	51	78	0	129	94	61	31	15	48	21	16	0	0	0	0	1.35	0.88	1.26	1.82	1.07	0.97	1.49	0	2.51	1.36	0.85	0.44	0.21	0.68	0.29	0.24	0	0	0	0	1.271	0.271	-2.2296	0.000111686	0.000504797
CUTA	321	457	365	290	645	519	407	443	369	357	1063	1170	1099	1240	1027	1611	375	393	344	353	5.69	8.55	7.3	5.4	9.75	9.87	7.76	9.02	7.17	5.16	14.77	16.76	15.03	17.58	14.36	24.39	25.7	27.22	24.02	24.91	7.567	20.474	1.436	2.40765e-07	1.75026e-06
CUX1	4851	4057	2712	3403	4876	3849	3199	3638	5245	3020	17614	16927	16071	12990	17370	9920	2420	2435	2437	2408	86.03	75.94	54.25	63.33	73.71	73.19	60.96	74.04	101.85	43.67	244.77	242.49	219.75	184.12	242.84	150.19	165.84	168.67	170.2	169.92	70.697	195.879	1.4702	2.14486e-12	3.09608e-11
CWC15	2573	1954	3459	3215	4038	4258	2689	2041	2978	2963	5815	7127	10324	8109	7524	13160	1766	1738	1739	1722	45.63	36.57	69.2	59.83	61.04	80.97	51.24	41.54	57.83	42.85	80.81	102.1	141.17	114.93	105.19	199.25	121.02	120.39	121.45	121.52	54.67	122.783	1.1673	4.07572e-05	0.000200009
CX3CL1	61	63	15	32	3	24	47	46	81	52	268	322	344	345	90	11	35	33	38	36	1.08	1.18	0.3	0.6	0.05	0.46	0.9	0.94	1.57	0.75	3.72	4.61	4.7	4.89	1.26	0.17	2.4	2.29	2.65	2.54	0.783	2.923	1.9004	0.00155548	0.00548687
CX3CR1	80	134	106	105	64	82	206	21	64	72	69	66	30	35	8	5	0	0	5	0	1.42	2.51	2.12	1.95	0.97	1.56	3.93	0.43	1.24	1.04	0.96	0.95	0.41	0.5	0.11	0.08	0	0	0.35	0	1.717	0.336	-2.3534	7.14432e-07	4.75609e-06
CXCL10	41	48	91	106	27	82	0	0	46	22	50	12	11	29	8	23	7	0	3	0	0.73	0.9	1.82	1.97	0.41	1.56	0	0	0.89	0.32	0.69	0.17	0.15	0.41	0.11	0.35	0.48	0	0.21	0	0.86	0.257	-1.7426	0.00374451	0.01201
CXCR6	122	41	102	124	16	0	59	115	225	116	0	8	11	4	4	12	5	0	0	13	2.16	0.77	2.04	2.31	0.24	0	1.12	2.34	4.37	1.68	0	0.11	0.15	0.06	0.06	0.18	0.34	0	0	0.92	1.703	0.182	-3.2261	8.25561e-07	5.4364e-06
CXXC1	480	307	224	303	300	181	243	254	381	279	963	1152	1309	1057	756	653	300	255	283	295	8.51	5.75	4.48	5.64	4.53	3.44	4.63	5.17	7.4	4.03	13.38	16.5	17.9	14.98	10.57	9.89	20.56	17.66	19.76	20.82	5.358	16.202	1.5964	3.47145e-12	4.90013e-11
CYB561A3	231	236	118	202	166	85	124	87	281	151	801	733	527	683	357	223	104	85	107	133	4.1	4.42	2.36	3.76	2.51	1.62	2.36	1.77	5.46	2.18	11.13	10.5	7.21	9.68	4.99	3.38	7.13	5.89	7.47	9.39	3.054	7.677	1.3298	4.82487e-05	0.000233572
CYB5R1	4730	5481	2448	2513	3764	4295	3145	2679	5314	4373	25509	13481	6403	13634	6541	10586	1639	1539	1671	1563	83.88	102.59	48.97	46.77	56.9	81.68	59.93	54.53	103.19	63.24	354.48	193.13	87.55	193.24	91.45	160.28	112.32	106.6	116.7	110.3	70.168	152.605	1.1209	0.00513156	0.0158841
CYB5R2	23	12	25	17	42	13	0	0	52	32	20	11	0	9	16	10	0	0	0	0	0.41	0.22	0.5	0.32	0.63	0.25	0	0	1.01	0.46	0.28	0.16	0	0.13	0.22	0.15	0	0	0	0	0.38	0.094	-2.0153	0.00958525	0.0276816
CYB5R3	2385	2328	1008	1924	2782	1604	2748	1832	2065	1385	9663	7624	6361	8639	5776	5900	1240	1223	1191	1288	42.3	43.57	20.16	35.81	42.05	30.5	52.36	37.29	40.1	20.03	134.28	109.22	86.98	122.45	80.75	89.33	84.98	84.71	83.18	90.89	36.417	96.677	1.4086	4.018e-08	3.34089e-07
CYBB	186	239	538	395	199	313	280	111	286	252	250	170	173	142	135	101	34	27	11	19	3.3	4.47	10.76	7.35	3.01	5.95	5.34	2.26	5.55	3.64	3.47	2.44	2.37	2.01	1.89	1.53	2.33	1.87	0.77	1.34	5.163	2.002	-1.3668	2.22769e-12	3.20503e-11
CYBRD1	935	1367	1847	1243	575	373	687	368	1614	1460	950	702	728	809	343	283	113	111	117	114	16.58	25.59	36.95	23.13	8.69	7.09	13.09	7.49	31.34	21.11	13.2	10.06	9.95	11.47	4.8	4.28	7.74	7.69	8.17	8.04	19.106	8.54	-1.1617	1.65927e-09	1.68765e-08
CYCS	3729	4027	5051	7814	6415	4462	4776	3678	3263	4414	7110	9557	8707	16285	9715	12687	3257	3290	3107	3330	66.13	75.38	101.04	145.42	96.97	84.85	91.01	74.86	63.36	63.83	98.8	136.91	119.06	230.82	135.82	192.09	223.2	227.89	216.99	234.99	86.285	181.657	1.074	0.00102731	0.00377126
CYHR1	1841	1583	949	1057	1683	1075	1206	1094	1542	1104	4541	3701	4318	3825	4534	4085	785	778	811	805	32.65	29.63	18.98	19.67	25.44	20.44	22.98	22.27	29.94	15.96	63.1	53.02	59.04	54.21	63.39	61.85	53.8	53.89	56.64	56.81	23.796	57.575	1.2747	1.31694e-10	1.53777e-09
CYP26B1	94	34	38	23	120	0	121	0	117	75	170	553	933	1721	339	86	134	122	116	110	1.67	0.64	0.76	0.43	1.81	0	2.31	0	2.27	1.08	2.36	7.92	12.76	24.39	4.74	1.3	9.18	8.45	8.1	7.76	1.097	8.696	2.9868	3.26244e-05	0.000162662
CYP26C1	7	0	0	21	0	6	22	0	10	29	0	0	0	0	0	0	0	0	0	0	0.12	0	0	0.39	0	0.11	0.42	0	0.19	0.42	0	0	0	0	0	0	0	0	0	0	0.165	0.001	-7.3663	0.000590264	0.00229575
CYP39A1	48	34	126	64	113	151	164	0	48	92	12	15	34	15	17	16	10	4	10	0	0.85	0.64	2.52	1.19	1.71	2.87	3.12	0	0.93	1.33	0.17	0.21	0.46	0.21	0.24	0.24	0.69	0.28	0.7	0	1.516	0.32	-2.2441	8.09245e-07	5.33567e-06
CYP3A74	11	0	6	22	45	87	245	19	81	35	0	16	20	0	0	4	15	6	0	0	0.2	0	0.12	0.41	0.68	1.65	4.67	0.39	1.57	0.51	0	0.23	0.27	0	0	0.06	1.03	0.42	0	0	1.02	0.201	-2.3433	0.00431175	0.0136057
CYP46A1	0	0	0	0	0	0	0	0	0	0	4	8	16	18	20	13	0	0	0	0	0	0	0	0	0	0	0	0	0	0	0.06	0.11	0.22	0.26	0.28	0.2	0	0	0	0	0.001	0.113	6.8202	0.00259573	0.00865002
CYREN	465	663	150	455	563	405	470	460	1046	411	1966	1364	1517	2256	1532	1134	310	289	290	332	8.25	12.41	3	8.47	8.51	7.7	8.96	9.36	20.31	5.94	27.32	19.54	20.74	31.98	21.42	17.17	21.24	20.02	20.25	23.43	9.291	22.311	1.2638	0.00011031	0.000499009
CYRIA	352	279	479	455	429	389	533	358	822	396	438	111	111	301	64	77	27	19	42	17	6.24	5.22	9.58	8.47	6.48	7.4	10.16	7.29	15.96	5.73	6.09	1.59	1.52	4.27	0.89	1.17	1.85	1.32	2.93	1.2	8.253	2.283	-1.854	4.42149e-15	8.99289e-14
CYSLTR1	106	28	138	84	45	93	61	1	66	51	25	13	13	15	8	5	1	2	0	0	1.88	0.52	2.76	1.56	0.68	1.77	1.16	0.02	1.28	0.74	0.35	0.19	0.18	0.21	0.11	0.08	0.07	0.14	0	0	1.237	0.133	-3.2173	5.43209e-11	6.63933e-10
CYSLTR2	48	19	38	62	98	58	60	57	20	12	89	20	31	29	5	0	0	0	0	6	0.85	0.36	0.76	1.15	1.48	1.1	1.14	1.16	0.39	0.17	1.24	0.29	0.42	0.41	0.07	0	0	0	0	0.42	0.856	0.285	-1.5866	0.00237854	0.0080027
CYSTM1	5842	7751	4964	4827	4152	3721	3473	2893	6066	5484	7203	11260	7579	11042	8559	13500	3723	3769	3793	3625	103.6	145.08	99.3	89.83	62.76	70.76	66.18	58.88	117.79	79.3	100.09	161.31	103.63	156.5	119.66	204.4	255.14	261.07	264.9	255.8	89.348	188.25	1.0751	0.00204152	0.006992
CYTH1	651	899	1097	854	547	828	673	344	909	745	2222	1728	1973	2439	5335	3132	1011	1038	1041	955	11.54	16.83	21.95	15.89	8.27	15.75	12.82	7	17.65	10.77	30.88	24.76	26.98	34.57	74.59	47.42	69.28	71.9	72.7	67.39	13.847	52.047	1.9102	4.70076e-10	5.14448e-09
CYTH2	230	266	169	177	391	200	115	192	235	177	869	584	744	639	445	439	191	198	177	213	4.08	4.98	3.38	3.29	5.91	3.8	2.19	3.91	4.56	2.56	12.08	8.37	10.17	9.06	6.22	6.65	13.09	13.71	12.36	15.03	3.866	10.674	1.4652	2.93414e-07	2.09973e-06
CYTH3	1593	1709	1518	1580	1541	955	1125	795	2319	1385	7013	5429	6767	7088	9127	5149	1812	1763	1753	1718	28.25	31.99	30.37	29.4	23.29	18.16	21.44	16.18	45.03	20.03	97.45	77.78	92.53	100.46	127.6	77.96	124.18	122.12	122.43	121.23	26.414	106.374	2.0098	4.45931e-29	3.42046e-27
CYTH4	77	78	60	159	83	128	90	40	83	60	65	33	39	19	20	42	15	15	14	6	1.37	1.46	1.2	2.96	1.25	2.43	1.71	0.81	1.61	0.87	0.9	0.47	0.53	0.27	0.28	0.64	1.03	1.04	0.98	0.42	1.567	0.656	-1.2562	6.17072e-09	5.78292e-08
CYTIP	109	50	182	257	76	295	420	47	81	107	153	91	48	70	55	71	16	15	7	11	1.93	0.94	3.64	4.78	1.15	5.61	8	0.96	1.57	1.55	2.13	1.3	0.66	0.99	0.77	1.07	1.1	1.04	0.49	0.78	3.013	1.033	-1.5444	5.41164e-07	3.68804e-06
D2HGDH	625	649	203	411	367	194	390	305	288	407	2124	1492	951	1545	1329	1370	299	280	289	294	11.08	12.15	4.06	7.65	5.55	3.69	7.43	6.21	5.59	5.89	29.52	21.37	13	21.9	18.58	20.74	20.49	19.39	20.18	20.75	6.93	20.592	1.5712	1.00995e-07	7.87131e-07
DAB1	11	36	16	12	118	72	59	64	38	27	83	26	4	46	16	36	0	0	0	0	0.2	0.67	0.32	0.22	1.78	1.37	1.12	1.3	0.74	0.39	1.15	0.37	0.05	0.65	0.22	0.55	0	0	0	0	0.811	0.299	-1.4396	0.00676356	0.0202998
DAB2IP	1246	426	183	735	564	463	611	673	898	490	5809	1625	2409	2013	3296	2134	202	140	209	224	22.1	7.97	3.66	13.68	8.53	8.8	11.64	13.7	17.44	7.09	80.72	23.28	32.94	28.53	46.08	32.31	13.84	9.7	14.6	15.81	11.461	29.781	1.3777	0.00680226	0.0203943
DACH1	319	125	544	364	181	236	385	280	174	443	349	296	160	269	136	92	32	17	16	15	5.66	2.34	10.88	6.77	2.74	4.49	7.34	5.7	3.38	6.41	4.85	4.24	2.19	3.81	1.9	1.39	2.19	1.18	1.12	1.06	5.571	2.393	-1.2191	1.76276e-07	1.31209e-06
DAG1	13437	8143	5105	6252	6039	3409	4694	4046	9334	6485	18059	24594	37744	17856	31679	12672	8539	8286	8102	8109	238.29	152.42	102.12	116.35	91.29	64.83	89.44	82.35	181.26	93.78	250.95	352.33	516.11	253.08	442.88	191.86	585.18	573.95	565.84	572.23	121.213	430.441	1.8283	7.95291e-09	7.33226e-08
DAGLB	1095	543	291	554	667	614	792	480	826	484	1950	1529	2224	1684	1423	1096	372	430	395	376	19.42	10.16	5.82	10.31	10.08	11.68	15.09	9.77	16.04	7	27.1	21.9	30.41	23.87	19.89	16.59	25.49	29.78	27.59	26.53	11.537	24.915	1.1107	0.000376507	0.00152374
DALRD3	127	183	95	120	156	137	176	0	170	145	597	558	663	685	456	585	145	133	107	115	2.25	3.43	1.9	2.23	2.36	2.61	3.35	0	3.3	2.1	8.3	7.99	9.07	9.71	6.38	8.86	9.94	9.21	7.47	8.12	2.353	8.505	1.8538	8.33894e-05	0.000387688
DAP3	433	546	391	375	464	353	393	383	441	522	1237	1219	1293	1371	1030	922	189	205	222	206	7.68	10.22	7.82	6.98	7.01	6.71	7.49	7.8	8.56	7.55	17.19	17.46	17.68	19.43	14.4	13.96	12.95	14.2	15.5	14.54	7.782	15.731	1.0154	5.16785e-08	4.22671e-07
DAPK1	251	199	170	235	143	81	201	0	205	134	157	96	83	68	52	15	17	22	18	21	4.45	3.72	3.4	4.37	2.16	1.54	3.83	0	3.98	1.94	2.18	1.38	1.13	0.96	0.73	0.23	1.17	1.52	1.26	1.48	2.939	1.204	-1.2875	0.000164394	0.000718925
DAPK3	1591	1437	1740	790	897	1152	995	1012	1699	1140	2262	7121	7534	2873	2538	1780	1470	1362	1317	1389	28.21	26.9	34.81	14.7	13.56	21.91	18.96	20.6	32.99	16.49	31.43	102.01	103.02	40.72	35.48	26.95	100.74	94.34	91.98	98.02	22.913	72.469	1.6612	2.35846e-06	1.43761e-05
DAPP1	43	60	49	102	97	19	0	0	50	53	14	47	32	7	5	36	0	7	0	0	0.76	1.12	0.98	1.9	1.47	0.36	0	0	0.97	0.77	0.19	0.67	0.44	0.1	0.07	0.55	0	0.48	0	0	0.833	0.25	-1.7364	0.00951646	0.0275011
DAXX	662	627	275	399	656	745	635	531	589	415	1563	2143	2476	2080	1320	1581	386	392	343	337	11.74	11.74	5.5	7.43	9.92	14.17	12.1	10.81	11.44	6	21.72	30.7	33.86	29.48	18.45	23.94	26.45	27.15	23.96	23.78	10.085	25.949	1.3635	7.2012e-07	4.79152e-06
DAZAP1	692	479	310	560	644	343	432	231	631	452	1961	1976	2296	2477	1838	2123	575	560	513	482	12.27	8.97	6.2	10.42	9.73	6.52	8.23	4.7	12.25	6.54	27.25	28.31	31.4	35.11	25.7	32.14	39.4	38.79	35.83	34.01	8.583	32.794	1.9339	3.75407e-23	1.74098e-21
DAZAP2	1183	1800	501	887	1571	1212	915	772	1072	1348	4218	3735	3864	5944	2336	2545	640	702	654	648	20.98	33.69	10.02	16.51	23.75	23.05	17.44	15.71	20.82	19.49	58.61	53.51	52.84	84.25	32.66	38.53	43.86	48.63	45.68	45.73	20.146	50.43	1.3238	1.40662e-05	7.51004e-05
DBNDD1	172	214	149	219	298	170	113	94	198	206	576	518	575	468	551	400	159	156	144	138	3.05	4.01	2.98	4.08	4.5	3.23	2.15	1.91	3.84	2.98	8	7.42	7.86	6.63	7.7	6.06	10.9	10.81	10.06	9.74	3.273	8.518	1.3799	1.95775e-08	1.69728e-07
DCAF11	1493	2078	1666	1699	2034	1555	1956	1473	2411	1506	5191	4365	5362	7160	4895	6127	1028	1122	1023	1019	26.48	38.9	33.33	31.62	30.75	29.57	37.27	29.98	46.82	21.78	72.14	62.53	73.32	101.48	68.43	92.77	70.45	77.72	71.45	71.91	32.65	76.22	1.2231	7.92896e-12	1.07234e-10
DCAF12	782	928	774	918	446	384	651	503	1161	794	1796	2071	2126	2014	1732	1540	499	446	382	415	13.87	17.37	15.48	17.08	6.74	7.3	12.4	10.24	22.55	11.48	24.96	29.67	29.07	28.55	24.21	23.32	34.2	30.89	26.68	29.29	13.451	28.084	1.062	2.43148e-05	0.000124118
DCAF15	114	101	0	87	59	64	107	0	80	58	733	463	432	762	236	298	83	90	71	78	2.02	1.89	0	1.62	0.89	1.22	2.04	0	1.55	0.84	10.19	6.63	5.91	10.8	3.3	4.51	5.69	6.23	4.96	5.5	1.207	6.372	2.4003	0.000184999	0.000799938
DCAF5	2614	3061	2602	2374	3605	2575	2597	2109	3289	2637	7553	7798	8830	7551	6866	5821	1392	1449	1427	1421	46.36	57.29	52.05	44.18	54.49	48.97	49.49	42.92	63.87	38.13	104.96	111.71	120.74	107.02	95.99	88.13	95.39	100.37	99.66	100.28	49.775	102.425	1.0411	5.93173e-13	9.22416e-12
DCAF8	6201	9649	6830	7282	8053	4843	5613	5209	8463	6506	21543	20135	18251	20728	18575	20070	3009	2997	3063	2957	109.97	180.61	136.63	135.52	121.73	92.1	106.95	106.02	164.34	94.08	299.37	288.45	249.56	293.79	259.69	303.87	206.21	207.59	213.92	208.67	124.795	253.112	1.0202	4.85367e-06	2.80869e-05
DCAKD	67	131	53	32	62	83	42	0	99	60	256	221	269	382	276	201	74	44	53	48	1.19	2.45	1.06	0.6	0.94	1.58	0.8	0	1.92	0.87	3.56	3.17	3.68	5.41	3.86	3.04	5.07	3.05	3.7	3.39	1.141	3.793	1.733	0.000447137	0.00178228
DCLK1	327	246	670	537	620	200	972	473	304	529	174	259	324	229	168	187	32	26	27	33	5.8	4.6	13.4	9.99	9.37	3.8	18.52	9.63	5.9	7.65	2.42	3.71	4.43	3.25	2.35	2.83	2.19	1.8	1.89	2.33	8.866	2.72	-1.7047	6.2293e-15	1.24472e-13
DCP1B	193	158	69	116	117	90	89	50	223	127	1481	986	1246	1583	933	854	211	222	212	219	3.42	2.96	1.38	2.16	1.77	1.71	1.7	1.02	4.33	1.84	20.58	14.13	17.04	22.44	13.04	12.93	14.46	15.38	14.81	15.45	2.229	16.026	2.8459	3.31044e-36	4.60574e-34
DCP2	28	51	58	45	0	64	51	73	68	41	0	19	23	13	0	11	6	10	12	10	0.5	0.95	1.16	0.84	0	1.22	0.97	1.49	1.32	0.59	0	0.27	0.31	0.18	0	0.17	0.41	0.69	0.84	0.71	0.904	0.358	-1.3364	0.00674443	0.0202488
DCTN1	2008	3129	1286	2399	2921	1164	1992	1413	2284	1952	10828	9114	9405	10095	9526	7272	1222	1361	1314	1271	35.61	58.57	25.73	44.65	44.15	22.14	37.96	28.76	44.35	28.23	150.47	130.57	128.6	143.08	133.18	110.1	83.74	94.27	91.77	89.69	37.015	115.547	1.6423	1.10405e-11	1.46586e-10
DCTN3	205	347	171	333	392	380	428	344	274	204	1111	864	931	1022	828	1443	301	316	299	305	3.64	6.49	3.42	6.2	5.93	7.23	8.16	7	5.32	2.95	15.44	12.38	12.73	14.49	11.58	21.85	20.63	21.89	20.88	21.52	5.634	17.339	1.6218	6.94774e-08	5.56415e-07
DCTPP1	59	110	117	66	66	108	20	95	58	57	148	217	182	310	188	224	82	77	53	60	1.05	2.06	2.34	1.23	1	2.05	0.38	1.93	1.13	0.82	2.06	3.11	2.49	4.39	2.63	3.39	5.62	5.33	3.7	4.23	1.399	3.695	1.4012	0.0006833	0.00262328
DCX	126	119	209	225	218	115	115	137	126	231	76	101	97	122	220	134	0	0	0	0	2.23	2.23	4.18	4.19	3.3	2.19	2.19	2.79	2.45	3.34	1.06	1.45	1.33	1.73	3.08	2.03	0	0	0	0	2.909	1.068	-1.4456	0.00508969	0.0157769
DDA1	223	387	106	184	165	185	126	91	167	199	1636	2563	2468	3009	1572	1778	238	250	249	225	3.95	7.24	2.12	3.42	2.49	3.52	2.4	1.85	3.24	2.88	22.73	36.72	33.75	42.65	21.98	26.92	16.31	17.32	17.39	15.88	3.311	25.165	2.9261	5.11735e-23	2.33187e-21
DDHD1	161	127	394	180	261	364	368	166	237	221	276	196	75	175	118	94	31	26	22	37	2.86	2.38	7.88	3.35	3.95	6.92	7.01	3.38	4.6	3.2	3.84	2.81	1.03	2.48	1.65	1.42	2.12	1.8	1.54	2.61	4.553	2.13	-1.096	2.00076e-09	2.01044e-08
DDI1	30	3	4	11	16	22	61	0	26	15	0	0	0	0	0	0	0	0	0	0	0.53	0.06	0.08	0.2	0.24	0.42	1.16	0	0.5	0.22	0	0	0	0	0	0	0	0	0	0	0.341	0.001	-8.4136	7.60124e-10	8.1051e-09
DDI2	9021	9664	10719	11352	6333	6435	5159	5143	16775	11508	10262	5851	3716	4453	3034	1612	631	672	649	639	159.98	180.89	214.43	211.26	95.73	122.37	98.3	104.68	325.75	166.41	142.6	83.82	50.81	63.12	42.42	24.41	43.24	46.55	45.33	45.09	167.98	58.739	-1.5159	2.56004e-15	5.37651e-14
DDIT3	219	165	542	276	142	356	157	135	232	169	338	436	410	455	425	959	387	388	422	387	3.88	3.09	10.84	5.14	2.15	6.77	2.99	2.75	4.51	2.44	4.7	6.25	5.61	6.45	5.94	14.52	26.52	26.88	29.47	27.31	4.456	15.365	1.7858	0.000274594	0.00114349
DDIT4	1801	4464	1044	7394	551	1173	2918	522	5179	3781	8601	4602	6090	10795	11348	15877	4531	4220	4118	4146	31.94	83.56	20.88	137.6	8.33	22.31	55.6	10.62	100.57	54.68	119.52	65.93	83.27	153	158.65	240.38	310.51	292.31	287.6	292.57	52.609	200.374	1.9293	0.000177658	0.000771256
DDR1	401	219	177	123	457	393	398	374	664	293	1754	1255	1011	1325	844	469	143	192	196	196	7.11	4.1	3.54	2.29	6.91	7.47	7.58	7.61	12.89	4.24	24.37	17.98	13.82	18.78	11.8	7.1	9.8	13.3	13.69	13.83	6.374	14.447	1.1805	0.00486605	0.0151791
DDR2	3208	2691	3969	3267	1997	2116	2777	1567	3177	4582	988	1146	1211	1137	882	462	170	156	147	139	56.89	50.37	79.4	60.8	30.19	40.24	52.92	31.89	61.69	66.26	13.73	16.42	16.56	16.12	12.33	6.99	11.65	10.81	10.27	9.81	53.065	12.469	-2.0894	3.16359e-46	9.40306e-44
DDRGK1	362	761	264	357	387	510	236	270	446	325	866	674	1159	815	700	848	288	330	303	326	6.42	14.24	5.28	6.64	5.85	9.7	4.5	5.5	8.66	4.7	12.03	9.66	15.85	11.55	9.79	12.84	19.74	22.86	21.16	23	7.149	15.848	1.1485	0.0023531	0.00792731
DDX18	394	395	518	447	376	305	411	323	651	364	1325	1159	2265	1495	1435	1011	234	265	265	279	6.99	7.39	10.36	8.32	5.68	5.8	7.83	6.57	12.64	5.26	18.41	16.6	30.97	21.19	20.06	15.31	16.04	18.36	18.51	19.69	7.684	19.514	1.3446	3.43041e-11	4.30753e-10
DDX23	1174	1650	1009	1153	1455	865	848	1046	1558	1314	3554	4049	4762	3279	2659	2073	645	704	679	681	20.82	30.88	20.18	21.46	21.99	16.45	16.16	21.29	30.25	19	49.39	58.01	65.12	46.48	37.17	31.39	44.2	48.76	47.42	48.06	21.848	47.6	1.1235	4.37056e-07	3.03307e-06
DDX24	1283	2795	1571	1528	1558	1508	1365	1161	1889	2489	4372	5372	6676	6060	3839	2256	852	777	918	727	22.75	52.32	31.43	28.44	23.55	28.68	26.01	23.63	36.68	35.99	60.75	76.96	91.29	85.89	53.67	34.16	58.39	53.82	64.11	51.3	30.948	63.034	1.0263	0.00131778	0.00472227
DDX25	9	0	27	0	39	0	0	0	13	7	17	11	29	33	128	107	35	33	21	28	0.16	0	0.54	0	0.59	0	0	0	0.25	0.1	0.24	0.16	0.4	0.47	1.79	1.62	2.4	2.29	1.47	1.98	0.164	1.282	2.9666	0.00226072	0.007655
DDX27	361	622	313	489	453	327	378	280	493	411	911	1755	2096	1898	1059	722	379	339	310	348	6.4	11.64	6.26	9.1	6.85	6.22	7.2	5.7	9.57	5.94	12.66	25.14	28.66	26.9	14.81	10.93	25.97	23.48	21.65	24.56	7.488	21.476	1.5201	2.67732e-09	2.63561e-08
DDX39B	1524	2104	1729	1830	1780	854	1099	1125	2118	1865	5949	5990	6358	6870	4922	4973	1423	1483	1427	1457	27.03	39.38	34.59	34.06	26.91	16.24	20.94	22.9	41.13	26.97	82.67	85.81	86.94	97.37	68.81	75.29	97.52	102.72	99.66	102.82	29.015	89.961	1.6325	6.51631e-22	2.69259e-20
DDX41	457	696	324	331	536	277	372	348	555	507	1484	1201	1483	1426	1160	912	267	315	311	268	8.1	13.03	6.48	6.16	8.1	5.27	7.09	7.08	10.78	7.33	20.62	17.21	20.28	20.21	16.22	13.81	18.3	21.82	21.72	18.91	7.942	18.91	1.2516	3.24759e-08	2.7322e-07
DDX47	306	656	409	306	355	403	265	417	435	349	890	732	1149	1062	567	838	313	305	267	291	5.43	12.28	8.18	5.69	5.37	7.66	5.05	8.49	8.45	5.05	12.37	10.49	15.71	15.05	7.93	12.69	21.45	21.13	18.65	20.53	7.165	15.6	1.1225	0.000787008	0.00296742
DDX49	294	587	195	228	263	213	252	268	364	313	693	864	959	810	769	636	185	155	185	194	5.21	10.99	3.9	4.24	3.98	4.05	4.8	5.45	7.07	4.53	9.63	12.38	13.11	11.48	10.75	9.63	12.68	10.74	12.92	13.69	5.422	11.701	1.1097	0.000222649	0.00094585
DDX54	1737	3507	1452	1600	1338	1159	919	1068	1723	1569	4605	7339	8448	6374	5404	5193	1085	973	1062	1032	30.8	65.64	29.05	29.78	20.23	22.04	17.51	21.74	33.46	22.69	63.99	105.14	115.52	90.34	75.55	78.62	74.36	67.4	74.17	72.82	29.294	81.791	1.4813	1.5785e-07	1.18714e-06
DDX56	302	543	361	329	276	215	352	243	376	313	890	1253	1547	1385	1004	730	447	455	435	430	5.36	10.16	7.22	6.12	4.17	4.09	6.71	4.95	7.3	4.53	12.37	17.95	21.15	19.63	14.04	11.05	30.63	31.52	30.38	30.34	6.061	21.906	1.8537	1.62693e-11	2.11501e-10
DDX60	11	0	10	29	0	0	0	0	10	21	0	0	0	0	0	3	0	0	0	0	0.2	0	0.2	0.54	0	0	0	0	0.19	0.3	0	0	0	0	0	0.05	0	0	0	0	0.143	0.005	-4.8379	0.0146392	0.0402123
DEAF1	281	486	258	278	342	223	235	153	294	372	706	1586	1646	1415	1266	1687	369	379	423	429	4.98	9.1	5.16	5.17	5.17	4.24	4.48	3.11	5.71	5.38	9.81	22.72	22.51	20.06	17.7	25.54	25.29	26.25	29.54	30.27	5.25	22.969	2.1293	2.47369e-17	6.60223e-16
DECR2	154	195	76	91	200	240	96	154	195	136	613	397	381	745	530	616	129	174	130	155	2.73	3.65	1.52	1.69	3.02	4.56	1.83	3.13	3.79	1.97	8.52	5.69	5.21	10.56	7.41	9.33	8.84	12.05	9.08	10.94	2.789	8.763	1.6517	1.2844e-07	9.79151e-07
DEDD	736	639	444	480	571	380	448	325	829	533	2729	2816	3212	3289	2199	2388	423	533	489	467	13.05	11.96	8.88	8.93	8.63	7.23	8.54	6.61	16.1	7.71	37.92	40.34	43.92	46.62	30.74	36.16	28.99	36.92	34.15	32.95	9.764	36.871	1.9169	7.46849e-29	5.6622e-27
DEDD2	98	152	92	104	66	98	79	64	83	76	361	618	337	359	263	501	194	188	169	187	1.74	2.85	1.84	1.94	1	1.86	1.51	1.3	1.61	1.1	5.02	8.85	4.61	5.09	3.68	7.59	13.29	13.02	11.8	13.2	1.675	8.615	2.3627	1.10326e-13	1.88115e-12
DEF6	31	22	46	24	22	26	61	0	40	21	7	26	0	19	24	10	0	0	0	0	0.55	0.41	0.92	0.45	0.33	0.49	1.16	0	0.78	0.3	0.1	0.37	0	0.27	0.34	0.15	0	0	0	0	0.539	0.123	-2.1316	0.00180008	0.00625604
DELE1	1506	2911	1710	1451	1471	878	1385	1152	1206	1791	5087	5296	4643	5418	3589	4094	1058	956	1039	970	26.71	54.49	34.21	27	22.24	16.7	26.39	23.45	23.42	25.9	70.69	75.87	63.49	76.79	50.18	61.98	72.5	66.22	72.56	68.45	28.051	67.873	1.2748	2.9193e-07	2.09026e-06
DENND11	192	194	79	164	172	199	359	248	273	219	316	84	59	128	30	35	41	25	32	25	3.4	3.63	1.58	3.05	2.6	3.78	6.84	5.05	5.3	3.17	4.39	1.2	0.81	1.81	0.42	0.53	2.81	1.73	2.23	1.76	3.84	1.769	-1.1182	2.57481e-06	1.5604e-05
DENND1A	461	219	137	326	341	187	316	141	755	263	2055	2612	2541	2579	2364	1566	354	327	325	310	8.18	4.1	2.74	6.07	5.15	3.56	6.02	2.87	14.66	3.8	28.56	37.42	34.75	36.55	33.05	23.71	24.26	22.65	22.7	21.88	5.715	28.553	2.3208	9.1482e-16	2.02437e-14
DENND4A	1864	1375	2318	2394	2745	2649	3169	2226	2474	2394	1919	1578	1662	1968	1420	1295	115	153	142	142	33.06	25.74	46.37	44.55	41.49	50.37	60.38	45.31	48.04	34.62	26.67	22.61	22.73	27.89	19.85	19.61	7.88	10.6	9.92	10.02	42.993	17.778	-1.274	5.06271e-13	7.94362e-12
DENND4B	1231	707	394	758	637	401	459	202	1260	561	7475	6007	6214	7277	5433	3110	892	925	929	948	21.83	13.23	7.88	14.11	9.63	7.63	8.75	4.11	24.47	8.11	103.87	86.06	84.97	103.14	75.96	47.09	61.13	64.07	64.88	66.9	11.975	75.807	2.6623	4.51036e-22	1.89363e-20
DENND4C	2531	1860	3847	3033	2688	2066	2484	1648	3596	3664	2924	1677	1868	1841	1484	1356	155	154	183	214	44.88	34.81	76.96	56.44	40.63	39.29	47.33	33.54	69.83	52.98	40.63	24.02	25.54	26.09	20.75	20.53	10.62	10.67	12.78	15.1	49.669	20.673	-1.2646	1.53646e-14	2.91919e-13
DENR	520	532	317	739	767	468	630	424	574	578	1778	2425	2947	2677	2056	1913	436	408	393	379	9.22	9.96	6.34	13.75	11.59	8.9	12	8.63	11.15	8.36	24.71	34.74	40.3	37.94	28.74	28.96	29.88	28.26	27.45	26.74	9.99	30.772	1.6231	2.57732e-15	5.40596e-14
DEPDC1	12	20	49	41	0	0	0	0	0	23	0	0	0	9	0	0	0	0	0	0	0.21	0.37	0.98	0.76	0	0	0	0	0	0.33	0	0	0	0.13	0	0	0	0	0	0	0.265	0.013	-4.3494	0.0144584	0.0397617
DEPDC5	356	338	121	269	315	220	229	179	304	252	777	661	840	1054	706	516	116	101	84	112	6.31	6.33	2.42	5.01	4.76	4.18	4.36	3.64	5.9	3.64	10.8	9.47	11.49	14.94	9.87	7.81	7.95	7	5.87	7.9	4.655	9.31	1	0.0033506	0.0108732
DEPP1	122	150	136	75	141	45	61	36	89	84	293	162	97	292	419	317	61	82	73	82	2.16	2.81	2.72	1.4	2.13	0.86	1.16	0.73	1.73	1.21	4.07	2.32	1.33	4.14	5.86	4.8	4.18	5.68	5.1	5.79	1.691	4.327	1.3555	0.00103543	0.00379894
DERL1	1379	2247	2024	1186	1577	1105	1306	825	2575	2552	4602	8018	10084	5832	5539	4719	932	856	918	854	24.45	42.06	40.49	22.07	23.84	21.01	24.89	16.79	50	36.9	63.95	114.86	137.89	82.66	77.44	71.45	63.87	59.29	64.11	60.26	30.25	79.578	1.3954	2.85322e-06	1.7164e-05
DES	201764	269453	155647	157368	120834	116307	96436	91985	190094	157872	929706	699970	526173	659971	359795	381442	89476	88314	88093	87157	3578.04	5043.49	3113.67	2928.6	1826.57	2211.74	1837.57	1872.16	3691.41	2282.93	12919.5	10027.7	7194.86	9354.16	5030.08	5775.2	6131.8	6117.25	6152.42	6150.38	2838.62	7485.33	1.3989	4.14988e-07	2.89529e-06
DESI1	395	499	276	282	491	261	348	278	414	357	1495	1626	1567	1587	1106	1468	371	388	390	422	7	9.34	5.52	5.25	7.42	4.96	6.63	5.66	8.04	5.16	20.77	23.29	21.43	22.49	15.46	22.23	25.42	26.88	27.24	29.78	6.498	23.499	1.8545	2.00143e-24	1.02646e-22
DET1	288	400	140	317	540	395	237	146	232	271	1037	1597	2392	1545	1420	1931	213	263	221	200	5.11	7.49	2.8	5.9	8.16	7.51	4.52	2.97	4.51	3.92	14.41	22.88	32.71	21.9	19.85	29.24	14.6	18.22	15.43	14.11	5.289	20.335	1.9429	1.12011e-09	1.16863e-08
DGAT1	517	244	379	451	204	319	371	134	432	391	1295	536	588	922	558	517	240	236	237	213	9.17	4.57	7.58	8.39	3.08	6.07	7.07	2.73	8.39	5.65	18	7.68	8.04	13.07	7.8	7.83	16.45	16.35	16.55	15.03	6.27	12.68	1.016	0.00939323	0.027181
DGAT2	432	615	718	775	15683	11761	19400	7552	2523	247	4408	1202	1229	7111	1998	1743	806	674	736	724	7.66	11.51	14.36	14.42	237.07	223.65	369.66	153.71	48.99	3.57	61.25	17.22	16.81	100.79	27.93	26.39	55.24	46.69	51.4	51.09	108.46	45.481	-1.2538	0.00744295	0.0220974
DGCR2	572	365	184	309	265	99	336	216	396	288	2477	1657	1559	2517	1397	1283	284	287	251	288	10.14	6.83	3.68	5.75	4.01	1.88	6.4	4.4	7.69	4.16	34.42	23.74	21.32	35.67	19.53	19.43	19.46	19.88	17.53	20.32	5.494	23.13	2.0738	1.91661e-13	3.15884e-12
DGCR6L	1149	1411	539	881	513	280	618	484	579	707	2147	2388	1691	2337	2226	4234	747	866	701	708	20.38	26.41	10.78	16.4	7.75	5.32	11.78	9.85	11.24	10.22	29.84	34.21	23.12	33.12	31.12	64.1	51.19	59.99	48.96	49.96	13.013	42.561	1.7096	7.67826e-07	5.07409e-06
DGKD	1237	924	596	1008	530	395	780	440	1058	592	2995	2163	2699	3595	2013	1615	1089	1021	1005	982	21.94	17.29	11.92	18.76	8.01	7.51	14.86	8.96	20.55	8.56	41.62	30.99	36.91	50.95	28.14	24.45	74.63	70.72	70.19	69.3	13.836	49.79	1.8474	1.60681e-09	1.6389e-08
DGKH	1861	891	2207	1817	2328	1483	2285	1769	1970	2036	578	795	484	799	664	565	114	136	127	184	33	16.68	44.15	33.81	35.19	28.2	43.54	36	38.26	29.44	8.03	11.39	6.62	11.32	9.28	8.55	7.81	9.42	8.87	12.98	33.827	9.427	-1.8433	4.92682e-45	1.35648e-42
DGKI	16	0	0	21	0	0	35	0	0	13	0	0	0	0	0	0	0	0	0	0	0.28	0	0	0.39	0	0	0.67	0	0	0.19	0	0	0	0	0	0	0	0	0	0	0.153	0.001	-7.2574	0.0120341	0.0339331
DGKQ	203	138	76	159	99	132	124	96	138	113	359	367	298	482	303	235	112	110	106	94	3.6	2.58	1.52	2.96	1.5	2.51	2.36	1.95	2.68	1.63	4.99	5.26	4.07	6.83	4.24	3.56	7.68	7.62	7.4	6.63	2.329	5.828	1.3233	4.67349e-06	2.71403e-05
DGKZ	1532	375	635	552	653	574	767	603	1336	602	5013	4126	3104	4037	2248	2120	376	353	402	344	27.17	7.02	12.7	10.27	9.87	10.92	14.62	12.27	25.94	8.71	69.66	59.11	42.44	57.22	31.43	32.1	25.77	24.45	28.08	24.27	13.949	39.453	1.5	2.26504e-05	0.000116143
DHRS1	120	189	82	112	192	192	137	195	155	182	895	601	731	782	919	906	196	148	160	160	2.13	3.54	1.64	2.08	2.9	3.65	2.61	3.97	3.01	2.63	12.44	8.61	10	11.08	12.85	13.72	13.43	10.25	11.17	11.29	2.816	11.484	2.0279	1.53466e-16	3.74096e-15
DHRS11	494	458	196	299	576	437	257	311	388	340	1535	1651	1413	3080	1776	1872	463	440	468	469	8.76	8.57	3.92	5.56	8.71	8.31	4.9	6.33	7.53	4.92	21.33	23.65	19.32	43.65	24.83	28.34	31.73	30.48	32.69	33.1	6.751	28.912	2.0985	2.18117e-18	6.36017e-17
DHRS4	346	467	303	340	660	407	380	307	249	267	1851	1390	1249	2186	1832	2515	191	156	170	177	6.14	8.74	6.06	6.33	9.98	7.74	7.24	6.25	4.84	3.86	25.72	19.91	17.08	30.98	25.61	38.08	13.09	10.81	11.87	12.49	6.718	20.564	1.614	6.12693e-06	3.49904e-05
DHRS7C	4656	4923	3396	5384	6823	5808	5814	5275	2304	4626	8069	7304	12394	6671	12283	24038	3351	3348	3156	3232	82.57	92.15	67.94	100.2	103.14	110.45	110.78	107.36	44.74	66.89	112.13	104.64	169.47	94.55	171.72	363.95	229.64	231.91	220.42	228.07	88.622	192.65	1.1202	0.0106009	0.0302762
DHRSX	95	98	44	75	63	22	143	32	65	99	78	15	11	47	21	31	10	15	11	12	1.68	1.83	0.88	1.4	0.95	0.42	2.72	0.65	1.26	1.43	1.08	0.21	0.15	0.67	0.29	0.47	0.69	1.04	0.77	0.85	1.322	0.622	-1.0877	1.73933e-05	9.10607e-05
DHRSX-2	122	134	74	103	66	22	237	0	77	62	44	10	20	40	4	25	6	8	6	0	2.16	2.51	1.48	1.92	1	0.42	4.52	0	1.5	0.9	0.61	0.14	0.27	0.57	0.06	0.38	0.41	0.55	0.42	0	1.641	0.341	-2.2667	3.06448e-06	1.83336e-05
DHX16	613	827	308	348	503	499	459	539	710	392	1306	2532	2640	2148	1605	1174	435	393	441	435	10.87	15.48	6.16	6.48	7.6	9.49	8.75	10.97	13.79	5.67	18.15	36.27	36.1	30.44	22.44	17.77	29.81	27.22	30.8	30.7	9.526	27.97	1.5539	1.25346e-08	1.12049e-07
DHX37	268	253	96	169	256	77	127	151	295	166	801	624	809	711	532	287	219	239	230	177	4.75	4.74	1.92	3.15	3.87	1.46	2.42	3.07	5.73	2.4	11.13	8.94	11.06	10.08	7.44	4.35	15.01	16.55	16.06	12.49	3.351	11.311	1.7551	8.91049e-08	6.99985e-07
DHX38	272	344	226	216	311	251	296	198	337	213	923	693	869	716	502	382	179	163	148	171	4.82	6.44	4.52	4.02	4.7	4.77	5.64	4.03	6.54	3.08	12.83	9.93	11.88	10.15	7.02	5.78	12.27	11.29	10.34	12.07	4.856	10.356	1.0926	9.79777e-06	5.3825e-05
DHX58	92	58	105	74	141	320	37	0	60	31	140	26	40	28	12	13	12	21	19	13	1.63	1.09	2.1	1.38	2.13	6.09	0.71	0	1.17	0.45	1.95	0.37	0.55	0.4	0.17	0.2	0.82	1.45	1.33	0.92	1.675	0.816	-1.0375	0.00798731	0.0235372
DIAPH1	856	904	5432	1624	626	848	812	354	2082	1430	6585	10880	6702	19376	3403	2470	2195	2193	2330	2124	15.18	16.92	108.67	30.22	9.46	16.13	15.47	7.2	40.43	20.68	91.51	155.87	91.64	274.63	47.58	37.4	150.42	151.9	162.73	149.88	28.036	131.356	2.2281	1.12409e-06	7.22754e-06
DIAPH2	125	90	218	198	122	146	197	60	284	147	89	48	18	92	16	13	12	6	11	5	2.22	1.68	4.36	3.68	1.84	2.78	3.75	1.22	5.51	2.13	1.24	0.69	0.25	1.3	0.22	0.2	0.82	0.42	0.77	0.35	2.917	0.626	-2.2203	7.20781e-15	1.4304e-13
DIO3OS	24	24	10	10	21	0	0	0	48	19	33	80	45	82	50	43	35	45	33	22	0.43	0.45	0.2	0.19	0.32	0	0	0	0.93	0.27	0.46	1.15	0.62	1.16	0.7	0.65	2.4	3.12	2.3	1.55	0.279	1.411	2.3384	0.00189615	0.0065516
DIRAS1	18	12	0	18	12	35	0	0	30	6	786	197	59	314	189	327	16	17	16	25	0.32	0.22	0	0.33	0.18	0.67	0	0	0.58	0.09	10.92	2.82	0.81	4.45	2.64	4.95	1.1	1.18	1.12	1.76	0.239	3.175	3.7317	3.90712e-07	2.7376e-06
DISC1	412	289	502	295	149	195	748	292	444	340	142	111	106	155	107	33	30	22	32	20	7.31	5.41	10.04	5.49	2.25	3.71	14.25	5.94	8.62	4.92	1.97	1.59	1.45	2.2	1.5	0.5	2.06	1.52	2.23	1.41	6.794	1.643	-2.0479	1.3271e-19	4.41625e-18
DKC1	731	839	550	582	719	494	367	603	670	575	1598	2030	3156	1605	1021	896	544	578	481	510	12.96	15.7	11	10.83	10.87	9.39	6.99	12.27	13.01	8.31	22.21	29.08	43.15	22.75	14.27	13.57	37.28	40.04	33.59	35.99	11.133	29.193	1.3908	4.51286e-06	2.62892e-05
DKK1	7	43	0	6	0	11	0	0	58	4	136	96	52	98	118	233	20	20	10	14	0.12	0.8	0	0.11	0	0.21	0	0	1.13	0.06	1.89	1.38	0.71	1.39	1.65	3.53	1.37	1.39	0.7	0.99	0.243	1.5	2.6259	0.00209685	0.00716368
DLAT	2379	3285	2348	4867	3220	1828	2505	1973	1811	2856	7092	7205	10226	8478	10404	10240	1164	1096	1166	1076	42.19	61.49	46.97	90.57	48.67	34.76	47.73	40.16	35.17	41.3	98.55	103.22	139.83	120.16	145.45	155.04	79.77	75.92	81.43	75.93	48.901	107.53	1.1368	0.000669292	0.00257403
DLC1	4361	2125	5539	3793	3376	2232	3464	2068	4908	4300	1249	1471	1200	1237	1764	761	307	222	293	309	77.34	39.77	110.81	70.59	51.03	42.44	66.01	42.09	95.31	62.18	17.36	21.07	16.41	17.53	24.66	11.52	21.04	15.38	20.46	21.81	65.757	18.724	-1.8123	6.37494e-38	1.00448e-35
DLG4	81	29	25	24	0	54	0	0	46	21	184	384	67	181	183	116	33	17	14	27	1.44	0.54	0.5	0.45	0	1.03	0	0	0.89	0.3	2.56	5.5	0.92	2.57	2.56	1.76	2.26	1.18	0.98	1.91	0.515	2.22	2.1079	0.00870394	0.025383
DLG5	628	394	258	340	846	424	530	453	875	353	2407	1296	1462	2336	1591	687	265	261	285	257	11.14	7.37	5.16	6.33	12.79	8.06	10.1	9.22	16.99	5.1	33.45	18.57	19.99	33.11	22.24	10.4	18.16	18.08	19.9	18.14	9.226	21.204	1.2006	0.000702306	0.00268678
DLGAP4	1308	924	1392	1171	521	841	1002	1026	4916	1262	7187	17885	21180	24625	18207	10970	7881	7871	7974	7748	23.2	17.29	27.85	21.79	7.88	15.99	19.09	20.88	95.46	18.25	99.87	256.22	289.61	349.02	254.54	166.09	540.09	545.2	556.9	546.75	26.768	360.429	3.7511	5.34605e-24	2.65839e-22
DLGAP5	28	19	60	66	0	0	0	0	0	19	12	0	0	0	0	0	0	0	0	0	0.5	0.36	1.2	1.23	0	0	0	0	0	0.27	0.17	0	0	0	0	0	0	0	0	0	0.356	0.017	-4.3883	0.0117339	0.033169
DLST	2129	2501	1985	2835	2033	1199	935	1498	2080	2235	8572	11458	13198	16861	11253	9199	1890	1810	1568	1481	37.76	46.81	39.71	52.76	30.73	22.8	17.82	30.49	40.39	32.32	119.12	164.15	180.47	238.98	157.32	139.28	129.52	125.37	109.51	104.51	35.159	146.823	2.0621	3.78998e-19	1.19579e-17
DMAP1	613	1488	572	628	855	536	500	655	551	572	1262	1809	2195	1570	1717	1862	481	514	453	469	10.87	27.85	11.44	11.69	12.92	10.19	9.53	13.33	10.7	8.27	17.54	25.92	30.01	22.25	24	28.19	32.96	35.6	31.64	33.1	12.679	28.121	1.1492	0.000638553	0.00246779
DMD	40466	11135	48502	38991	43194	31162	27346	24837	40469	50319	17775	7690	13062	5913	18660	7463	1851	1772	1832	1798	717.62	208.42	970.27	725.62	652.93	592.59	521.07	505.51	785.86	727.64	247.01	110.17	178.61	83.81	260.87	112.99	126.85	122.74	127.95	126.88	640.753	149.788	-2.0968	3.64486e-25	1.96973e-23
DMGDH	22	104	68	56	22	0	0	0	93	35	5	11	60	10	8	25	0	0	0	0	0.39	1.95	1.36	1.04	0.33	0	0	0	1.81	0.51	0.07	0.16	0.82	0.14	0.11	0.38	0	0	0	0	0.739	0.168	-2.1371	0.0184024	0.0490357
DMPK	1739	2285	822	1446	4575	4406	2784	3719	1936	1927	46804	15940	10902	21495	19292	18922	2416	2418	2331	2270	30.84	42.77	16.44	26.91	69.16	83.79	53.05	75.69	37.59	27.87	650.4	228.35	149.07	304.66	269.71	286.49	165.57	167.49	162.8	160.19	46.411	254.473	2.455	1.68682e-09	1.71408e-08
DMRTB1	0	0	0	0	0	0	0	0	0	0	21	0	3	17	30	39	0	0	0	0	0	0	0	0	0	0	0	0	0	0	0.29	0	0.04	0.24	0.42	0.59	0	0	0	0	0.001	0.158	7.3038	0.00463	0.0145048
DMWD	434	583	179	433	263	226	238	318	481	222	1846	1606	1503	1655	1383	885	316	277	286	302	7.7	10.91	3.58	8.06	3.98	4.3	4.54	6.47	9.34	3.21	25.65	23.01	20.55	23.46	19.33	13.4	21.66	19.19	19.97	21.31	6.209	20.753	1.7409	2.5009e-11	3.18779e-10
DMXL1	4853	4738	8677	5986	6456	5585	5685	3889	7039	7404	3789	2847	2760	3411	2799	1519	311	273	337	302	86.06	88.68	173.58	111.4	97.59	106.21	108.33	79.15	136.69	107.07	52.65	40.79	37.74	48.35	39.13	23	21.31	18.91	23.54	21.31	109.476	32.673	-1.7444	2.50572e-29	1.97409e-27
DMXL2	320	203	511	426	884	772	1008	507	510	493	188	237	139	173	129	35	14	20	11	8	5.67	3.8	10.22	7.93	13.36	14.68	19.21	10.32	9.9	7.13	2.61	3.4	1.9	2.45	1.8	0.53	0.96	1.39	0.77	0.56	10.222	1.637	-2.6426	1.24268e-19	4.15115e-18
DNAAF5	715	464	347	468	532	464	342	288	543	390	1565	1833	1871	1717	1998	1307	428	366	395	398	12.68	8.68	6.94	8.71	8.04	8.82	6.52	5.86	10.54	5.64	21.75	26.26	25.58	24.34	27.93	19.79	29.33	25.35	27.59	28.09	8.243	25.601	1.635	7.36839e-19	2.24363e-17
DNAAF9	612	396	963	709	725	581	842	581	772	635	515	441	384	455	385	208	50	29	43	36	10.85	7.41	19.26	13.19	10.96	11.05	16.04	11.83	14.99	9.18	7.16	6.32	5.25	6.45	5.38	3.15	3.43	2.01	3	2.54	12.476	4.469	-1.4811	8.59139e-18	2.40338e-16
DNAH11	2253	754	1764	411	339	317	422	269	1361	3906	466	736	736	701	180	80	19	12	11	18	39.95	14.11	35.29	7.65	5.12	6.03	8.04	5.47	26.43	56.48	6.48	10.54	10.06	9.94	2.52	1.21	1.3	0.83	0.77	1.27	20.457	4.492	-2.1872	1.05718e-06	6.83261e-06
DNAH12	1729	749	1594	1449	1705	1279	1014	1237	1606	2475	445	220	294	561	263	194	26	27	26	27	30.66	14.02	31.89	26.97	25.77	24.32	19.32	25.18	31.19	35.79	6.18	3.15	4.02	7.95	3.68	2.94	1.78	1.87	1.82	1.91	26.511	3.53	-2.9089	1.90094e-37	2.89075e-35
DNAH5	33	8	21	13	0	0	11	0	36	32	12	7	8	12	4	0	0	0	0	0	0.59	0.15	0.42	0.24	0	0	0.21	0	0.7	0.46	0.17	0.1	0.11	0.17	0.06	0	0	0	0	0	0.277	0.061	-2.183	0.0130144	0.0362944
DNAH7	42	19	155	53	132	0	0	107	180	153	67	0	10	41	8	12	0	0	0	0	0.74	0.36	3.1	0.99	2	0	0	2.18	3.5	2.21	0.93	0	0.14	0.58	0.11	0.18	0	0	0	0	1.508	0.194	-2.9585	0.000538958	0.00211762
DNAI4	16	22	38	30	65	0	50	0	54	23	0	13	0	0	17	0	0	0	0	0	0.28	0.41	0.76	0.56	0.98	0	0.95	0	1.05	0.33	0	0.19	0	0	0.24	0	0	0	0	0	0.532	0.043	-3.629	0.00106923	0.00391309
DNAJA1	1099	1466	3317	2070	1783	2272	1233	1598	3122	2268	3178	8845	8208	5231	4068	10683	3310	3285	3271	3177	19.49	27.44	66.36	38.52	26.95	43.21	23.49	32.52	60.63	32.8	44.16	126.71	112.24	74.14	56.87	161.75	226.83	227.54	228.45	224.19	37.141	148.288	1.9973	5.28346e-08	4.31452e-07
DNAJA2	2983	3455	3743	3472	3159	2306	1900	2280	3661	3399	9765	12801	26689	9562	8530	12198	1644	1596	1724	1631	52.9	64.67	74.88	64.61	47.75	43.85	36.2	46.4	71.09	49.15	135.7	183.39	364.94	135.53	119.25	184.68	112.66	110.55	120.4	115.09	55.15	158.219	1.5205	1.9619e-07	1.44673e-06
DNAJA3	1790	3061	1234	1634	2283	1878	1603	1619	1793	1456	5813	6175	6170	7398	5187	7028	1215	1277	1214	1220	31.74	57.29	24.69	30.41	34.51	35.71	30.54	32.95	34.82	21.05	80.78	88.46	84.37	104.86	72.52	106.41	83.26	88.45	84.79	86.09	33.371	87.999	1.3989	5.48822e-10	5.96633e-09
DNAJA4	1401	3018	3663	2711	2409	2943	2297	2686	2330	3734	19795	15446	23470	16705	4341	11453	3219	3068	3168	3049	24.85	56.49	73.28	50.45	36.42	55.97	43.77	54.67	45.25	54	275.08	221.28	320.93	236.77	60.69	173.4	220.6	212.51	221.25	215.16	49.515	215.767	2.1235	9.73039e-15	1.89507e-13
DNAJB1	812	614	664	845	732	654	625	563	985	758	3049	5226	4111	5434	1923	3159	5040	5022	5078	4696	14.4	11.49	13.28	15.73	11.07	12.44	11.91	11.46	19.13	10.96	42.37	74.87	56.21	77.02	26.88	47.83	345.39	347.86	354.65	331.38	13.187	170.446	3.6921	9.70162e-16	2.13959e-14
DNAJB11	114	159	275	253	177	168	138	106	163	183	551	884	830	1049	478	625	166	151	156	176	2.02	2.98	5.5	4.71	2.68	3.19	2.63	2.16	3.17	2.65	7.66	12.66	11.35	14.87	6.68	9.46	11.38	10.46	10.9	12.42	3.169	10.784	1.7668	2.90222e-15	6.02942e-14
DNAJB12	692	789	261	513	865	551	568	335	657	542	1288	1477	1648	1416	1254	1547	391	329	366	360	12.27	14.77	5.22	9.55	13.08	10.48	10.82	6.82	12.76	7.84	17.9	21.16	22.53	20.07	17.53	23.42	26.8	22.79	25.56	25.4	10.361	22.316	1.1069	0.000185949	0.000803385
DNAJB14	307	217	874	541	854	1126	984	426	397	633	498	387	83	430	338	359	77	59	60	73	5.44	4.06	17.48	10.07	12.91	21.41	18.75	8.67	7.71	9.15	6.92	5.54	1.13	6.09	4.73	5.44	5.28	4.09	4.19	5.15	11.565	4.856	-1.2519	2.40279e-08	2.0572e-07
DNAJB2	679	1047	373	701	793	498	517	696	830	619	3106	2498	2180	2745	2597	2689	509	449	512	490	12.04	19.6	7.46	13.05	11.99	9.47	9.85	14.17	16.12	8.95	43.16	35.79	29.81	38.91	36.31	40.71	34.88	31.1	35.76	34.58	12.27	36.101	1.5569	1.83783e-12	2.66613e-11
DNAJB4	3198	2153	18643	9962	4442	5931	4329	5452	4541	5851	11433	12741	13426	17700	16260	35384	5975	5930	5912	5845	56.71	40.3	372.95	185.39	67.15	112.79	82.49	110.96	88.18	84.61	158.88	182.53	183.59	250.87	227.32	535.73	409.47	410.75	412.89	412.46	120.153	318.449	1.4062	0.0017559	0.00612174
DNAJB5	1465	1609	2479	1545	1659	1135	1034	1427	1408	2172	3653	9752	10713	4885	10782	10323	3505	3362	3578	3261	25.98	30.12	49.59	28.75	25.08	21.58	19.7	29.04	27.34	31.41	50.76	139.71	146.49	69.24	150.74	156.29	240.2	232.88	249.89	230.12	28.859	166.632	2.5296	1.02917e-16	2.54916e-15
DNAJB6	2307	2969	1794	1944	1886	1578	1836	2010	2025	1654	6585	6615	6276	7155	5934	5532	1759	1741	1748	1708	40.91	55.57	35.89	36.18	28.51	30.01	34.98	40.91	39.32	23.92	91.51	94.77	85.82	101.41	82.96	83.76	120.54	120.59	122.08	120.53	36.62	102.397	1.4835	1.7765e-15	3.82752e-14
DNAJB9	262	420	822	624	640	438	562	437	363	432	1232	1235	1555	1986	1830	3183	656	711	657	675	4.65	7.86	16.44	11.61	9.67	8.33	10.71	8.89	7.05	6.25	17.12	17.69	21.26	28.15	25.58	48.19	44.96	49.25	45.88	47.63	9.146	34.571	1.9183	2.11589e-09	2.118e-08
DNAJC11	928	1605	738	1317	1397	764	1110	1144	899	941	2848	2812	3519	3644	3414	2754	687	712	622	629	16.46	30.04	14.76	24.51	21.12	14.53	21.15	23.28	17.46	13.61	39.58	40.28	48.12	51.65	47.73	41.7	47.08	49.32	43.44	44.39	19.692	45.329	1.2028	9.90203e-07	6.42514e-06
DNAJC25	51	57	57	83	120	42	75	11	111	71	108	106	240	237	135	172	47	57	52	56	0.9	1.07	1.14	1.54	1.81	0.8	1.43	0.22	2.16	1.03	1.5	1.52	3.28	3.36	1.89	2.6	3.22	3.95	3.63	3.95	1.21	2.89	1.2561	0.00432606	0.013646
DNAJC30	77	84	73	84	35	159	73	84	109	69	265	406	405	420	230	154	37	32	35	17	1.37	1.57	1.46	1.56	0.53	3.02	1.39	1.71	2.12	1	3.68	5.82	5.54	5.95	3.22	2.33	2.54	2.22	2.44	1.2	1.573	3.494	1.1514	0.015312	0.0417884
DNAJC7	863	795	1099	1397	1180	1016	629	776	1517	768	3050	4183	5915	4371	5597	4744	1118	1128	1171	1007	15.3	14.88	21.99	26	17.84	19.32	11.99	15.79	29.46	11.11	42.38	59.93	80.88	61.95	78.25	71.83	76.62	78.13	81.78	71.06	18.368	70.281	1.9359	1.21327e-21	4.90483e-20
DNASE1	353	183	138	239	358	317	211	222	419	250	919	729	1034	1413	1129	414	153	117	129	117	6.26	3.43	2.76	4.45	5.41	6.03	4.02	4.52	8.14	3.62	12.77	10.44	14.14	20.03	15.78	6.27	10.49	8.1	9.01	8.26	4.864	11.529	1.2451	0.00027022	0.00112653
DNHD1	230	32	140	147	66	48	0	0	159	103	100	25	45	60	19	21	0	3	10	0	4.08	0.6	2.8	2.74	1	0.91	0	0	3.09	1.49	1.39	0.36	0.62	0.85	0.27	0.32	0	0.21	0.7	0	1.671	0.472	-1.8239	0.00354449	0.0114245
DNM2	2207	2990	1495	2045	2615	2023	1379	1657	2738	1953	5845	7854	7209	8713	7519	5891	1490	1434	1470	1381	39.14	55.97	29.91	38.06	39.53	38.47	26.28	33.72	53.17	28.24	81.22	112.52	98.58	123.49	105.12	89.19	102.11	99.33	102.66	97.45	38.249	101.167	1.4032	1.95357e-13	3.21369e-12
DNM3	173	89	223	185	138	144	236	165	191	188	90	147	94	108	92	48	25	24	20	10	3.07	1.67	4.46	3.44	2.09	2.74	4.5	3.36	3.71	2.72	1.25	2.11	1.29	1.53	1.29	0.73	1.71	1.66	1.4	0.71	3.176	1.368	-1.2151	7.47386e-15	1.4776e-13
DNPH1	86	57	33	104	194	73	67	69	90	39	397	296	277	217	231	561	166	153	152	155	1.53	1.07	0.66	1.94	2.93	1.39	1.28	1.4	1.75	0.56	5.52	4.24	3.79	3.08	3.23	8.49	11.38	10.6	10.62	10.94	1.451	7.189	2.3087	1.02044e-08	9.24831e-08
DNTTIP1	247	408	245	197	213	153	101	309	368	234	570	637	763	808	507	607	281	287	299	264	4.38	7.64	4.9	3.67	3.22	2.91	1.92	6.29	7.15	3.38	7.92	9.13	10.43	11.45	7.09	9.19	19.26	19.88	20.88	18.63	4.546	13.386	1.5581	1.4451e-05	7.69346e-05
DOC2G	104	0	9	26	27	24	0	0	60	10	354	224	358	326	219	340	142	117	158	112	1.84	0	0.18	0.48	0.41	0.46	0	0	1.17	0.14	4.92	3.21	4.9	4.62	3.06	5.15	9.73	8.1	11.03	7.9	0.468	6.262	3.742	1.72651e-07	1.28841e-06
DOCK1	2096	2195	2359	1758	1400	775	2000	1239	2535	1944	1154	574	831	934	581	362	161	145	150	146	37.17	41.08	47.19	32.72	21.16	14.74	38.11	25.22	49.23	28.11	16.04	8.22	11.36	13.24	8.12	5.48	11.03	10.04	10.48	10.3	33.473	10.431	-1.6821	5.079e-32	5.03206e-30
DOCK10	1067	1114	2022	1503	823	565	1308	558	1921	1727	315	322	286	139	389	189	44	37	20	27	18.92	20.85	40.45	27.97	12.44	10.74	24.92	11.36	37.3	24.97	4.38	4.61	3.91	1.97	5.44	2.86	3.02	2.56	1.4	1.91	22.992	3.206	-2.8423	1.46125e-32	1.50474e-30
DOCK11	923	716	1966	1425	2803	1561	2155	1040	1269	1101	962	498	541	632	569	1040	69	85	69	61	16.37	13.4	39.33	26.52	42.37	29.68	41.06	21.17	24.64	15.92	13.37	7.13	7.4	8.96	7.95	15.75	4.73	5.89	4.82	4.3	27.046	8.03	-1.7519	6.89094e-15	1.36856e-13
DOCK2	234	289	393	448	281	237	358	238	253	230	137	100	78	56	34	52	8	0	16	7	4.15	5.41	7.86	8.34	4.25	4.51	6.82	4.84	4.91	3.33	1.9	1.43	1.07	0.79	0.48	0.79	0.55	0	1.12	0.49	5.442	0.862	-2.6584	2.13131e-24	1.09093e-22
DOCK3	167	150	284	110	202	66	102	162	309	181	92	157	72	55	47	26	8	20	11	11	2.96	2.81	5.68	2.05	3.05	1.26	1.94	3.3	6	2.62	1.28	2.25	0.98	0.78	0.66	0.39	0.55	1.39	0.77	0.78	3.167	0.983	-1.6879	4.43312e-12	6.1677e-11
DOCK4	1613	1042	2174	1810	1393	961	1534	922	1086	2107	1751	745	750	830	1013	909	140	133	148	141	28.6	19.5	43.49	33.68	21.06	18.27	29.23	18.77	21.09	30.47	24.33	10.67	10.26	11.76	14.16	13.76	9.59	9.21	10.34	9.95	26.416	12.403	-1.0907	2.78805e-14	5.10674e-13
DOCK7	1880	2278	2727	1800	2120	2198	1671	1566	2714	2775	1410	1376	1740	1385	1415	1050	254	204	221	228	33.34	42.64	54.55	33.5	32.05	41.8	31.84	31.87	52.7	40.13	19.59	19.71	23.79	19.63	19.78	15.9	17.41	14.13	15.43	16.09	39.442	18.146	-1.1201	8.80143e-36	1.18056e-33
DOCK8	335	493	487	623	716	646	971	344	424	378	165	178	160	120	119	55	16	37	20	19	5.94	9.23	9.74	11.59	10.82	12.28	18.5	7	8.23	5.47	2.29	2.55	2.19	1.7	1.66	0.83	1.1	2.56	1.4	1.34	9.88	1.762	-2.4873	1.79097e-33	2.03672e-31
DOCK9	3833	2615	4602	2806	2650	1563	2346	1553	4102	3919	3118	2368	1817	2563	1653	645	265	283	321	310	67.97	48.95	92.06	52.22	40.06	29.72	44.7	31.61	79.66	56.67	43.33	33.92	24.85	36.33	23.11	9.77	18.16	19.6	22.42	21.88	54.362	25.337	-1.1014	1.42643e-12	2.09369e-11
DOHH	74	226	116	113	119	58	115	142	194	59	806	957	1041	864	970	1055	349	383	378	357	1.31	4.23	2.32	2.1	1.8	1.1	2.19	2.89	3.77	0.85	11.2	13.71	14.23	12.25	13.56	15.97	23.92	26.53	26.4	25.19	2.256	18.296	3.0197	1.13548e-23	5.49983e-22
DOK3	10	5	0	18	0	0	0	47	0	7	40	14	22	24	27	15	7	11	6	6	0.18	0.09	0	0.33	0	0	0	0.96	0	0.1	0.56	0.2	0.3	0.34	0.38	0.23	0.48	0.76	0.42	0.42	0.166	0.409	1.3009	0.0173601	0.0466144
DOK5	370	333	265	295	395	247	338	267	275	352	3233	1476	1107	4276	1470	845	310	307	332	315	6.56	6.23	5.3	5.49	5.97	4.7	6.44	5.43	5.34	5.09	44.93	21.14	15.14	60.61	20.55	12.79	21.24	21.26	23.19	22.23	5.655	26.308	2.2179	3.40304e-15	7.00865e-14
DOLK	187	265	89	142	193	172	178	200	209	147	405	602	773	713	429	350	105	100	100	96	3.32	4.96	1.78	2.64	2.92	3.27	3.39	4.07	4.06	2.13	5.63	8.62	10.57	10.11	6	5.3	7.2	6.93	6.98	6.77	3.254	7.411	1.1875	0.000150995	0.000665224
DOT1L	1004	717	1097	659	437	382	844	479	1232	661	2493	11252	24315	3965	5101	5853	2162	2162	2135	2170	17.8	13.42	21.95	12.26	6.61	7.26	16.08	9.75	23.92	9.56	34.64	161.19	332.48	56.2	71.31	88.62	148.16	149.76	149.11	153.13	13.861	134.46	3.2781	2.53796e-20	8.97067e-19
DPF1	14	0	0	9	0	0	0	0	0	3	17	21	33	32	44	33	16	12	23	18	0.25	0	0	0.17	0	0	0	0	0	0.04	0.24	0.3	0.45	0.45	0.62	0.5	1.1	0.83	1.61	1.27	0.046	0.737	4.002	2.13628e-05	0.000110167
DPF2	398	566	256	406	447	384	476	328	846	468	3507	4156	5148	5397	3490	2377	889	1036	854	975	7.06	10.59	5.12	7.56	6.76	7.3	9.07	6.68	16.43	6.77	48.73	59.54	70.39	76.49	48.79	35.99	60.92	71.76	59.64	68.8	8.334	60.105	2.8504	1.03641e-47	3.34672e-45
DPH2	141	146	38	107	112	81	100	56	148	110	331	400	442	388	246	224	104	98	96	75	2.5	2.73	0.76	1.99	1.69	1.54	1.91	1.14	2.87	1.59	4.6	5.73	6.04	5.5	3.44	3.39	7.13	6.79	6.7	5.29	1.872	5.461	1.5446	2.39004e-07	1.73843e-06
DPH3	948	922	1252	1256	1226	1172	610	778	1525	1261	2779	3881	4340	3803	3264	3447	607	616	641	593	16.81	17.26	25.05	23.37	18.53	22.29	11.62	15.83	29.61	18.23	38.62	55.6	59.34	53.9	45.63	52.19	41.6	42.67	44.77	41.85	19.86	47.617	1.2616	8.1971e-10	8.71913e-09
DPH7	293	548	274	395	271	222	195	115	409	331	881	971	903	917	890	984	235	265	239	238	5.2	10.26	5.48	7.35	4.1	4.22	3.72	2.34	7.94	4.79	12.24	13.91	12.35	13	12.44	14.9	16.1	18.36	16.69	16.79	5.54	14.678	1.4057	2.19241e-07	1.60002e-06
DPM2	63	245	58	108	260	89	87	59	78	114	545	536	726	717	225	264	78	81	99	80	1.12	4.59	1.16	2.01	3.93	1.69	1.66	1.2	1.51	1.65	7.57	7.68	9.93	10.16	3.15	4	5.35	5.61	6.91	5.65	2.052	6.601	1.6857	4.0169e-05	0.000197418
DPP7	293	93	106	94	119	126	102	84	170	132	473	241	273	392	237	148	87	77	109	93	5.2	1.74	2.12	1.75	1.8	2.4	1.94	1.71	3.3	1.91	6.57	3.45	3.73	5.56	3.31	2.24	5.96	5.33	7.61	6.56	2.387	5.032	1.0759	0.0104235	0.0298258
DPP9	1349	1550	450	917	1003	883	845	908	1452	777	4422	7501	6481	7446	4299	2691	957	822	854	930	23.92	29.01	9	17.07	15.16	16.79	16.1	18.48	28.2	11.24	61.45	107.46	88.62	105.54	60.1	40.74	65.58	56.94	59.64	65.63	18.497	71.17	1.944	5.18999e-13	8.1287e-12
DPY30	390	398	270	347	740	835	593	338	354	497	990	1220	1281	1396	1202	1600	366	373	333	297	6.92	7.45	5.4	6.46	11.19	15.88	11.3	6.88	6.87	7.19	13.76	17.48	17.52	19.79	16.8	24.22	25.08	25.84	23.26	20.96	8.554	20.471	1.2589	0.00032741	0.00134104
DPYD	1268	1469	1855	1610	2453	1725	1157	1414	2110	1930	953	648	802	1027	796	677	112	127	130	122	22.49	27.5	37.11	29.96	37.08	32.8	22.05	28.78	40.97	27.91	13.24	9.28	10.97	14.56	11.13	10.25	7.68	8.8	9.08	8.61	30.665	10.36	-1.5656	7.15051e-47	2.20034e-44
DRAP1	2453	2335	1187	1618	2726	2601	2258	1795	1838	1313	5548	5176	4895	5366	4826	7579	1424	1528	1449	1492	43.5	43.71	23.75	30.11	41.21	49.46	43.03	36.53	35.69	18.99	77.1	74.15	66.93	76.06	67.47	114.75	97.59	105.84	101.2	105.29	36.598	88.638	1.2762	9.28591e-06	5.12086e-05
DRD3	19	0	7	9	0	0	45	0	27	19	0	0	0	0	0	0	0	0	0	0	0.34	0	0.14	0.17	0	0	0.86	0	0.52	0.27	0	0	0	0	0	0	0	0	0	0	0.23	0.001	-7.8455	0.00017686	0.000768174
DRG2	722	1430	930	879	607	524	725	385	761	819	1789	2203	2480	2255	1776	1924	575	517	514	480	12.8	26.77	18.6	16.36	9.18	9.96	13.81	7.84	14.78	11.84	24.86	31.56	33.91	31.96	24.83	29.13	39.4	35.81	35.9	33.87	14.194	32.123	1.1783	1.16653e-05	6.33547e-05
DSC2	120	53	69	80	102	0	145	0	43	29	28	28	25	22	11	79	8	0	0	6	2.13	0.99	1.38	1.49	1.54	0	2.76	0	0.84	0.42	0.39	0.4	0.34	0.31	0.15	1.2	0.55	0	0	0.42	1.155	0.376	-1.6191	0.00790246	0.0233187
DSE	235	225	373	255	194	79	91	128	174	296	237	114	98	96	133	25	28	32	27	32	4.17	4.21	7.46	4.75	2.93	1.5	1.73	2.61	3.38	4.28	3.29	1.63	1.34	1.36	1.86	0.38	1.92	2.22	1.89	2.26	3.702	1.815	-1.0283	5.90663e-07	3.99671e-06
DSEL	455	318	746	374	506	254	608	182	408	393	200	238	436	184	131	102	47	40	31	50	8.07	5.95	14.92	6.96	7.65	4.83	11.59	3.7	7.92	5.68	2.78	3.41	5.96	2.61	1.83	1.54	3.22	2.77	2.17	3.53	7.727	2.982	-1.3736	2.47241e-13	4.01168e-12
DTNBP1	477	306	426	444	519	331	354	420	508	444	1711	1638	1752	1512	1736	2191	460	426	423	369	8.46	5.73	8.52	8.26	7.85	6.29	6.75	8.55	9.86	6.42	23.78	23.47	23.96	21.43	24.27	33.17	31.52	29.51	29.54	26.04	7.669	26.669	1.7981	1.93463e-27	1.26823e-25
DTWD1	280	208	451	253	402	379	175	305	304	415	118	214	233	187	114	127	10	19	16	12	4.97	3.89	9.02	4.71	6.08	7.21	3.33	6.21	5.9	6	1.64	3.07	3.19	2.65	1.59	1.92	0.69	1.32	1.12	0.85	5.732	1.804	-1.6678	8.28689e-15	1.63217e-13
DTWD2	215	151	255	251	189	230	281	191	262	304	87	70	137	180	90	80	15	7	14	12	3.81	2.83	5.1	4.67	2.86	4.37	5.35	3.89	5.09	4.4	1.21	1	1.87	2.55	1.26	1.21	1.03	0.48	0.98	0.85	4.237	1.244	-1.7681	4.75344e-22	1.98295e-20
DTX2	379	238	147	163	112	152	63	185	445	160	1155	671	769	1041	603	541	257	272	237	246	6.72	4.45	2.94	3.03	1.69	2.89	1.2	3.77	8.64	2.31	16.05	9.61	10.52	14.75	8.43	8.19	17.61	18.84	16.55	17.36	3.764	13.791	1.8734	6.35764e-08	5.13083e-07
DTX3	85	93	19	65	116	0	25	49	77	67	718	425	311	740	371	353	37	49	48	41	1.51	1.74	0.38	1.21	1.75	0	0.48	1	1.5	0.97	9.98	6.09	4.25	10.49	5.19	5.34	2.54	3.39	3.35	2.89	1.054	5.351	2.3439	1.77091e-05	9.26215e-05
DTX3L	331	176	237	265	214	504	227	256	230	295	412	141	163	206	74	83	14	11	20	6	5.87	3.29	4.74	4.93	3.23	9.58	4.33	5.21	4.47	4.27	5.73	2.02	2.23	2.92	1.03	1.26	0.96	0.76	1.4	0.42	4.992	1.873	-1.4143	4.04949e-08	3.36569e-07
DUS1L	233	348	165	300	399	279	151	157	356	251	769	1399	1642	1005	1037	1038	357	313	336	370	4.13	6.51	3.3	5.58	6.03	5.31	2.88	3.2	6.91	3.63	10.69	20.04	22.45	14.24	14.5	15.72	24.47	21.68	23.47	26.11	4.748	19.337	2.026	1.29243e-15	2.82649e-14
DUS3L	225	447	188	219	127	173	126	0	294	238	359	610	723	505	422	513	305	271	285	271	3.99	8.37	3.76	4.08	1.92	3.29	2.4	0	5.71	3.44	4.99	8.74	9.89	7.16	5.9	7.77	20.9	18.77	19.9	19.12	3.696	12.314	1.7363	0.0044767	0.0140753
DUSP12	85	73	109	106	252	127	148	171	89	114	334	260	287	249	255	432	105	100	118	117	1.51	1.37	2.18	1.97	3.81	2.42	2.82	3.48	1.73	1.65	4.64	3.72	3.92	3.53	3.57	6.54	7.2	6.93	8.24	8.26	2.294	5.655	1.3017	0.00168242	0.00589569
DUSP13A	765	1137	972	696	719	831	605	703	830	953	1541	1852	1502	1440	2762	4718	489	591	569	535	13.57	21.28	19.44	12.95	10.87	15.8	11.53	14.31	16.12	13.78	21.41	26.53	20.54	20.41	38.61	71.43	33.51	40.94	39.74	37.75	14.965	35.087	1.2293	0.000409465	0.00164617
DUSP14	114	60	70	89	28	63	69	19	158	115	277	236	241	289	274	387	75	52	66	59	2.02	1.12	1.4	1.66	0.42	1.2	1.31	0.39	3.07	1.66	3.85	3.38	3.3	4.1	3.83	5.86	5.14	3.6	4.61	4.16	1.425	4.183	1.5536	1.72658e-05	9.04112e-05
DUSP15	507	650	599	476	406	250	419	235	303	343	1107	1047	731	1056	909	1449	397	403	413	399	8.99	12.17	11.98	8.86	6.14	4.75	7.98	4.78	5.88	4.96	15.38	15	10	14.97	12.71	21.94	27.21	27.91	28.84	28.16	7.649	20.212	1.4019	2.21691e-05	0.000113965
DUSP16	452	479	932	552	435	489	554	641	1034	539	1721	1395	1938	1968	2434	1866	311	314	303	317	8.02	8.97	18.64	10.27	6.58	9.3	10.56	13.05	20.08	7.79	23.92	19.98	26.5	27.89	34.03	28.25	21.31	21.75	21.16	22.37	11.326	24.716	1.1258	4.496e-05	0.000219153
DUSP19	278	191	510	450	845	492	474	486	190	314	519	451	214	313	239	277	20	19	15	12	4.93	3.58	10.2	8.37	12.77	9.36	9.03	9.89	3.69	4.54	7.21	6.46	2.93	4.44	3.34	4.19	1.37	1.32	1.05	0.85	7.636	3.316	-1.2034	1.03534e-05	5.67127e-05
DUSP22	582	347	229	345	296	177	234	119	516	371	962	808	953	729	1057	625	123	221	218	241	10.32	6.49	4.58	6.42	4.47	3.37	4.46	2.42	10.02	5.36	13.37	11.58	13.03	10.33	14.78	9.46	8.43	15.31	15.23	17.01	5.791	12.853	1.1502	0.000697259	0.0026706
DUSP23	187	173	78	159	79	112	240	95	75	156	411	223	205	454	211	475	107	93	121	131	3.32	3.24	1.56	2.96	1.19	2.13	4.57	1.93	1.46	2.26	5.71	3.19	2.8	6.43	2.95	7.19	7.33	6.44	8.45	9.24	2.462	5.973	1.2786	0.00449226	0.0141141
DUSP26	5561	11172	4172	3384	4640	4970	3836	4576	5248	4829	19631	17607	14146	18971	16857	17709	3001	3017	2890	2942	98.62	209.11	83.46	62.98	70.14	94.51	73.09	93.13	101.91	69.83	272.8	252.24	193.43	268.89	235.67	268.12	205.66	208.98	201.84	207.61	95.678	231.524	1.2749	1.15776e-05	6.29178e-05
DUSP28	267	612	217	417	587	334	299	431	551	435	3826	2702	3607	4266	2857	2473	422	473	461	392	4.73	11.46	4.34	7.76	8.87	6.35	5.7	8.77	10.7	6.29	53.17	38.71	49.32	60.46	39.94	37.44	28.92	32.76	32.2	27.66	7.497	40.058	2.4177	6.40416e-23	2.88806e-21
DUSP7	909	882	228	424	822	1032	666	644	933	453	3498	3382	2730	3146	2095	2014	454	411	398	432	16.12	16.51	4.56	7.89	12.43	19.62	12.69	13.11	18.12	6.55	48.61	48.45	37.33	44.59	29.29	30.49	31.11	28.47	27.8	30.48	12.76	35.662	1.4828	9.3674e-06	5.16144e-05
DUSP8	287	136	86	128	204	170	169	257	468	137	2189	3011	3774	2681	5315	2582	474	428	470	380	5.09	2.55	1.72	2.38	3.08	3.23	3.22	5.23	9.09	1.98	30.42	43.14	51.61	38	74.31	39.09	32.48	29.65	32.82	26.82	3.757	39.834	3.4063	9.72681e-28	6.59105e-26
DVL1	5140	7742	3309	3772	3556	3355	3513	3147	3861	3992	8256	8967	12917	10487	15382	14887	2131	2318	2078	2072	91.15	144.91	66.2	70.2	53.75	63.8	66.94	64.05	74.98	57.73	114.73	128.46	176.63	148.64	215.05	225.4	146.04	160.56	145.13	146.21	75.371	160.685	1.0922	0.000537943	0.00211426
DVL3	524	447	267	427	356	195	442	319	711	324	2950	2040	2443	2551	1934	1297	326	421	384	417	9.29	8.37	5.34	7.95	5.38	3.71	8.42	6.49	13.81	4.69	40.99	29.22	33.41	36.16	27.04	19.64	22.34	29.16	26.82	29.43	7.345	29.421	2.002	3.992e-19	1.25297e-17
DXO	133	198	61	78	113	91	59	75	164	87	396	515	374	631	241	396	45	62	63	70	2.36	3.71	1.22	1.45	1.71	1.73	1.12	1.53	3.18	1.26	5.5	7.38	5.11	8.94	3.37	6	3.08	4.29	4.4	4.94	1.927	5.301	1.4599	1.70024e-05	8.91926e-05
DYNC1H1	10892	9553	3646	9906	7944	5637	7536	7271	14322	5366	29266	29256	27048	30122	27741	10619	4191	4006	4011	4031	193.16	178.81	72.94	184.35	120.08	107.2	143.6	147.99	278.12	77.6	406.69	419.12	369.85	426.94	387.83	160.78	287.21	277.48	280.13	284.45	150.385	330.048	1.134	0.000690858	0.00264996
DYNC2H1	479	312	882	516	287	207	391	155	637	597	64	93	119	80	44	37	8	0	14	9	8.49	5.84	17.64	9.6	4.34	3.94	7.45	3.15	12.37	8.63	0.89	1.33	1.63	1.13	0.62	0.56	0.55	0	0.98	0.64	8.145	0.833	-3.2895	8.9502e-28	6.09639e-26
DYNC2I2	139	229	57	129	106	79	102	172	104	94	353	255	355	279	254	372	104	87	95	78	2.46	4.29	1.14	2.4	1.6	1.5	1.94	3.5	2.02	1.36	4.91	3.65	4.85	3.95	3.55	5.63	7.13	6.03	6.63	5.5	2.221	5.183	1.2226	0.0018132	0.0062966
DYNLL2	1756	2907	761	2033	4548	3215	2481	2854	2029	2107	9424	5512	5890	6319	10002	6619	1718	1548	1653	1604	31.14	54.41	15.22	37.83	68.75	61.14	47.27	58.09	39.4	30.47	130.96	78.96	80.54	89.56	139.83	100.21	117.73	107.23	115.45	113.19	44.372	107.366	1.2748	0.000828699	0.00310893
DYNLRB1	534	729	556	569	613	553	598	486	591	530	909	1829	1724	1541	1064	1558	488	510	540	499	9.47	13.65	11.12	10.59	9.27	10.52	11.39	9.89	11.48	7.66	12.63	26.2	23.57	21.84	14.88	23.59	33.44	35.33	37.71	35.21	10.504	26.44	1.3318	1.11114e-06	7.15484e-06
DYRK1B	1352	879	248	661	879	620	969	974	963	485	13414	5501	5378	7053	6904	5645	858	793	843	758	23.98	16.45	4.96	12.3	13.29	11.79	18.46	19.82	18.7	7.01	186.4	78.81	73.54	99.97	96.52	85.47	58.8	54.93	58.88	53.49	14.676	84.681	2.5286	3.04243e-14	5.53392e-13
DYSF	5417	4422	3081	3629	2992	2239	3459	3017	5928	3083	13491	14872	11052	8829	15791	7544	1696	1574	1605	1724	96.06	82.77	61.63	67.54	45.23	42.58	65.91	61.4	115.12	44.58	187.47	213.05	151.12	125.14	220.76	114.22	116.23	109.03	112.09	121.66	68.282	147.077	1.107	0.000304776	0.00125737
E2F4	588	813	187	315	622	533	520	420	556	524	1292	2605	3384	2407	1991	1496	606	589	538	596	10.43	15.22	3.74	5.86	9.4	10.14	9.91	8.55	10.8	7.58	17.95	37.32	46.27	34.12	27.83	22.65	41.53	40.8	37.57	42.06	9.163	34.81	1.9256	8.84271e-11	1.05467e-09
E2F5	145	114	205	152	189	181	108	25	221	204	448	394	557	621	453	349	94	88	69	93	2.57	2.13	4.1	2.83	2.86	3.44	2.06	0.51	4.29	2.95	6.23	5.64	7.62	8.8	6.33	5.28	6.44	6.1	4.82	6.56	2.774	6.382	1.202	0.000589223	0.00229239
E2F6	887	1423	1568	1545	953	983	930	757	1746	1100	2463	3192	3891	2919	3556	3366	1022	1020	1026	964	15.73	26.64	31.37	28.75	14.41	18.69	17.72	15.41	33.91	15.91	34.23	45.73	53.21	41.37	49.71	50.96	70.04	70.65	71.66	68.03	21.854	55.559	1.3461	2.57858e-08	2.20338e-07
E4F1	342	229	191	235	140	189	235	130	254	242	676	391	400	532	426	357	188	153	160	159	6.06	4.29	3.82	4.37	2.12	3.59	4.48	2.65	4.93	3.5	9.39	5.6	5.47	7.54	5.96	5.41	12.88	10.6	11.17	11.22	3.981	8.524	1.0984	0.00110315	0.00402427
EAF1	274	452	188	447	657	424	452	478	501	391	988	1241	1009	1185	1203	843	290	270	292	311	4.86	8.46	3.76	8.32	9.93	8.06	8.61	9.73	9.73	5.65	13.73	17.78	13.8	16.8	16.82	12.76	19.87	18.7	20.39	21.95	7.711	17.26	1.1624	0.000211813	0.000903949
EBAG9	781	684	1242	1363	1894	1294	1274	718	1086	1162	3265	4787	4386	3709	3756	4202	527	524	439	580	13.85	12.8	24.85	25.37	28.63	24.61	24.28	14.61	21.09	16.8	45.37	68.58	59.97	52.57	52.51	63.62	36.12	36.3	30.66	40.93	20.689	48.663	1.234	5.80999e-05	0.000277159
EBF1	1162	899	1278	1088	1118	810	1405	887	1393	1268	779	1170	901	898	494	433	113	120	149	144	20.61	16.83	25.57	20.25	16.9	15.4	26.77	18.05	27.05	18.34	10.83	16.76	12.32	12.73	6.91	6.56	7.74	8.31	10.41	10.16	20.577	10.273	-1.0022	3.32884e-20	1.16872e-18
EBF2	369	274	382	239	217	171	276	0	483	331	180	201	268	154	135	77	28	10	17	19	6.54	5.13	7.64	4.45	3.28	3.25	5.26	0	9.38	4.79	2.5	2.88	3.66	2.18	1.89	1.17	1.92	0.69	1.19	1.34	4.972	1.942	-1.3563	0.0001629	0.000712986
EBNA1BP2	584	891	570	397	452	557	239	224	507	691	741	1446	1571	1268	866	1163	340	312	330	335	10.36	16.68	11.4	7.39	6.83	10.59	4.55	4.56	9.85	9.99	10.3	20.72	21.48	17.97	12.11	17.61	23.3	21.61	23.05	23.64	9.22	19.179	1.0567	0.00525705	0.0162362
EBPL	15	34	87	36	70	116	131	0	54	36	40	39	21	20	15	34	0	0	0	0	0.27	0.64	1.74	0.67	1.06	2.21	2.5	0	1.05	0.52	0.56	0.56	0.29	0.28	0.21	0.51	0	0	0	0	1.066	0.241	-2.1451	0.000595021	0.00231357
ECE1	1071	991	492	785	940	652	808	547	1210	693	2448	2030	1498	3111	2068	903	556	495	545	523	18.99	18.55	9.84	14.61	14.21	12.4	15.4	11.13	23.5	10.02	34.02	29.08	20.48	44.09	28.91	13.67	38.1	34.29	38.06	36.91	14.865	31.761	1.0953	0.000336863	0.00137693
ECM2	1189	1027	2095	1397	3121	2791	3242	1709	1478	1857	2037	1342	1508	2113	1144	872	157	184	176	184	21.09	19.22	41.91	26	47.18	53.07	61.78	34.78	28.7	26.85	28.31	19.23	20.62	29.95	15.99	13.2	10.76	12.75	12.29	12.98	36.058	17.608	-1.0341	1.47934e-09	1.51621e-08
ECSIT	4144	4551	647	1212	3640	2952	3158	3548	1095	2072	7937	10937	9958	9894	9720	13724	2367	2296	2296	2304	73.49	85.18	12.94	22.56	55.02	56.14	60.18	72.21	21.26	29.96	110.29	156.68	136.17	140.23	135.89	207.79	162.21	159.04	160.35	162.59	48.894	153.124	1.647	0.000107291	0.000486781
ECT2	82	87	364	259	97	164	224	64	144	189	68	77	75	98	48	158	14	25	11	18	1.45	1.63	7.28	4.82	1.47	3.12	4.27	1.3	2.8	2.73	0.94	1.1	1.03	1.39	0.67	2.39	0.96	1.73	0.77	1.27	3.087	1.225	-1.3334	8.23753e-08	6.51332e-07
EDC4	884	936	405	590	437	575	637	359	903	466	2334	2795	2775	2992	2491	1437	643	644	625	556	15.68	17.52	8.1	10.98	6.61	10.93	12.14	7.31	17.54	6.74	32.43	40.04	37.95	42.41	34.83	21.76	44.06	44.61	43.65	39.24	11.355	38.098	1.7464	2.2447e-13	3.66953e-12
EDF1	1996	3399	2479	1994	1972	1709	2186	1577	2087	2020	5304	4505	4593	5540	4502	8169	2062	1949	2059	1891	35.4	63.62	49.59	37.11	29.81	32.5	41.65	32.1	40.53	29.21	73.71	64.54	62.8	78.52	62.94	123.68	141.31	135	143.8	133.44	39.152	101.974	1.381	1.85038e-06	1.14961e-05
EDIL3	47	12	53	21	37	25	11	88	21	92	21	12	20	0	8	8	0	0	0	8	0.83	0.22	1.06	0.39	0.56	0.48	0.21	1.79	0.41	1.33	0.29	0.17	0.27	0	0.11	0.12	0	0	0	0.56	0.728	0.152	-2.2599	1.8084e-05	9.4412e-05
EDNRA	340	114	177	163	312	191	118	177	209	206	174	156	147	120	57	96	0	21	10	13	6.03	2.13	3.54	3.03	4.72	3.63	2.25	3.6	4.06	2.98	2.42	2.23	2.01	1.7	0.8	1.45	0	1.45	0.7	0.92	3.597	1.368	-1.3947	6.59932e-08	5.31767e-07
EDNRB	333	172	413	253	247	168	375	127	281	230	242	327	140	137	148	173	8	12	11	0	5.91	3.22	8.26	4.71	3.73	3.19	7.15	2.58	5.46	3.33	3.36	4.68	1.91	1.94	2.07	2.62	0.55	0.83	0.77	0	4.754	1.873	-1.3438	3.91974e-05	0.000193006
EEF1A2	41577	63894	23450	46521	51034	35698	40894	44322	44550	28366	205921	201246	198700	186145	187223	202393	44837	44961	44133	43147	737.32	1195.94	469.11	865.75	771.45	678.85	779.23	902.08	865.11	410.19	2861.53	2883.03	2717.01	2638.34	2617.45	3064.32	3072.68	3114.31	3082.25	3044.74	767.503	2909.57	1.9226	6.78751e-21	2.56182e-19
EEF1AKMT3	0	12	0	11	0	0	0	0	13	7	145	104	56	95	40	25	14	0	15	13	0	0.22	0	0.2	0	0	0	0	0.25	0.1	2.01	1.49	0.77	1.35	0.56	0.38	0.96	0	1.05	0.92	0.077	0.949	3.6235	0.000166467	0.000726655
EEF1G	24225	24536	17519	17431	20598	17529	20144	18282	11060	14219	57564	40214	40989	48571	38370	76655	12671	12684	12577	12567	429.6	459.25	350.46	324.39	311.37	333.34	383.84	372.09	214.77	205.62	799.93	576.1	560.48	688.43	536.43	1160.59	868.34	878.58	878.38	886.81	338.473	783.407	1.2107	3.84161e-05	0.000189444
EEF2	40474	57620	37552	31978	23497	19760	22536	17872	40981	28026	79946	99770	93369	103735	60409	72311	19389	19439	19230	18908	717.76	1078.5	751.22	595.11	355.19	375.76	429.42	363.75	795.8	405.27	1110.95	1429.29	1276.72	1470.3	844.54	1094.82	1328.73	1346.48	1343.02	1334.28	586.778	1257.91	1.1001	6.70109e-05	0.000316207
EEFSEC	467	868	236	544	493	496	368	305	412	456	1284	1218	1579	1327	1280	1290	247	276	240	231	8.28	16.25	4.72	10.12	7.45	9.43	7.01	6.21	8	6.59	17.84	17.45	21.59	18.81	17.89	19.53	16.93	19.12	16.76	16.3	8.406	18.222	1.1162	0.000238751	0.00100803
EEIG2	599	800	1209	1137	537	479	652	276	679	863	496	207	295	236	236	242	59	40	41	51	10.62	14.97	24.19	21.16	8.12	9.11	12.42	5.62	13.19	12.48	6.89	2.97	4.03	3.34	3.3	3.66	4.04	2.77	2.86	3.6	13.188	3.746	-1.8158	8.37318e-25	4.4514e-23
EFCAB10	40	23	71	78	67	60	0	0	64	78	8	17	18	22	32	11	10	3	7	4	0.71	0.43	1.42	1.45	1.01	1.14	0	0	1.24	1.13	0.11	0.24	0.25	0.31	0.45	0.17	0.69	0.21	0.49	0.28	0.853	0.32	-1.4145	0.00197257	0.00678251
EFCAB13	0	10	18	17	0	0	0	0	13	16	0	0	0	0	0	0	0	0	0	0	0	0.19	0.36	0.32	0	0	0	0	0.25	0.23	0	0	0	0	0	0	0	0	0	0	0.135	0.001	-7.0768	0.00642567	0.0193852
EFCAB5	111	49	87	126	47	83	22	67	48	87	43	26	18	27	30	12	0	0	0	0	1.97	0.92	1.74	2.34	0.71	1.58	0.42	1.36	0.93	1.26	0.6	0.37	0.25	0.38	0.42	0.18	0	0	0	0	1.323	0.22	-2.5882	3.80044e-09	3.66806e-08
EFCAB7	215	219	290	196	91	197	98	0	319	318	194	139	65	136	82	93	11	0	9	16	3.81	4.1	5.8	3.65	1.38	3.75	1.87	0	6.19	4.6	2.7	1.99	0.89	1.93	1.15	1.41	0.75	0	0.63	1.13	3.515	1.258	-1.4824	0.000607115	0.00235744
EFEMP2	160	90	58	54	104	33	0	92	122	74	822	309	309	307	244	186	80	88	66	97	2.84	1.68	1.16	1	1.57	0.63	0	1.87	2.37	1.07	11.42	4.43	4.23	4.35	3.41	2.82	5.48	6.1	4.61	6.84	1.419	5.369	1.9198	0.000435246	0.00173912
EFHD2	155	159	57	118	100	185	116	181	108	68	485	1039	863	333	443	427	162	127	156	124	2.75	2.98	1.14	2.2	1.51	3.52	2.21	3.68	2.1	0.98	6.74	14.88	11.8	4.72	6.19	6.46	11.1	8.8	10.9	8.75	2.307	9.034	1.9693	2.06628e-08	1.78722e-07
EGLN2	1372	1313	1266	1120	1264	1173	820	983	1202	1035	2108	3350	2793	2649	2395	2562	710	689	701	734	24.33	24.58	25.33	20.84	19.11	22.31	15.62	20.01	23.34	14.97	29.29	47.99	38.19	37.55	33.48	38.79	48.66	47.72	48.96	51.8	21.044	42.243	1.0053	4.14596e-06	2.42762e-05
EGLN3	1201	663	735	1751	4277	2557	2637	2228	994	547	4213	5119	3529	10114	11990	8553	2235	2159	1967	2024	21.3	12.41	14.7	32.59	64.65	48.62	50.25	45.35	19.3	7.91	58.55	73.33	48.26	143.35	167.62	129.5	153.16	149.55	137.38	142.83	31.708	120.353	1.9244	4.48401e-05	0.00021865
EGR1	110	91	192	240	26	10	206	0	392	115	1780	4603	5929	1376	2022	3783	767	651	684	698	1.95	1.7	3.84	4.47	0.39	0.19	3.93	0	7.61	1.66	24.74	65.94	81.07	19.5	28.27	57.28	52.56	45.09	47.77	49.26	2.574	47.148	4.1951	2.61762e-13	4.24204e-12
EGR2	32	13	31	51	0	0	0	0	12	11	75	214	52	21	91	91	25	12	11	13	0.57	0.24	0.62	0.95	0	0	0	0	0.23	0.16	1.04	3.07	0.71	0.3	1.27	1.38	1.71	0.83	0.77	0.92	0.277	1.2	2.1151	0.0159699	0.0433576
EGR3	87	9	30	50	0	0	44	0	23	32	190	632	155	25	71	101	45	25	17	35	1.54	0.17	0.6	0.93	0	0	0.84	0	0.45	0.46	2.64	9.05	2.12	0.35	0.99	1.53	3.08	1.73	1.19	2.47	0.499	2.515	2.3334	0.00716771	0.0213675
EHBP1L1	2498	2747	1438	2065	2640	2168	1529	1907	2922	2118	11161	12480	11073	8414	11120	5072	2051	2051	2005	1886	44.3	51.42	28.77	38.43	39.91	41.23	29.13	38.81	56.74	30.63	155.1	178.79	151.41	119.26	155.46	76.79	140.56	142.07	140.03	133.09	39.937	139.256	1.8019	6.95112e-20	2.39543e-18
EHD1	1749	1478	908	1055	1252	806	927	894	1922	1083	2852	4694	4503	3473	4222	3896	783	798	792	823	31.02	27.66	18.16	19.63	18.93	15.33	17.66	18.2	37.32	15.66	39.63	67.25	61.57	49.22	59.03	58.99	53.66	55.28	55.31	58.08	21.957	55.802	1.3456	2.77765e-09	2.72718e-08
EHD2	1619	1322	600	970	1392	705	1649	933	1932	714	3875	6043	5282	7796	3825	2251	838	867	888	811	28.71	24.74	12	18.05	21.04	13.41	31.42	18.99	37.52	10.32	53.85	86.57	72.23	110.5	53.48	34.08	57.43	60.05	62.02	57.23	21.62	64.744	1.5824	2.14938e-07	1.57125e-06
EHMT2	325	290	63	224	222	179	212	251	417	196	1364	1270	1209	1160	661	552	87	79	95	79	5.76	5.43	1.26	4.17	3.36	3.4	4.04	5.11	8.1	2.83	18.95	18.19	16.53	16.44	9.24	8.36	5.96	5.47	6.63	5.57	4.346	11.134	1.3572	0.00221134	0.0075146
EI24	383	523	246	393	531	347	360	424	480	342	1391	1445	2182	1485	1354	970	245	242	252	246	6.79	9.79	4.92	7.31	8.03	6.6	6.86	8.63	9.32	4.95	19.33	20.7	29.84	21.05	18.93	14.69	16.79	16.76	17.6	17.36	7.32	19.305	1.3991	1.9581e-09	1.97061e-08
EIF1	7598	7392	4337	10039	4861	4763	5620	4332	12708	5228	51340	61823	69553	70436	64053	91540	18776	18735	18158	18106	134.74	138.36	86.76	186.82	73.48	90.57	107.09	88.17	246.77	75.6	713.43	885.67	951.06	998.33	895.49	1385.96	1286.72	1297.72	1268.16	1277.68	122.836	1096.02	3.1575	6.10211e-47	1.90008e-44
EIF1B	209	317	351	260	254	355	446	264	331	236	1460	1748	1701	1748	1494	1925	385	393	436	427	3.71	5.93	7.02	4.84	3.84	6.75	8.5	5.37	6.43	3.41	20.29	25.04	23.26	24.78	20.89	29.15	26.38	27.22	30.45	30.13	5.58	25.759	2.2067	1.03943e-28	7.76777e-27
EIF2AK1	355	393	287	392	354	214	384	161	542	397	1749	1339	1657	1826	1640	1184	338	343	403	396	6.3	7.36	5.74	7.3	5.35	4.07	7.32	3.28	10.53	5.74	24.3	19.18	22.66	25.88	22.93	17.93	23.16	23.76	28.15	27.94	6.299	23.589	1.9049	1.64864e-25	9.17351e-24
EIF2AK2	1529	608	1043	1243	1494	3174	998	502	1442	1328	1680	801	916	1103	536	379	125	141	138	139	27.11	11.38	20.86	23.13	22.58	60.36	19.02	10.22	28	19.2	23.35	11.48	12.53	15.63	7.49	5.74	8.57	9.77	9.64	9.81	24.186	11.401	-1.085	2.16373e-08	1.86534e-07
EIF2S2	2811	2023	4067	3932	4157	3187	1929	2852	4456	4092	5858	9664	11071	8546	7652	8341	1730	1757	1819	1840	49.85	37.87	81.36	73.17	62.84	60.61	36.76	58.05	86.53	59.17	81.4	138.45	151.38	121.13	106.98	126.29	118.56	121.7	127.04	129.84	60.621	122.277	1.0123	0.000105368	0.000479222
EIF3A	2808	3828	3817	4862	4974	2674	2344	2444	6543	4067	21206	16405	19472	23578	14761	6584	2775	2674	2663	2730	49.8	71.65	76.36	90.48	75.19	50.85	44.66	49.74	127.06	58.81	294.68	235.02	266.26	334.19	206.36	99.68	190.17	185.22	185.98	192.65	69.46	219.021	1.6568	9.56034e-12	1.27973e-10
EIF3B	1801	2375	1156	1831	1601	1082	1108	1488	2519	1420	6281	7525	8207	7588	5071	4120	1102	1199	1144	1166	31.94	44.45	23.13	34.07	24.2	20.58	21.11	30.29	48.92	20.53	87.28	107.8	112.22	107.55	70.89	62.38	75.52	83.05	79.9	82.28	29.922	86.887	1.5379	1.26279e-12	1.86714e-11
EIF3F	899	1442	733	1368	832	556	1065	830	1738	760	8064	6838	6506	6288	3925	5476	1757	1695	1707	1678	15.94	26.99	14.66	25.46	12.58	10.57	20.29	16.89	33.75	10.99	112.06	97.96	88.96	89.12	54.87	82.91	120.41	117.41	119.22	118.41	18.812	100.133	2.4122	2.71798e-28	1.95306e-26
EIF3H	1935	1762	1763	1946	2479	2248	1766	1820	2536	1858	8588	9294	8416	8943	5156	8010	1762	1694	1704	1595	34.31	32.98	35.27	36.21	37.47	42.75	33.65	37.04	49.25	26.87	119.34	133.14	115.08	126.75	72.08	121.27	120.75	117.34	119.01	112.55	36.58	115.731	1.6616	4.8336e-32	4.80714e-30
EIF3J	2252	1278	3135	3261	2897	2770	2018	2026	3528	2021	13531	17461	18584	15441	13393	17049	1947	1949	1942	1870	39.94	23.92	62.71	60.69	43.79	52.68	38.45	41.24	68.51	29.22	188.03	250.14	254.12	218.85	187.24	258.13	133.43	135	135.63	131.96	46.115	189.253	2.037	5.43224e-17	1.39573e-15
EIF3K	1703	2425	1631	1366	1768	1186	1510	1368	1426	1612	4028	4611	4221	4268	3271	6465	962	932	968	911	30.2	45.39	32.63	25.42	26.73	22.55	28.77	27.84	27.69	23.31	55.97	66.06	57.72	60.49	45.73	97.88	65.93	64.56	67.61	64.29	29.053	64.624	1.1534	2.95689e-06	1.77427e-05
EIF3L	2510	4064	2777	2596	2507	1948	1814	1700	2671	2551	5609	6806	7782	7491	5332	5154	1450	1422	1382	1471	44.51	76.07	55.55	48.31	37.9	37.04	34.57	34.6	51.87	36.89	77.94	97.5	106.41	106.17	74.54	78.03	99.37	98.5	96.52	103.8	45.731	93.878	1.0376	1.47718e-06	9.32361e-06
EIF4E3	325	295	342	475	355	270	365	252	480	364	4227	1594	1560	4914	1482	1513	118	155	149	143	5.76	5.52	6.84	8.84	5.37	5.13	6.95	5.13	9.32	5.26	58.74	22.84	21.33	69.65	20.72	22.91	8.09	10.74	10.41	10.09	6.412	25.552	1.9946	2.03014e-06	1.25355e-05
EIF4EBP1	1588	1154	461	718	507	739	630	337	1387	973	6350	2227	1994	6127	1461	1690	380	382	331	322	28.16	21.6	9.22	13.36	7.66	14.05	12	6.86	26.93	14.07	88.24	31.9	27.27	86.84	20.43	25.59	26.04	26.46	23.12	22.72	15.391	37.861	1.2986	0.00625483	0.0189266
EIF4EBP2	817	909	276	753	955	457	1035	694	1403	751	4359	5641	4797	5292	4223	3839	494	470	490	513	14.49	17.01	5.52	14.01	14.44	8.69	19.72	14.12	27.24	10.86	60.57	80.81	65.59	75.01	59.04	58.12	33.85	32.56	34.22	36.2	14.61	53.597	1.8752	4.26982e-09	4.10141e-08
EIF4ENIF1	690	466	408	469	686	590	436	345	1023	603	3522	2731	3214	2361	2025	1439	427	414	432	388	12.24	8.72	8.16	8.73	10.37	11.22	8.31	7.02	19.87	8.72	48.94	39.12	43.95	33.46	28.31	21.79	29.26	28.68	30.17	27.38	10.336	33.106	1.6794	5.85429e-14	1.02837e-12
EIF4G1	8341	10939	5430	8544	8984	5129	5645	5190	9657	7209	31167	38433	39995	38299	32587	17282	6598	6561	6483	6474	147.92	204.75	108.63	159	135.81	97.53	107.56	105.63	187.53	104.25	433.11	550.59	546.89	542.83	455.58	261.66	452.16	454.46	452.77	456.85	135.861	460.69	1.7617	5.38734e-20	1.86885e-18
EIF4G2	25745	34053	59940	28671	31093	36473	26910	28774	51348	35392	64660	125283	127971	82834	78688	75080	21328	21047	21047	20978	456.56	637.39	1199.08	533.56	470.01	693.58	512.76	585.64	997.12	511.79	898.53	1794.79	1749.87	1174.06	1100.09	1136.74	1461.61	1457.86	1469.92	1480.35	659.749	1372.38	1.0567	8.69341e-05	0.000402709
EIF4G3	4009	2524	3865	4432	5218	3435	2637	2688	5883	4168	12376	15417	12716	18985	14480	7610	2192	2020	2098	2051	71.09	47.24	77.32	82.48	78.88	65.32	50.25	54.71	114.24	60.27	171.98	220.86	173.88	269.09	202.44	115.22	150.22	139.92	146.52	144.73	70.18	173.486	1.3057	1.75047e-08	1.5277e-07
EIF4H	5030	7711	6315	5408	4251	2836	3038	3006	7854	6732	14344	19108	19802	25016	16054	15810	3306	3359	3280	3251	89.2	144.33	126.33	100.64	64.26	53.93	57.89	61.18	152.52	97.35	199.33	273.74	270.77	354.57	224.44	239.37	226.56	232.67	229.08	229.41	94.763	247.994	1.3879	1.1372e-08	1.0225e-07
EIF5	7398	10323	25485	10144	10610	10855	7349	8111	13512	11635	22276	64419	66594	25309	31032	30857	7706	7384	7641	7434	131.19	193.22	509.82	188.78	160.38	206.42	140.03	165.08	262.39	168.25	309.55	922.86	910.6	358.72	433.84	467.19	528.09	511.47	533.65	524.59	212.556	550.056	1.3717	2.96284e-05	0.000149053
EIF5A	2998	3552	2123	2720	3724	2703	2860	2623	4143	2866	9394	18158	21204	14935	15382	22612	3846	4014	4071	4005	53.17	66.48	42.47	50.62	56.29	51.4	54.5	53.39	80.45	41.44	130.54	260.13	289.94	211.68	215.05	342.36	263.57	278.04	284.32	282.62	55.021	255.825	2.2171	1.59597e-27	1.0622e-25
EIF5B	574	576	513	885	665	482	472	388	1241	789	8719	6466	7605	8787	5222	2353	706	684	662	669	10.18	10.78	10.26	16.47	10.05	9.17	8.99	7.9	24.1	11.41	121.16	92.63	103.99	124.54	73.01	35.63	48.38	47.38	46.23	47.21	11.931	74.016	2.6331	4.41803e-21	1.70188e-19
EIF6	220	503	290	302	451	319	189	263	298	323	898	1122	1276	960	655	785	275	243	273	225	3.9	9.41	5.8	5.62	6.82	6.07	3.6	5.35	5.79	4.67	12.48	16.07	17.45	13.61	9.16	11.89	18.85	16.83	19.07	15.88	5.703	15.129	1.4075	4.84766e-08	3.98102e-07
EIPR1	307	584	241	341	201	187	319	522	253	371	890	950	1307	969	706	1253	216	217	170	212	5.44	10.93	4.82	6.35	3.04	3.56	6.08	10.62	4.91	5.36	12.37	13.61	17.87	13.73	9.87	18.97	14.8	15.03	11.87	14.96	6.111	14.308	1.2273	0.000882526	0.00329339
ELAC2	891	892	430	542	575	492	459	379	694	643	2363	2176	2325	2720	1133	1260	470	429	425	416	15.8	16.7	8.6	10.09	8.69	9.36	8.75	7.71	13.48	9.3	32.84	31.17	31.79	38.55	15.84	19.08	32.21	29.72	29.68	29.36	10.848	29.024	1.4198	2.60421e-09	2.56944e-08
ELAVL1	444	745	655	651	620	605	668	353	812	550	2495	3046	3467	3442	2610	1985	650	585	608	585	7.87	13.94	13.1	12.12	9.37	11.5	12.73	7.18	15.77	7.95	34.67	43.64	47.41	48.79	36.49	30.05	44.54	40.52	42.46	41.28	11.153	40.985	1.8777	2.20228e-33	2.48288e-31
ELF4	176	131	63	192	161	148	57	76	288	74	300	315	372	426	378	201	117	82	101	88	3.12	2.45	1.26	3.57	2.43	2.81	1.09	1.55	5.59	1.07	4.17	4.51	5.09	6.04	5.28	3.04	8.02	5.68	7.05	6.21	2.494	5.509	1.1433	0.0043633	0.0137485
ELK1	377	620	276	527	725	555	505	253	1466	362	1839	3607	3490	2319	3664	3249	792	851	773	792	6.69	11.6	5.52	9.81	10.96	10.55	9.62	5.15	28.47	5.23	25.56	51.67	47.72	32.87	51.22	49.19	54.28	58.95	53.99	55.89	10.36	48.134	2.216	2.3494e-13	3.82633e-12
ELK4	368	266	319	300	290	460	411	310	437	446	179	182	177	296	109	88	52	72	49	37	6.53	4.98	6.38	5.58	4.38	8.75	7.83	6.31	8.49	6.45	2.49	2.61	2.42	4.2	1.52	1.33	3.56	4.99	3.42	2.61	6.568	2.915	-1.172	2.82929e-16	6.63108e-15
ELL	648	455	360	466	415	246	214	257	859	382	1860	1517	1838	1880	2117	1149	424	461	480	458	11.49	8.52	7.2	8.67	6.27	4.68	4.08	5.23	16.68	5.52	25.85	21.73	25.13	26.65	29.6	17.4	29.06	31.93	33.52	32.32	7.834	27.319	1.8021	3.76045e-13	5.97923e-12
ELL3	10	7	10	0	7	0	52	50	16	10	0	0	7	15	2	0	0	0	0	0	0.18	0.13	0.2	0	0.11	0	0.99	1.02	0.31	0.14	0	0	0.1	0.21	0.03	0	0	0	0	0	0.308	0.034	-3.1793	0.00188539	0.00651702
ELMO2	566	633	482	518	529	404	502	359	779	403	2351	1448	1222	1621	1310	866	339	310	311	287	10.04	11.85	9.64	9.64	8	7.68	9.57	7.31	15.13	5.83	32.67	20.74	16.71	22.98	18.31	13.11	23.23	21.47	21.72	20.25	9.469	21.119	1.1573	5.35235e-08	4.36669e-07
ELN	2339	1584	990	1207	866	290	1153	544	1637	1220	1849	2315	2337	3620	1504	1041	1538	1570	1492	1530	41.48	29.65	19.8	22.46	13.09	5.51	21.97	11.07	31.79	17.64	25.69	33.16	31.96	51.31	21.03	15.76	105.4	108.75	104.2	107.97	21.446	60.523	1.4968	0.00388714	0.0124081
ELOA	1922	1861	1118	1750	2270	1735	1786	1684	2074	1789	6294	5444	7145	7051	5666	4187	916	878	862	891	34.08	34.83	22.37	32.57	34.31	32.99	34.03	34.27	40.27	25.87	87.46	77.99	97.7	99.94	79.21	63.39	62.77	60.82	60.2	62.87	32.559	75.235	1.2083	4.72345e-08	3.88267e-07
ELOC	1180	1108	2029	2559	2076	2304	1895	1527	1576	2260	7749	4849	5154	5648	4776	7125	693	703	753	754	20.93	20.74	40.59	47.62	31.38	43.81	36.11	31.08	30.6	32.68	107.68	69.47	70.48	80.05	66.77	107.88	47.49	48.69	52.59	53.21	33.554	70.431	1.0697	0.00201983	0.00692332
ELOVL1	358	318	283	347	241	345	297	304	467	272	708	858	926	998	679	549	210	197	183	207	6.35	5.95	5.66	6.46	3.64	6.56	5.66	6.19	9.07	3.93	9.84	12.29	12.66	14.15	9.49	8.31	14.39	13.65	12.78	14.61	5.947	12.217	1.0387	5.74871e-06	3.29599e-05
ELOVL6	204	84	480	175	12641	7245	6755	4566	530	256	145	247	577	474	1301	802	240	206	215	242	3.62	1.57	9.6	3.26	191.09	137.77	128.72	92.93	10.29	3.7	2.01	3.54	7.89	6.72	18.19	12.14	16.45	14.27	15.02	17.08	58.255	11.331	-2.3621	0.000132876	0.000591473
EMB	21	42	44	73	98	72	323	74	43	14	40	45	22	0	27	0	0	5	0	0	0.37	0.79	0.88	1.36	1.48	1.37	6.15	1.51	0.84	0.2	0.56	0.64	0.3	0	0.38	0	0	0.35	0	0	1.495	0.223	-2.745	5.27927e-05	0.000253552
EMC1	1202	1292	573	806	1132	843	1121	842	1235	798	4438	3427	3715	4309	3652	2225	679	631	712	637	21.32	24.18	11.46	15	17.11	16.03	21.36	17.14	23.98	11.54	61.67	49.09	50.8	61.07	51.06	33.69	46.53	43.71	49.73	44.95	17.912	49.23	1.4586	7.93655e-12	1.07281e-10
EMC10	2313	3168	1936	2232	2424	2272	1535	1620	2124	2133	6683	6719	4742	6076	5989	6450	1280	1270	1347	1303	41.02	59.3	38.73	41.54	36.64	43.21	29.25	32.97	41.25	30.84	92.87	96.26	64.84	86.12	83.73	97.66	87.72	87.97	94.07	91.95	39.475	88.319	1.1618	3.68013e-09	3.55719e-08
EMC4	160	241	269	355	661	494	388	426	403	235	1311	1463	1610	1702	1629	2344	505	520	481	508	2.84	4.51	5.38	6.61	9.99	9.39	7.39	8.67	7.83	3.4	18.22	20.96	22.02	24.12	22.77	35.49	34.61	36.02	33.59	35.85	6.601	28.365	2.1034	4.4472e-12	6.18399e-11
EMC9	686	798	570	451	682	751	622	520	538	656	2164	1493	2202	1569	1598	2878	497	489	448	453	12.17	14.94	11.4	8.39	10.31	14.28	11.85	10.58	10.45	9.49	30.07	21.39	30.11	22.24	22.34	43.57	34.06	33.87	31.29	31.97	11.386	30.091	1.4021	7.64083e-09	7.06446e-08
EMD	337	426	310	334	268	270	397	173	540	219	1392	1931	2371	2319	1895	1977	468	475	496	493	5.98	7.97	6.2	6.22	4.05	5.13	7.56	3.52	10.49	3.17	19.34	27.66	32.42	32.87	26.49	29.93	32.07	32.9	34.64	34.79	6.029	30.311	2.3299	4.2425e-31	3.935e-29
EMG1	421	789	469	399	786	409	313	496	576	563	662	2167	1836	1026	952	2003	415	388	391	385	7.47	14.77	9.38	7.43	11.88	7.78	5.96	10.1	11.19	8.14	9.2	31.04	25.11	14.54	13.31	30.33	28.44	26.88	27.31	27.17	9.41	23.333	1.3101	0.000184444	0.000797936
EML2	122	111	15	90	89	179	82	134	97	70	1055	389	217	530	305	238	89	75	85	57	2.16	2.08	0.3	1.67	1.35	3.4	1.56	2.73	1.88	1.01	14.66	5.57	2.97	7.51	4.26	3.6	6.1	5.2	5.94	4.02	1.814	5.983	1.7217	0.000232353	0.0009843
EML6	476	122	775	650	406	271	93	311	534	467	141	219	219	371	431	340	23	66	32	26	8.44	2.28	15.5	12.1	6.14	5.15	1.77	6.33	10.37	6.75	1.96	3.14	2.99	5.26	6.03	5.15	1.58	4.57	2.23	1.83	7.483	3.474	-1.107	1.7861e-05	9.33971e-05
EMP1	913	1352	1497	1602	1803	1462	1908	1229	2196	1274	1790	2234	1998	3393	6985	6320	1226	1207	1148	1289	16.19	25.31	29.95	29.81	27.25	27.8	36.36	25.01	42.64	18.42	24.87	32	27.32	48.09	97.65	95.69	84.02	83.61	80.18	90.96	27.874	66.439	1.2531	0.00154982	0.00546836
ENG	342	341	174	278	211	144	404	180	901	181	2540	2906	2431	7901	2107	880	735	746	631	681	6.06	6.38	3.48	5.17	3.19	2.74	7.7	3.66	17.5	2.62	35.3	41.63	33.24	111.99	29.46	13.32	50.37	51.67	44.07	48.06	5.85	45.911	2.9723	2.42899e-16	5.77046e-15
ENO1	1422	2834	2630	3578	2554	1264	1654	1036	2071	1654	6703	4357	4833	4539	4512	5685	1945	1879	1850	1799	25.22	53.05	52.61	66.59	38.61	24.04	31.52	21.09	40.22	23.92	93.15	62.42	66.09	64.33	63.08	86.07	133.29	130.15	129.2	126.95	37.687	95.473	1.341	1.78937e-05	9.35496e-05
ENOX1	129	129	169	212	243	192	156	268	180	162	318	60	106	246	88	102	10	18	15	8	2.29	2.41	3.38	3.95	3.67	3.65	2.97	5.45	3.5	2.34	4.42	0.86	1.45	3.49	1.23	1.54	0.69	1.25	1.05	0.56	3.361	1.654	-1.0229	4.16787e-06	2.43772e-05
ENOX2	2153	845	7144	4091	1833	1542	1071	1470	6090	3640	362	423	735	294	690	502	81	105	74	83	38.18	15.82	142.91	76.13	27.71	29.32	20.41	29.92	118.26	52.64	5.03	6.06	10.05	4.17	9.65	7.6	5.55	7.27	5.17	5.86	55.13	6.641	-3.0534	1.68597e-25	9.34285e-24
ENPEP	238	195	421	551	438	542	589	92	401	365	250	127	109	504	140	177	29	13	15	27	4.22	3.65	8.42	10.25	6.62	10.31	11.22	1.87	7.79	5.28	3.47	1.82	1.49	7.14	1.96	2.68	1.99	0.9	1.05	1.91	6.963	2.441	-1.5122	1.15976e-08	1.04136e-07
ENPP5	40	41	112	63	321	219	188	74	58	111	58	58	62	156	61	44	7	5	7	0	0.71	0.77	2.24	1.17	4.85	4.16	3.58	1.51	1.13	1.61	0.81	0.83	0.85	2.21	0.85	0.67	0.48	0.35	0.49	0	2.173	0.754	-1.5271	1.68218e-05	8.83514e-05
ENSA	1311	2055	2248	1841	1818	1723	2457	1658	1814	1523	3638	3118	3968	4408	4289	5581	1259	1264	1204	1180	23.25	38.46	44.97	34.26	27.48	32.77	46.82	33.75	35.23	22.02	50.55	44.67	54.26	62.48	59.96	84.5	86.28	87.55	84.09	83.27	33.901	69.761	1.0411	0.000301989	0.00124666
ENTPD1	86	145	145	253	183	122	345	251	169	147	105	116	104	233	157	151	21	20	10	15	1.53	2.71	2.9	4.71	2.77	2.32	6.57	5.11	3.28	2.13	1.46	1.66	1.42	3.3	2.19	2.29	1.44	1.39	0.7	1.06	3.403	1.691	-1.0089	1.47327e-06	9.30345e-06
ENTPD6	404	653	394	303	795	689	677	603	375	470	1133	1207	2124	1258	1583	1790	279	285	266	263	7.16	12.22	7.88	5.64	12.02	13.1	12.9	12.27	7.28	6.8	15.74	17.29	29.04	17.83	22.13	27.1	19.12	19.74	18.58	18.56	9.727	20.513	1.0765	0.00453202	0.0142287
ENTPD7	479	184	357	429	359	276	461	386	650	694	198	286	207	312	518	103	55	33	17	29	8.49	3.44	7.14	7.98	5.43	5.25	8.78	7.86	12.62	10.04	2.75	4.1	2.83	4.42	7.24	1.56	3.77	2.29	1.19	2.05	7.703	3.22	-1.2584	1.46671e-08	1.29649e-07
ENTR1	473	720	304	481	559	627	523	192	730	566	1091	1772	2127	1738	1740	1645	388	522	469	459	8.39	13.48	6.08	8.95	8.45	11.92	9.97	3.91	14.18	8.18	15.16	25.39	29.08	24.63	24.33	24.91	26.59	36.16	32.75	32.39	9.351	27.139	1.5372	3.06749e-08	2.59052e-07
ENTREP1	1383	1954	510	1860	1851	1351	1406	1749	2236	1191	5858	5313	5270	4853	9599	6028	1269	1257	1184	1126	24.53	36.57	10.2	34.61	27.98	25.69	26.79	35.6	43.42	17.22	81.4	76.11	72.06	68.78	134.2	91.27	86.96	87.07	82.69	79.46	28.261	86	1.6055	4.38487e-08	3.62601e-07
ENTREP3	98	52	34	58	86	69	72	121	106	46	856	968	1117	987	1021	719	182	165	186	192	1.74	0.97	0.68	1.08	1.3	1.31	1.37	2.46	2.06	0.67	11.9	13.87	15.27	13.99	14.27	10.89	12.47	11.43	12.99	13.55	1.364	13.063	3.2596	3.79006e-40	7.08091e-38
EP300	2022	1436	1154	1988	1094	843	1098	1107	3764	1430	6600	6087	5857	6767	5726	2543	1353	1286	1282	1237	35.86	26.88	23.09	37	16.54	16.03	20.92	22.53	73.09	20.68	91.72	87.2	80.09	95.91	80.05	38.5	92.72	89.08	89.53	87.29	29.262	83.209	1.5077	7.46595e-08	5.94277e-07
EP400	914	645	358	765	586	384	462	298	1568	632	3381	2324	2273	2796	1738	903	349	334	340	325	16.21	12.07	7.16	14.24	8.86	7.3	8.8	6.07	30.45	9.14	46.98	33.29	31.08	39.63	24.3	13.67	23.92	23.14	23.75	22.93	12.03	28.269	1.2326	0.000585185	0.00227769
EPB41L4A	321	195	239	296	359	223	314	329	433	378	96	130	145	231	222	128	40	39	35	51	5.69	3.65	4.78	5.51	5.43	4.24	5.98	6.7	8.41	5.47	1.33	1.86	1.98	3.27	3.1	1.94	2.74	2.7	2.44	3.6	5.586	2.496	-1.1622	1.01094e-16	2.50874e-15
EPB41L5	645	589	1120	605	557	318	736	367	873	682	378	277	257	398	228	206	74	86	35	45	11.44	11.02	22.41	11.26	8.42	6.05	14.02	7.47	16.95	9.86	5.25	3.97	3.51	5.64	3.19	3.12	5.07	5.96	2.44	3.18	11.89	4.133	-1.5245	7.33815e-24	3.60783e-22
EPHA1	43	12	19	32	18	0	0	0	12	22	2	9	12	0	0	0	2	0	3	0	0.76	0.22	0.38	0.6	0.27	0	0	0	0.23	0.32	0.03	0.13	0.16	0	0	0	0.14	0	0.21	0	0.278	0.067	-2.0529	0.0185219	0.0493038
EPHA2	248	88	19	93	121	177	81	69	109	80	483	439	238	313	240	322	84	82	98	62	4.4	1.65	0.38	1.73	1.83	3.37	1.54	1.4	2.12	1.16	6.71	6.29	3.25	4.44	3.36	4.88	5.76	5.68	6.84	4.38	1.958	5.159	1.3977	0.00207055	0.00708495
EPHA3	256	121	476	80	166	89	0	174	199	343	66	119	173	81	202	59	10	7	16	9	4.54	2.26	9.52	1.49	2.51	1.69	0	3.54	3.86	4.96	0.92	1.7	2.37	1.15	2.82	0.89	0.69	0.48	1.12	0.64	3.437	1.278	-1.4273	0.000676875	0.0026009
EPHA4	59	57	76	25	48	35	0	0	77	35	27	26	12	0	8	0	0	0	0	0	1.05	1.07	1.52	0.47	0.73	0.67	0	0	1.5	0.51	0.38	0.37	0.16	0	0.11	0	0	0	0	0	0.752	0.102	-2.8822	0.0012955	0.00465136
EPHA6	16	4	87	9	3	28	0	1	21	19	0	0	16	18	4	0	0	0	0	0	0.28	0.07	1.74	0.17	0.05	0.53	0	0.02	0.41	0.27	0	0	0.22	0.26	0.06	0	0	0	0	0	0.354	0.054	-2.7127	0.00701465	0.020959
EPHA7	72	36	72	42	64	35	137	0	54	39	24	27	21	8	26	6	0	0	0	8	1.28	0.67	1.44	0.78	0.97	0.67	2.61	0	1.05	0.56	0.33	0.39	0.29	0.11	0.36	0.09	0	0	0	0.56	1.003	0.213	-2.2354	3.36631e-05	0.000167426
EPHX2	65	65	66	70	416	551	497	282	53	88	468	165	67	322	101	63	3	4	4	4	1.15	1.22	1.32	1.3	6.29	10.48	9.47	5.74	1.03	1.27	6.5	2.36	0.92	4.56	1.41	0.95	0.21	0.28	0.28	0.28	3.927	1.775	-1.1456	0.00604165	0.0183601
EPM2A	1172	2001	1161	2543	2098	1994	1695	1930	1343	1423	5378	4026	4969	4698	6371	5004	935	1005	1003	929	20.78	37.45	23.23	47.32	31.71	37.92	32.3	39.28	26.08	20.58	74.73	57.68	67.95	66.59	89.07	75.76	64.08	69.61	70.05	65.56	31.665	70.108	1.1467	5.97725e-05	0.000284463
EPN1	3383	3755	1124	1817	1420	1089	1159	1287	2623	1603	21978	15579	17527	17833	17170	16008	3221	3125	3098	3068	59.99	70.28	22.49	33.81	21.47	20.71	22.08	26.19	50.94	23.18	305.41	223.18	239.66	252.76	240.04	242.37	220.74	216.46	216.36	216.5	35.114	237.348	2.7569	2.63611e-27	1.69828e-25
EPN2	1480	890	603	1015	1169	744	830	609	1290	908	3034	2802	2981	2564	4703	3404	391	444	428	436	26.25	16.66	12.06	18.89	17.67	14.15	15.82	12.39	25.05	13.13	42.16	40.14	40.76	36.34	65.75	51.54	26.8	30.75	29.89	30.77	17.207	39.49	1.1985	7.88965e-05	0.00036824
ERAL1	353	594	155	214	443	318	361	345	325	343	1293	1031	1144	1616	886	823	247	260	228	240	6.26	11.12	3.1	3.98	6.7	6.05	6.88	7.02	6.31	4.96	17.97	14.77	15.64	22.9	12.39	12.46	16.93	18.01	15.92	16.94	6.238	16.393	1.3939	2.40416e-06	1.46437e-05
ERC1	621	457	369	655	307	409	577	132	1186	408	2004	2018	2099	2599	1802	1133	432	431	393	469	11.01	8.55	7.38	12.19	4.64	7.78	10.99	2.69	23.03	5.9	27.85	28.91	28.7	36.84	25.19	17.15	29.6	29.85	27.45	33.1	9.416	28.464	1.596	2.36976e-07	1.72607e-06
ERC2	57	51	107	45	29	15	0	0	95	61	33	11	20	16	4	20	0	0	0	0	1.01	0.95	2.14	0.84	0.44	0.29	0	0	1.84	0.88	0.46	0.16	0.27	0.23	0.06	0.3	0	0	0	0	0.839	0.148	-2.5031	0.000748291	0.00283615
ERCC1	380	761	281	508	589	313	419	327	349	477	788	1110	1319	1203	1297	2410	455	359	433	422	6.74	14.24	5.62	9.45	8.9	5.95	7.98	6.66	6.78	6.9	10.95	15.9	18.04	17.05	18.13	36.49	31.18	24.87	30.24	29.78	7.922	23.263	1.5541	2.63261e-06	1.59284e-05
ERCC2	311	272	127	215	177	152	224	157	286	199	715	1057	917	1141	543	344	169	181	179	161	5.52	5.09	2.54	4	2.68	2.89	4.27	3.2	5.55	2.88	9.94	15.14	12.54	16.17	7.59	5.21	11.58	12.54	12.5	11.36	3.862	11.457	1.5688	4.18924e-09	4.02845e-08
ERCC3	404	596	506	588	431	302	105	164	638	300	1803	1403	1579	1503	1197	1342	200	222	251	203	7.16	11.16	10.12	10.94	6.52	5.74	2	3.34	12.39	4.34	25.05	20.1	21.59	21.3	16.73	20.32	13.71	15.38	17.53	14.33	7.371	18.604	1.3357	6.21092e-05	0.000295047
ERCC6L2	1048	714	1353	1155	1546	1331	1231	781	1375	1457	1349	816	715	944	638	347	75	69	71	100	18.59	13.36	27.07	21.49	23.37	25.31	23.46	15.9	26.7	21.07	18.75	11.69	9.78	13.38	8.92	5.25	5.14	4.78	4.96	7.06	21.632	8.971	-1.2698	1.00228e-13	1.71456e-12
ERF	165	100	67	75	53	46	81	66	110	44	685	678	490	293	625	524	156	110	98	100	2.93	1.87	1.34	1.4	0.8	0.87	1.54	1.34	2.14	0.64	9.52	9.71	6.7	4.15	8.74	7.93	10.69	7.62	6.84	7.06	1.487	7.896	2.4087	4.11065e-17	1.06983e-15
ERFE	136	19	132	106	39	8	17	40	91	42	90	75	52	136	373	306	74	74	81	109	2.41	0.36	2.64	1.97	0.59	0.15	0.32	0.81	1.77	0.61	1.25	1.07	0.71	1.93	5.21	4.63	5.07	5.13	5.66	7.69	1.163	3.835	1.7214	0.00465819	0.0145776
ERGIC1	620	725	355	604	842	553	627	548	782	587	2908	3012	3354	2658	2858	2118	476	571	514	491	10.99	13.57	7.1	11.24	12.73	10.52	11.95	11.15	15.19	8.49	40.41	43.15	45.86	37.67	39.96	32.07	32.62	39.55	35.9	34.65	11.293	38.184	1.7575	5.01424e-23	2.28887e-21
ERI2	96	52	142	52	190	159	53	104	66	107	121	87	71	61	58	20	0	13	18	8	1.7	0.97	2.84	0.97	2.87	3.02	1.01	2.12	1.28	1.55	1.68	1.25	0.97	0.86	0.81	0.3	0	0.9	1.26	0.56	1.833	0.859	-1.0935	3.75662e-05	0.000185498
ERI3	906	1692	762	841	992	750	881	539	818	806	2134	2019	2262	2749	2268	3584	509	518	494	524	16.07	31.67	15.24	15.65	15	14.26	16.79	10.97	15.88	11.66	29.65	28.92	30.93	38.96	31.71	54.26	34.88	35.88	34.5	36.98	16.319	35.667	1.128	0.000105804	0.000480704
ERRFI1	143	111	175	136	181	70	136	69	228	73	552	652	390	699	986	1224	164	152	178	186	2.54	2.08	3.5	2.53	2.74	1.33	2.59	1.4	4.43	1.06	7.67	9.34	5.33	9.91	13.78	18.53	11.24	10.53	12.43	13.13	2.42	11.189	2.209	3.48628e-14	6.29312e-13
ESF1	317	114	443	355	414	305	295	365	489	433	1297	839	976	1074	1025	699	180	227	171	205	5.62	2.13	8.86	6.61	6.26	5.8	5.62	7.43	9.5	6.26	18.02	12.02	13.35	15.22	14.33	10.58	12.34	15.72	11.94	14.47	6.409	13.799	1.1064	0.000202723	0.000869249
ESPNL	77	21	14	65	0	33	31	0	76	24	178	186	178	170	122	105	61	75	76	63	1.37	0.39	0.28	1.21	0	0.63	0.59	0	1.48	0.35	2.47	2.66	2.43	2.41	1.71	1.59	4.18	5.2	5.31	4.45	0.63	3.241	2.363	0.0002393	0.0010097
ESR2	40	21	33	62	36	22	92	22	36	43	15	18	3	10	46	0	1	3	2	2	0.71	0.39	0.66	1.15	0.54	0.42	1.75	0.45	0.7	0.62	0.21	0.26	0.04	0.14	0.64	0	0.07	0.21	0.14	0.14	0.739	0.185	-1.998	8.51517e-06	4.7408e-05
ESRRB	44	33	41	89	21	31	128	0	52	49	641	254	219	764	150	171	142	122	128	129	0.78	0.62	0.82	1.66	0.32	0.59	2.44	0	1.01	0.71	8.91	3.64	2.99	10.83	2.1	2.59	9.73	8.45	8.94	9.1	0.895	6.728	2.9102	6.63147e-08	5.34029e-07
ESS2	292	387	140	130	191	187	277	107	234	247	681	1120	1330	918	743	523	185	194	140	146	5.18	7.24	2.8	2.42	2.89	3.56	5.28	2.18	4.54	3.57	9.46	16.04	18.19	13.01	10.39	7.92	12.68	13.44	9.78	10.3	3.966	12.121	1.6118	1.41972e-07	1.07449e-06
ETFB	1556	1633	1111	1186	1454	981	1468	928	785	841	3771	2660	1699	3968	1872	3125	816	782	749	747	27.59	30.57	22.23	22.07	21.98	18.66	27.97	18.89	15.24	12.16	52.4	38.11	23.23	56.24	26.17	47.31	55.92	54.17	52.31	52.71	21.736	45.857	1.0771	0.00112399	0.00409285
ETHE1	314	429	198	308	328	205	418	157	190	374	676	750	787	1460	633	862	274	243	242	235	5.57	8.03	3.96	5.73	4.96	3.9	7.96	3.2	3.69	5.41	9.39	10.74	10.76	20.69	8.85	13.05	18.78	16.83	16.9	16.58	5.241	14.257	1.4438	4.81191e-06	2.78637e-05
ETNK2	32	11	0	20	66	16	78	0	13	22	118	55	112	115	125	127	33	21	31	17	0.57	0.21	0	0.37	1	0.3	1.49	0	0.25	0.32	1.64	0.79	1.53	1.63	1.75	1.92	2.26	1.45	2.17	1.2	0.451	1.634	1.8572	0.0139446	0.0385638
ETS2	1029	1706	1329	1677	888	1677	1499	1156	3627	1652	7671	7073	6623	11581	11405	12733	2821	2835	2675	2744	18.25	31.93	26.59	31.21	13.42	31.89	28.56	23.53	70.43	23.89	106.6	101.33	90.56	164.14	159.45	192.78	193.32	196.37	186.82	193.64	29.97	158.501	2.4029	1.16105e-19	3.8884e-18
ETV3	298	295	341	347	322	140	437	404	478	327	1368	1091	1134	1221	1277	762	246	202	202	144	5.28	5.52	6.82	6.46	4.87	2.66	8.33	8.22	9.28	4.73	19.01	15.63	15.51	17.31	17.85	11.54	16.86	13.99	14.11	10.16	6.217	15.197	1.2895	1.76505e-06	1.10078e-05
EVI2A	39	45	112	160	44	59	103	0	80	75	52	46	51	30	4	18	3	0	3	0	0.69	0.84	2.24	2.98	0.67	1.12	1.96	0	1.55	1.08	0.72	0.66	0.7	0.43	0.06	0.27	0.21	0	0.21	0	1.313	0.326	-2.0099	0.000129075	0.000575706
EVI2B	53	54	27	84	255	250	191	177	108	77	143	63	48	49	43	20	0	4	7	9	0.94	1.01	0.54	1.56	3.85	4.75	3.64	3.6	2.1	1.11	1.99	0.9	0.66	0.69	0.6	0.3	0	0.28	0.49	0.64	2.31	0.655	-1.8183	1.27733e-06	8.14478e-06
EVI5	1026	795	1629	1294	1239	1159	872	490	1570	1252	667	665	733	685	476	393	84	95	79	82	18.19	14.88	32.59	24.08	18.73	22.04	16.62	9.97	30.49	18.1	9.27	9.53	10.02	9.71	6.65	5.95	5.76	6.58	5.52	5.79	20.569	7.478	-1.4597	1.96611e-27	1.28564e-25
EVI5L	869	1003	334	755	834	579	717	553	829	572	2632	2804	3239	3183	3728	2487	503	481	496	486	15.41	18.77	6.68	14.05	12.61	11.01	13.66	11.26	16.1	8.27	36.57	40.17	44.29	45.11	52.12	37.65	34.47	33.32	34.64	34.3	12.782	39.264	1.6191	6.61315e-12	9.03728e-11
EVL	887	406	447	471	736	367	623	806	990	543	2410	2385	2705	1923	1836	1834	415	402	394	372	15.73	7.6	8.94	8.77	11.13	6.98	11.87	16.4	19.22	7.85	33.49	34.17	36.99	27.26	25.67	27.77	28.44	27.85	27.52	26.25	11.449	29.541	1.3675	2.5441e-07	1.84433e-06
EWSR1	1623	1156	1128	1212	1283	961	913	718	1400	1161	3395	3722	5068	4659	2987	2107	915	951	848	894	28.78	21.64	22.57	22.56	19.39	18.27	17.4	14.61	27.19	16.79	47.18	53.32	69.3	66.03	41.76	31.9	62.71	65.87	59.22	63.09	20.92	56.038	1.4215	2.07548e-14	3.88871e-13
EXOC1L	0	0	0	0	9	104	45	66	0	0	0	0	0	0	0	0	0	0	0	0	0	0	0	0	0.14	1.98	0.86	1.34	0	0	0	0	0	0	0	0	0	0	0	0	0.432	0.001	-8.7549	0.0173368	0.0465565
EXOC3	1456	1713	758	1180	883	897	738	670	1263	1048	3741	3830	4072	4045	3667	2938	582	553	594	539	25.82	32.06	15.16	21.96	13.35	17.06	14.06	13.64	24.53	15.15	51.99	54.87	55.68	57.33	51.27	44.48	39.88	38.3	41.49	38.04	19.279	47.333	1.2958	1.26408e-07	9.6563e-07
EXOC4	4350	3622	6108	5595	4149	3576	3984	2163	5991	5399	2264	1676	2330	2045	2705	2370	430	460	473	448	77.14	67.79	122.19	104.12	62.72	68	75.91	44.02	116.34	78.07	31.46	24.01	31.86	28.99	37.82	35.88	29.47	31.86	33.03	31.61	81.63	31.599	-1.3692	6.05284e-36	8.2889e-34
EXTL1	266	154	134	297	339	208	283	275	319	159	3179	799	685	3300	1495	1730	328	283	279	263	4.72	2.88	2.68	5.53	5.12	3.96	5.39	5.6	6.19	2.3	44.18	11.45	9.37	46.77	20.9	26.19	22.48	19.6	19.49	18.56	4.437	23.899	2.4293	1.02766e-13	1.75454e-12
EZH1	1253	1551	993	1266	1277	772	931	825	1933	954	5330	3552	2464	4672	3368	2143	452	478	433	446	22.22	29.03	19.86	23.56	19.3	14.68	17.74	16.79	37.54	13.8	74.07	50.89	33.69	66.22	47.09	32.45	30.98	33.11	30.24	31.47	21.452	43.021	1.0039	0.0021565	0.0073454
EZH2	526	263	1190	776	250	277	274	212	922	718	351	312	311	332	184	322	46	62	55	38	9.33	4.92	23.81	14.44	3.78	5.27	5.22	4.31	17.9	10.38	4.88	4.47	4.25	4.71	2.57	4.88	3.15	4.29	3.84	2.68	9.936	3.972	-1.3228	1.71546e-09	1.74116e-08
EZR	675	703	800	858	957	967	975	606	1079	695	1750	1437	1433	2066	2381	1587	680	635	618	626	11.97	13.16	16	15.97	14.47	18.39	18.58	12.33	20.95	10.05	24.32	20.59	19.59	29.28	33.29	24.03	46.6	43.98	43.16	44.17	15.187	32.901	1.1153	0.000176735	0.000768005
F13A1	822	1267	1421	1547	602	1088	2115	418	1115	1459	427	558	552	475	197	156	108	92	93	89	14.58	23.72	28.43	28.79	9.1	20.69	40.3	8.51	21.65	21.1	5.93	7.99	7.55	6.73	2.75	2.36	7.4	6.37	6.5	6.28	21.687	5.986	-1.8572	3.57659e-19	1.13256e-17
F5	39	42	21	85	30	44	166	14	66	28	12	44	11	6	16	15	10	10	9	6	0.69	0.79	0.42	1.58	0.45	0.84	3.16	0.28	1.28	0.4	0.17	0.63	0.15	0.09	0.22	0.23	0.69	0.69	0.63	0.42	0.989	0.392	-1.3351	0.000107401	0.000487199
FABP3	1835	6006	2223	13999	3658	2895	3779	2308	3230	1420	37453	2949	1272	65817	4124	8343	3162	3019	3028	2996	32.54	112.42	44.47	260.52	55.3	55.05	72.01	46.97	62.72	20.53	520.46	42.25	17.39	932.86	57.66	126.32	216.69	209.12	211.48	211.42	76.253	254.565	1.7392	0.0114601	0.0324581
FABP4	240	52	1210	309	19833	16446	18081	5882	3210	472	666	1084	1097	2618	937	1342	654	587	558	605	4.26	0.97	24.21	5.75	299.8	312.74	344.53	119.72	62.33	6.83	9.25	15.53	15	37.11	13.1	20.32	44.82	40.66	38.97	42.69	118.114	27.745	-2.0899	0.000488802	0.00193714
FADD	201	154	56	52	95	89	114	49	29	51	472	243	238	297	146	177	61	70	78	63	3.56	2.88	1.12	0.97	1.44	1.69	2.17	1	0.56	0.74	6.56	3.48	3.25	4.21	2.04	2.68	4.18	4.85	5.45	4.45	1.613	4.115	1.3511	0.00547492	0.0168433
FADS2	465	222	419	289	306	188	261	126	468	334	297	229	220	224	175	80	37	47	36	29	8.25	4.16	8.38	5.38	4.63	3.58	4.97	2.56	9.09	4.83	4.13	3.28	3.01	3.17	2.45	1.21	2.54	3.26	2.51	2.05	5.583	2.761	-1.0158	9.45918e-12	1.26814e-10
FAIM2	79	48	33	0	0	0	0	0	18	23	471	332	83	313	56	70	16	18	26	27	1.4	0.9	0.66	0	0	0	0	0	0.35	0.33	6.55	4.76	1.13	4.44	0.78	1.06	1.1	1.25	1.82	1.91	0.364	2.48	2.7683	0.00671624	0.0201803
FAM107A	802	836	269	620	710	495	528	426	956	352	3268	2312	1406	3152	1588	997	497	421	494	461	14.22	15.65	5.38	11.54	10.73	9.41	10.06	8.67	18.56	5.09	45.41	33.12	19.23	44.68	22.2	15.1	34.06	29.16	34.5	32.53	10.931	30.999	1.5038	1.00456e-06	6.51187e-06
FAM110A	11	29	27	29	0	42	0	71	22	24	10	9	9	36	6	4	3	0	0	3	0.2	0.54	0.54	0.54	0	0.8	0	1.45	0.43	0.35	0.14	0.13	0.12	0.51	0.08	0.06	0.21	0	0	0.21	0.485	0.146	-1.732	0.00306981	0.0100631
FAM110C	240	235	238	153	121	159	108	121	121	124	160	245	182	216	1022	402	179	187	163	163	4.26	4.4	4.76	2.85	1.83	3.02	2.06	2.46	2.35	1.79	2.22	3.51	2.49	3.06	14.29	6.09	12.27	12.95	11.38	11.5	2.978	7.976	1.4213	0.0042747	0.0135002
FAM111B	155	46	215	204	191	355	98	108	158	182	72	185	32	246	93	42	15	0	31	7	2.75	0.86	4.3	3.8	2.89	6.75	1.87	2.2	3.07	2.63	1	2.65	0.44	3.49	1.3	0.64	1.03	0	2.17	0.49	3.112	1.321	-1.2362	0.000183065	0.000792887
FAM120A	1283	893	940	1912	1840	917	1460	1377	1588	1516	7374	5732	6257	6129	4649	3245	560	551	545	579	22.75	16.71	18.8	35.58	27.81	17.44	27.82	28.03	30.84	21.92	102.47	82.12	85.56	86.87	64.99	49.13	38.38	38.17	38.06	40.86	24.77	62.661	1.339	4.53381e-05	0.00022079
FAM120B	2042	1066	2185	1908	1027	830	776	1048	3415	2082	1324	924	893	1215	898	697	140	70	108	133	36.21	19.95	43.71	35.51	15.52	15.78	14.79	21.33	66.32	30.11	18.4	13.24	12.21	17.22	12.55	10.55	9.59	4.85	7.54	9.39	29.923	11.554	-1.3729	3.63474e-12	5.11681e-11
FAM124B	129	36	83	57	45	166	139	73	70	53	32	47	40	55	4	15	4	3	0	3	2.29	0.67	1.66	1.06	0.68	3.16	2.65	1.49	1.36	0.77	0.44	0.67	0.55	0.78	0.06	0.23	0.27	0.21	0	0.21	1.579	0.342	-2.2069	4.46315e-09	4.27299e-08
FAM131A	375	360	528	330	259	273	243	90	492	458	744	1151	1047	695	1568	1364	352	328	355	354	6.65	6.74	10.56	6.14	3.92	5.19	4.63	1.83	9.55	6.62	10.34	16.49	14.32	9.85	21.92	20.65	24.12	22.72	24.79	24.98	6.183	19.018	1.621	5.77162e-07	3.915e-06
FAM131C	0	0	0	0	0	0	0	0	0	0	98	17	4	90	27	24	13	6	12	0	0	0	0	0	0	0	0	0	0	0	1.36	0.24	0.05	1.28	0.38	0.36	0.89	0.42	0.84	0	0.001	0.582	9.1849	2.69585e-12	3.84265e-11
FAM136A	324	562	326	511	593	715	343	471	263	512	1467	1427	1480	1481	979	1168	196	211	210	201	5.75	10.52	6.52	9.51	8.96	13.6	6.54	9.59	5.11	7.4	20.39	20.44	20.24	20.99	13.69	17.68	13.43	14.62	14.67	14.18	8.35	17.033	1.0285	0.00495057	0.0153986
FAM13B	916	814	1467	833	907	1047	786	772	1210	1146	756	353	574	424	591	375	85	75	54	57	16.24	15.24	29.35	15.5	13.71	19.91	14.98	15.71	23.5	16.57	10.51	5.06	7.85	6.01	8.26	5.68	5.83	5.2	3.77	4.02	18.071	6.219	-1.5389	1.76615e-26	1.06934e-24
FAM161A	106	62	83	104	113	100	0	0	107	79	663	372	323	678	229	246	30	66	52	40	1.88	1.16	1.66	1.94	1.71	1.9	0	0	2.08	1.14	9.21	5.33	4.42	9.61	3.2	3.72	2.06	4.57	3.63	2.82	1.347	4.857	1.8503	0.00837721	0.0245443
FAM168B	1584	2123	1432	1799	2220	1068	1251	994	2534	1696	3192	5678	6399	3527	4827	2682	846	874	845	840	28.09	39.74	28.65	33.48	33.56	20.31	23.84	20.23	49.21	24.53	44.36	81.34	87.5	49.99	67.48	40.61	57.98	60.54	59.01	59.28	30.164	60.809	1.0115	0.000417194	0.00167492
FAM171A2	110	104	27	117	10	71	18	0	72	68	686	392	195	676	218	195	51	63	35	56	1.95	1.95	0.54	2.18	0.15	1.35	0.34	0	1.4	0.98	9.53	5.62	2.67	9.58	3.05	2.95	3.5	4.36	2.44	3.95	1.084	4.765	2.1361	0.000527524	0.00207769
FAM171B	74	123	159	50	63	74	0	0	130	188	22	46	44	36	30	12	10	4	9	0	1.31	2.3	3.18	0.93	0.95	1.41	0	0	2.52	2.72	0.31	0.66	0.6	0.51	0.42	0.18	0.69	0.28	0.63	0	1.532	0.428	-1.8397	0.000645276	0.00249156
FAM174B	163	180	95	243	307	344	142	194	99	115	298	381	476	288	590	1158	211	190	195	179	2.89	3.37	1.9	4.52	4.64	6.54	2.71	3.95	1.92	1.66	4.14	5.46	6.51	4.08	8.25	17.53	14.46	13.16	13.62	12.63	3.41	9.984	1.5498	0.000882007	0.00329239
FAM174C	53	136	141	32	97	63	75	0	87	71	27	246	224	102	100	142	127	128	125	133	0.94	2.55	2.82	0.6	1.47	1.2	1.43	0	1.69	1.03	0.38	3.52	3.06	1.45	1.4	2.15	8.7	8.87	8.73	9.39	1.373	4.765	1.7951	0.0120457	0.0339621
FAM181B	30	25	34	24	0	13	35	3	12	15	92	28	21	22	4	25	76	47	40	70	0.53	0.47	0.68	0.45	0	0.25	0.67	0.06	0.23	0.22	1.28	0.4	0.29	0.31	0.06	0.38	5.21	3.26	2.79	4.94	0.356	1.892	2.41	0.00376219	0.0120549
FAM193A	290	263	121	191	135	70	182	170	465	147	1378	1275	1216	1192	1317	691	291	296	303	313	5.14	4.92	2.42	3.55	2.04	1.33	3.47	3.46	9.03	2.13	19.15	18.27	16.63	16.89	18.41	10.46	19.94	20.5	21.16	22.09	3.749	18.35	2.2912	1.2463e-15	2.73018e-14
FAM200C	108	101	285	141	182	108	105	126	147	144	132	132	70	93	43	25	0	4	4	5	1.92	1.89	5.7	2.62	2.75	2.05	2	2.56	2.85	2.08	1.83	1.89	0.96	1.32	0.6	0.38	0	0.28	0.28	0.35	2.642	0.789	-1.7435	1.2191e-07	9.35647e-07
FAM20C	493	486	227	234	327	292	216	381	396	208	1094	984	1084	1020	717	586	291	313	330	312	8.74	9.1	4.54	4.35	4.94	5.55	4.12	7.75	7.69	3.01	15.2	14.1	14.82	14.46	10.02	8.87	19.94	21.68	23.05	22.02	5.979	16.416	1.4571	3.43526e-06	2.03609e-05
FAM219A	467	302	88	268	509	227	297	189	564	282	1507	1174	942	1768	1053	753	230	232	255	221	8.28	5.65	1.76	4.99	7.69	4.32	5.66	3.85	10.95	4.08	20.94	16.82	12.88	25.06	14.72	11.4	15.76	16.07	17.81	15.6	5.723	16.706	1.5455	1.50157e-06	9.46388e-06
FAM222A	26	32	9	50	0	0	0	0	86	7	6	112	267	42	617	267	301	263	280	293	0.46	0.6	0.18	0.93	0	0	0	0	1.67	0.1	0.08	1.6	3.65	0.6	8.63	4.04	20.63	18.22	19.56	20.68	0.394	9.769	4.6319	1.56368e-05	8.25586e-05
FAM222B	155	278	29	168	104	99	47	49	496	94	2520	1789	2000	4419	2471	1770	356	370	328	348	2.75	5.2	0.58	3.13	1.57	1.88	0.9	1	9.63	1.36	35.02	25.63	27.35	62.63	34.55	26.8	24.4	25.63	22.91	24.56	2.8	30.948	3.4663	1.08905e-17	3.01432e-16
FAM229A	0	0	0	17	0	0	0	0	4	8	62	12	4	23	12	10	27	19	21	13	0	0	0	0.32	0	0	0	0	0.08	0.12	0.86	0.17	0.05	0.33	0.17	0.15	1.85	1.32	1.47	0.92	0.052	0.729	3.8093	0.000434188	0.00173583
FAM234A	368	261	160	326	326	98	276	233	473	215	1114	1558	1398	1439	2052	1267	247	294	275	303	6.53	4.89	3.2	6.07	4.93	1.86	5.26	4.74	9.19	3.11	15.48	22.32	19.12	20.4	28.69	19.18	16.93	20.36	19.21	21.38	4.978	20.307	2.0283	5.65136e-15	1.13531e-13
FAM234B	277	399	120	217	264	81	198	84	177	259	745	788	786	1051	1028	751	144	153	156	144	4.91	7.47	2.4	4.04	3.99	1.54	3.77	1.71	3.44	3.75	10.35	11.29	10.75	14.9	14.37	11.37	9.87	10.6	10.9	10.16	3.702	11.456	1.6297	4.13594e-07	2.8871e-06
FAM32A	314	512	364	371	932	827	549	528	721	361	1377	2160	2180	1903	1141	1247	462	511	482	465	5.57	9.58	7.28	6.9	14.09	15.73	10.46	10.75	14	5.22	19.14	30.94	29.81	26.97	15.95	18.88	31.66	35.4	33.66	32.81	9.958	27.522	1.4667	4.83337e-06	2.79756e-05
FAM3A	310	167	238	141	93	36	130	79	214	138	550	562	640	641	357	245	115	131	123	132	5.5	3.13	4.76	2.62	1.41	0.68	2.48	1.61	4.16	2	7.64	8.05	8.75	9.09	4.99	3.71	7.88	9.07	8.59	9.31	2.835	7.708	1.443	9.98972e-05	0.000456244
FAM3B	34	0	0	17	0	158	0	0	8	5	0	0	0	0	8	0	0	0	0	0	0.6	0	0	0.32	0	3	0	0	0.16	0.07	0	0	0	0	0.11	0	0	0	0	0	0.415	0.011	-5.2375	0.00550511	0.0169185
FAM43B	49	10	0	11	65	62	21	78	32	16	153	65	53	91	368	93	30	45	34	36	0.87	0.19	0	0.2	0.98	1.18	0.4	1.59	0.62	0.23	2.13	0.93	0.72	1.29	5.14	1.41	2.06	3.12	2.37	2.54	0.626	2.171	1.7941	0.0142631	0.0392948
FAM50A	384	429	258	351	370	226	364	237	292	412	1314	1202	1305	1657	1215	1058	287	248	296	295	6.81	8.03	5.16	6.53	5.59	4.3	6.94	4.82	5.67	5.96	18.26	17.22	17.84	23.49	16.99	16.02	19.67	17.18	20.67	20.82	5.981	18.816	1.6535	5.36749e-23	2.4416e-21
FAM53B	4366	4338	901	2297	5103	4226	2837	4192	2918	2137	19860	17829	16232	13144	14857	12263	2067	2120	2148	2035	77.43	81.2	18.02	42.75	77.14	80.36	54.06	85.32	56.66	30.9	275.98	255.42	221.96	186.3	207.71	185.67	141.65	146.85	150.02	143.6	60.384	191.516	1.6652	3.37459e-06	2.00331e-05
FAM53C	1726	1887	2203	1664	1769	1349	1712	1862	2027	1430	8772	5166	5634	7324	7854	7329	1729	1629	1650	1557	30.61	35.32	44.07	30.97	26.74	25.65	32.62	37.9	39.36	20.68	121.9	74.01	77.04	103.81	109.8	110.96	118.49	112.84	115.24	109.87	32.392	105.396	1.7021	1.20875e-24	6.32323e-23
FAM83H	72	46	0	31	121	31	45	47	67	31	83	174	231	224	135	99	26	37	49	39	1.28	0.86	0	0.58	1.83	0.59	0.86	0.96	1.3	0.45	1.15	2.49	3.16	3.17	1.89	1.5	1.78	2.56	3.42	2.75	0.871	2.387	1.4545	0.0171461	0.0461441
FAM89B	351	577	276	377	551	458	422	413	374	267	731	813	974	526	938	785	315	290	291	305	6.22	10.8	5.52	7.02	8.33	8.71	8.04	8.41	7.26	3.86	10.16	11.65	13.32	7.46	13.11	11.89	21.59	20.09	20.32	21.52	7.417	15.111	1.0267	0.0102162	0.0293225
FAM98A	810	954	1011	1352	951	970	891	434	1078	936	3881	4423	4082	5702	4223	3072	590	629	532	520	14.36	17.86	20.22	25.16	14.38	18.45	16.98	8.83	20.93	13.54	53.93	63.36	55.82	80.82	59.04	46.51	40.43	43.57	37.15	36.69	17.071	51.732	1.5995	9.14791e-13	1.38308e-11
FAM98B	82	96	128	150	211	163	167	52	172	168	839	651	838	902	661	469	123	117	101	136	1.45	1.8	2.56	2.79	3.19	3.1	3.18	1.06	3.34	2.43	11.66	9.33	11.46	12.78	9.24	7.1	8.43	8.1	7.05	9.6	2.49	9.475	1.928	1.00693e-14	1.95526e-13
FANCB	31	11	57	53	6	30	0	0	28	26	4	20	8	12	0	0	0	0	0	0	0.55	0.21	1.14	0.99	0.09	0.57	0	0	0.54	0.38	0.06	0.29	0.11	0.17	0	0	0	0	0	0	0.447	0.063	-2.8269	0.00181915	0.00631558
FANCI	107	83	312	135	68	156	93	46	124	183	162	200	144	56	31	23	11	12	14	8	1.9	1.55	6.24	2.51	1.03	2.97	1.77	0.94	2.41	2.65	2.25	2.87	1.97	0.79	0.43	0.35	0.75	0.83	0.98	0.56	2.397	1.178	-1.0249	0.000234171	0.000991098
FANCL	103	164	296	157	137	196	0	0	162	178	128	77	50	69	93	66	0	8	0	7	1.83	3.07	5.92	2.92	2.07	3.73	0	0	3.15	2.57	1.78	1.1	0.68	0.98	1.3	1	0	0.55	0	0.49	2.526	0.788	-1.6806	0.00620056	0.0187797
FANCM	666	548	774	922	682	685	769	407	1022	1094	1141	784	672	374	413	336	13	10	20	17	11.81	10.26	15.48	17.16	10.31	13.03	14.65	8.28	19.85	15.82	15.86	11.23	9.19	5.3	5.77	5.09	0.89	0.69	1.4	1.2	13.665	5.662	-1.2711	7.76324e-05	0.000362793
FAP	323	178	580	320	159	310	445	0	228	448	159	52	149	89	34	28	13	20	11	15	5.73	3.33	11.6	5.96	2.4	5.9	8.48	0	4.43	6.48	2.21	0.74	2.04	1.26	0.48	0.42	0.89	1.39	0.77	1.06	5.431	1.126	-2.27	4.51574e-08	3.72716e-07
FAR2	144	83	145	159	176	132	173	183	265	261	137	155	172	152	82	119	20	10	14	8	2.55	1.55	2.9	2.96	2.66	2.51	3.3	3.72	5.15	3.77	1.9	2.22	2.35	2.15	1.15	1.8	1.37	0.69	0.98	0.56	3.107	1.517	-1.0343	3.21796e-08	2.70988e-07
FARP2	281	268	165	253	208	183	99	143	224	240	756	431	608	750	453	624	93	125	101	121	4.98	5.02	3.3	4.71	3.14	3.48	1.89	2.91	4.35	3.47	10.51	6.17	8.31	10.63	6.33	9.45	6.37	8.66	7.05	8.54	3.725	8.202	1.1387	2.86318e-05	0.000144463
FARSA	549	868	400	357	599	336	322	331	424	442	1624	2157	2559	2416	1908	1511	407	439	351	422	9.74	16.25	8	6.64	9.05	6.39	6.14	6.74	8.23	6.39	22.57	30.9	34.99	34.24	26.67	22.88	27.89	30.41	24.51	29.78	8.357	28.484	1.7691	1.30101e-14	2.50031e-13
FARSB	1270	1860	1698	2208	1637	1604	1262	1337	2053	1990	5731	5809	5996	6589	4799	4541	818	792	814	802	22.52	34.81	33.97	41.09	24.75	30.5	24.05	27.21	39.87	28.78	79.64	83.22	81.99	93.39	67.09	68.75	56.06	54.86	56.85	56.59	30.755	69.844	1.1833	7.75294e-09	7.16305e-08
FAS	356	250	423	398	476	360	711	354	273	405	340	121	155	154	117	107	15	22	32	28	6.31	4.68	8.46	7.41	7.2	6.85	13.55	7.2	5.3	5.86	4.72	1.73	2.12	2.18	1.64	1.62	1.03	1.52	2.23	1.98	7.282	2.077	-1.8098	4.62856e-21	1.77358e-19
FASTK	1065	1176	442	707	1066	623	731	660	627	653	3528	3099	3420	3016	3637	4100	733	741	658	727	18.89	22.01	8.84	13.16	16.11	11.85	13.93	13.43	12.18	9.44	49.03	44.4	46.76	42.75	50.85	62.08	50.23	51.33	45.95	51.3	13.984	49.468	1.8227	1.64151e-15	3.55719e-14
FAT1	1739	1169	1335	1210	2355	1438	2750	1979	1212	1396	400	420	547	651	521	242	68	82	87	80	30.84	21.88	26.71	22.52	35.6	27.35	52.4	40.28	23.54	20.19	5.56	6.02	7.48	9.23	7.28	3.66	4.66	5.68	6.08	5.65	30.131	6.13	-2.2973	2.60553e-39	4.60474e-37
FAT2	7	0	29	3	10	27	0	0	27	8	5	0	0	0	4	0	0	0	0	0	0.12	0	0.58	0.06	0.15	0.51	0	0	0.52	0.12	0.07	0	0	0	0.06	0	0	0	0	0	0.206	0.013	-3.9861	0.00302864	0.00994314
FAT3	141	92	239	234	169	23	0	192	415	161	0	12	8	23	0	0	12	0	17	0	2.5	1.72	4.78	4.35	2.55	0.44	0	3.91	8.06	2.33	0	0.17	0.11	0.33	0	0	0.82	0	1.19	0	3.064	0.262	-3.5478	0.000127512	0.000569441
FAT4	2095	1335	2737	1637	1527	985	1514	1297	1927	2397	495	555	413	458	245	95	69	65	51	42	37.15	24.99	54.75	30.46	23.08	18.73	28.85	26.4	37.42	34.66	6.88	7.95	5.65	6.49	3.43	1.44	4.73	4.5	3.56	2.96	31.649	4.759	-2.7334	6.87831e-43	1.68139e-40
FBL	361	680	332	312	380	464	787	518	225	403	940	1038	1314	1259	913	997	378	403	412	330	6.4	12.73	6.64	5.81	5.74	8.82	15	10.54	4.37	5.83	13.06	14.87	17.97	17.84	12.76	15.1	25.9	27.91	28.77	23.29	8.188	19.747	1.2701	0.00158958	0.00559733
FBLIM1	860	709	231	340	489	237	503	493	1603	455	2965	4893	3555	3676	3508	2785	537	518	544	543	15.25	13.27	4.62	6.33	7.39	4.51	9.58	10.03	31.13	6.58	41.2	70.1	48.61	52.1	49.04	42.17	36.8	35.88	37.99	38.32	10.869	45.221	2.0568	8.39535e-10	8.90827e-09
FBLN1	737	967	298	238	487	379	481	319	697	579	1839	1350	1306	1610	1252	631	390	433	424	382	13.07	18.1	5.96	4.43	7.36	7.21	9.17	6.49	13.53	8.37	25.56	19.34	17.86	22.82	17.5	9.55	26.73	29.99	29.61	26.96	9.369	22.592	1.2698	0.000578789	0.00225696
FBN1	14378	17351	21969	19125	8987	7287	15531	7050	13529	21016	5727	3926	4183	3954	3544	1000	926	986	956	977	254.98	324.77	439.48	355.91	135.85	138.57	295.94	143.49	262.72	303.9	79.58	56.24	57.2	56.04	49.55	15.14	63.46	68.3	66.77	68.94	265.561	58.122	-2.1919	7.30439e-30	6.14321e-28
FBN3	219	19	135	69	0	0	0	0	79	34	0	0	26	0	16	6	0	0	0	0	3.88	0.36	2.7	1.28	0	0	0	0	1.53	0.49	0	0	0.36	0	0.22	0.09	0	0	0	0	1.024	0.067	-3.9339	0.013593	0.037723
FBP1	25	34	106	29	430	346	372	120	226	28	183	79	36	113	25	45	0	0	8	0	0.44	0.64	2.12	0.54	6.5	6.58	7.09	2.44	4.39	0.4	2.54	1.13	0.49	1.6	0.35	0.68	0	0	0.56	0	3.114	0.735	-2.083	0.000256263	0.0010752
FBRS	404	234	151	169	223	141	177	210	369	167	2023	1643	1517	1817	1785	810	574	521	502	468	7.16	4.38	3.02	3.15	3.37	2.68	3.37	4.27	7.17	2.41	28.11	23.54	20.74	25.75	24.96	12.26	39.34	36.09	35.06	33.03	4.098	27.888	2.7667	6.22449e-28	4.34154e-26
FBRSL1	412	227	200	199	255	147	175	220	523	181	3284	2638	3366	3962	2819	1801	536	477	506	455	7.31	4.25	4	3.7	3.85	2.8	3.33	4.48	10.16	2.62	45.64	37.79	46.03	56.16	39.41	27.27	36.73	33.04	35.34	32.11	4.65	38.952	3.0664	7.03222e-43	1.7031e-40
FBXL18	322	283	39	175	190	90	160	301	322	156	1126	1578	2382	1678	1900	1007	308	291	277	255	5.71	5.3	0.78	3.26	2.87	1.71	3.05	6.13	6.25	2.26	15.65	22.61	32.57	23.78	26.56	15.25	21.11	20.16	19.35	17.99	3.732	21.503	2.5265	5.69755e-13	8.86526e-12
FBXL21	55	31	125	31	36	0	40	38	36	24	24	18	15	22	15	59	0	0	0	0	0.98	0.58	2.5	0.58	0.54	0	0.76	0.77	0.7	0.35	0.33	0.26	0.21	0.31	0.21	0.89	0	0	0	0	0.776	0.221	-1.812	0.00405031	0.0128677
FBXO31	2096	1709	623	1324	1526	1178	1162	1308	2966	1248	10217	12795	9989	9995	10358	8968	1691	1738	1723	1717	37.17	31.99	12.46	24.64	23.07	22.4	22.14	26.62	57.6	18.05	141.98	183.3	136.59	141.67	144.81	135.78	115.88	120.39	120.33	121.16	27.614	136.189	2.3021	1.81483e-22	7.88515e-21
FBXO36	37	8	16	25	37	71	97	0	42	32	25	43	0	35	12	6	0	0	0	0	0.66	0.15	0.32	0.47	0.56	1.35	1.85	0	0.82	0.46	0.35	0.62	0	0.5	0.17	0.09	0	0	0	0	0.664	0.173	-1.9404	0.00553415	0.0170016
FBXO4	99	97	274	79	151	141	134	0	209	119	131	69	57	75	62	77	23	23	12	15	1.76	1.82	5.48	1.47	2.28	2.68	2.55	0	4.06	1.72	1.82	0.99	0.78	1.06	0.87	1.17	1.58	1.59	0.84	1.06	2.382	1.176	-1.0183	0.000822455	0.00308772
FBXO42	551	469	302	329	435	258	282	404	824	379	2381	1386	1746	1577	1214	708	280	316	279	276	9.77	8.78	6.04	6.12	6.58	4.91	5.37	8.22	16	5.48	33.09	19.86	23.87	22.35	16.97	10.72	19.19	21.89	19.49	19.48	7.727	20.691	1.421	1.69853e-07	1.2703e-06
FBXO6	113	174	72	82	149	71	45	0	97	99	471	118	358	349	235	177	62	88	51	86	2	3.26	1.44	1.53	2.25	1.35	0.86	0	1.88	1.43	6.55	1.69	4.9	4.95	3.29	2.68	4.25	6.1	3.56	6.07	1.6	4.404	1.4607	0.0133008	0.0370024
FBXW11	2100	2563	2546	2390	2154	1636	1681	1503	3162	2226	3647	7099	8296	5074	5974	3927	1549	1443	1476	1450	37.24	47.97	50.93	44.48	32.56	31.11	32.03	30.59	61.4	32.19	50.68	101.7	113.44	71.92	83.52	59.46	106.15	99.95	103.08	102.32	40.05	89.222	1.1556	1.17533e-06	7.53788e-06
FBXW4	756	1174	466	743	903	529	600	689	952	839	2572	2532	2853	2886	2650	1974	545	623	544	534	13.41	21.97	9.32	13.83	13.65	10.06	11.43	14.02	18.49	12.13	35.74	36.27	39.01	40.91	37.05	29.89	37.35	43.15	37.99	37.68	13.831	37.504	1.4391	1.04813e-12	1.57106e-11
FBXW5	1420	2400	356	1030	1222	696	862	868	701	952	11455	6040	5536	8764	8625	6736	1475	1588	1521	1542	25.18	44.92	7.12	19.17	18.47	13.24	16.43	17.67	13.61	13.77	159.18	86.53	75.7	124.22	120.58	101.99	101.08	110	106.23	108.81	18.958	109.432	2.5292	6.0152e-17	1.53346e-15
FCER1G	30	34	16	22	12	42	26	33	49	28	117	110	47	50	25	36	33	33	22	39	0.53	0.64	0.32	0.41	0.18	0.8	0.5	0.67	0.95	0.4	1.63	1.58	0.64	0.71	0.35	0.55	2.26	2.29	1.54	2.75	0.54	1.43	1.405	0.0143513	0.0395088
FCGR2A	24	8	22	49	171	97	165	61	61	30	26	39	13	25	9	11	0	0	0	7	0.43	0.15	0.44	0.91	2.58	1.84	3.14	1.24	1.18	0.43	0.36	0.56	0.18	0.35	0.13	0.17	0	0	0	0.49	1.234	0.224	-2.4618	7.90743e-07	5.21763e-06
FCGR2B	42	51	59	50	28	37	18	5	32	64	48	5	20	3	0	5	0	0	0	0	0.74	0.95	1.18	0.93	0.42	0.7	0.34	0.1	0.62	0.93	0.67	0.07	0.27	0.04	0	0.08	0	0	0	0	0.691	0.113	-2.6124	3.32555e-05	0.000165556
FCGR3A	51	69	183	137	123	509	121	151	132	117	122	54	26	51	28	23	10	8	15	9	0.9	1.29	3.66	2.55	1.86	9.68	2.31	3.07	2.56	1.69	1.7	0.77	0.36	0.72	0.39	0.35	0.69	0.55	1.05	0.64	2.957	0.722	-2.0341	1.01607e-10	1.20309e-09
FCRL5	32	22	27	19	56	48	118	0	16	39	17	15	16	7	8	0	0	0	0	0	0.57	0.41	0.54	0.35	0.85	0.91	2.25	0	0.31	0.56	0.24	0.21	0.22	0.1	0.11	0	0	0	0	0	0.675	0.088	-2.9393	1.85823e-05	9.66664e-05
FDX2	150	232	157	128	145	261	176	111	137	118	259	281	257	383	321	451	190	194	191	194	2.66	4.34	3.14	2.38	2.19	4.96	3.35	2.26	2.66	1.71	3.6	4.03	3.51	5.43	4.49	6.83	13.02	13.44	13.34	13.69	2.965	8.138	1.4566	0.00097157	0.00359033
FDXR	134	138	66	150	88	181	117	46	148	102	329	337	238	352	329	269	86	90	107	95	2.38	2.58	1.32	2.79	1.33	3.44	2.23	0.94	2.87	1.47	4.57	4.83	3.25	4.99	4.6	4.07	5.89	6.23	7.47	6.7	2.135	5.26	1.3008	9.03491e-05	0.000416932
FECH	370	445	338	593	341	117	459	244	427	316	4369	2355	2398	3729	2751	2357	410	461	387	358	6.56	8.33	6.76	11.04	5.15	2.22	8.75	4.97	8.29	4.57	60.71	33.74	32.79	52.85	38.46	35.69	28.1	31.93	27.03	25.26	6.664	36.656	2.4596	3.85066e-21	1.49433e-19
FEM1A	23543	51279	12718	22451	27574	20555	20861	22446	24272	20924	79172	100102	94243	85162	96236	70482	14899	14703	14605	14256	417.51	959.82	254.42	417.81	416.82	390.88	397.5	456.84	471.33	302.57	1100.2	1434.05	1288.67	1207.05	1345.42	1067.13	1021.03	1018.43	1020.01	1006	448.55	1150.8	1.3593	2.83628e-06	1.70699e-05
FER	938	498	1409	898	972	906	808	719	1148	1181	894	547	527	618	668	338	48	63	56	69	16.63	9.32	28.19	16.71	14.69	17.23	15.4	14.63	22.29	17.08	12.42	7.84	7.21	8.76	9.34	5.12	3.29	4.36	3.91	4.87	17.217	6.712	-1.359	3.06698e-15	6.35658e-14
FGD1	126	39	80	61	64	63	84	59	86	118	786	218	216	562	163	113	26	26	18	38	2.23	0.73	1.6	1.14	0.97	1.2	1.6	1.2	1.67	1.71	10.92	3.12	2.95	7.97	2.28	1.71	1.78	1.8	1.26	2.68	1.405	3.647	1.3761	0.0103775	0.0297234
FGD2	60	47	69	138	107	0	129	0	33	54	42	53	36	8	51	22	0	0	0	0	1.06	0.88	1.38	2.57	1.62	0	2.46	0	0.64	0.78	0.58	0.76	0.49	0.11	0.71	0.33	0	0	0	0	1.139	0.298	-1.9344	0.00919503	0.0266547
FGD3	43	52	22	28	64	0	177	0	46	35	31	31	15	20	36	38	5	8	0	0	0.76	0.97	0.44	0.52	0.97	0	3.37	0	0.89	0.51	0.43	0.44	0.21	0.28	0.5	0.58	0.34	0.55	0	0	0.843	0.333	-1.34	0.0186354	0.0495581
FGD4	1664	928	2514	2342	2076	1165	1868	1495	1753	1743	1079	452	246	314	204	161	24	25	19	23	29.51	17.37	50.29	43.58	31.38	22.15	35.59	30.43	34.04	25.2	14.99	6.48	3.36	4.45	2.85	2.44	1.64	1.73	1.33	1.62	31.954	4.089	-2.9662	2.30608e-22	9.93704e-21
FGF14	105	65	255	135	0	74	67	0	50	244	158	41	91	25	32	20	14	10	13	9	1.86	1.22	5.1	2.51	0	1.41	1.28	0	0.97	3.53	2.2	0.59	1.24	0.35	0.45	0.3	0.96	0.69	0.91	0.64	1.788	0.833	-1.102	0.0170046	0.0458103
FGF2	280	187	637	582	795	828	1437	446	520	563	639	284	456	549	532	550	43	57	48	48	4.97	3.5	12.74	10.83	12.02	15.75	27.38	9.08	10.1	8.14	8.88	4.07	6.24	7.78	7.44	8.33	2.95	3.95	3.35	3.39	11.451	5.638	-1.0222	5.95725e-06	3.40809e-05
FGF7	99	18	114	22	133	58	126	0	34	79	130	27	68	50	19	19	0	8	6	0	1.76	0.34	2.28	0.41	2.01	1.1	2.4	0	0.66	1.14	1.81	0.39	0.93	0.71	0.27	0.29	0	0.55	0.42	0	1.21	0.537	-1.172	0.0123918	0.0348142
FGF9	14	23	10	20	26	0	0	0	14	24	224	87	50	190	16	58	32	17	14	26	0.25	0.43	0.2	0.37	0.39	0	0	0	0.27	0.35	3.11	1.25	0.68	2.69	0.22	0.88	2.19	1.18	0.98	1.83	0.226	1.501	2.7315	0.000172863	0.000752562
FGFR4	1078	1513	584	590	361	282	507	495	1457	770	219	612	524	134	177	98	31	22	28	31	19.12	28.32	11.68	10.98	5.46	5.36	9.66	10.07	28.29	11.13	3.04	8.77	7.17	1.9	2.47	1.48	2.12	1.52	1.96	2.19	14.007	3.262	-2.1023	1.23512e-11	1.62667e-10
FGFRL1	287	127	37	87	570	314	474	280	172	92	4550	764	923	1100	1079	1208	244	261	242	261	5.09	2.38	0.74	1.62	8.62	5.97	9.03	5.7	3.34	1.33	63.23	10.94	12.62	15.59	15.08	18.29	16.72	18.08	16.9	18.42	4.382	20.587	2.2321	2.45188e-05	0.000124988
FGL1	144	195	448	190	326	274	483	278	424	190	107	257	192	237	123	93	36	53	44	53	2.55	3.65	8.96	3.54	4.93	5.21	9.2	5.66	8.23	2.75	1.49	3.68	2.63	3.36	1.72	1.41	2.47	3.67	3.07	3.74	5.468	2.724	-1.0053	1.93332e-08	1.67665e-07
FGL2	1200	1451	3210	1671	861	918	1260	579	1619	1503	1024	859	791	877	895	938	198	221	179	187	21.28	27.16	64.22	31.1	13.02	17.46	24.01	11.78	31.44	21.73	14.23	12.31	10.82	12.43	12.51	14.2	13.57	15.31	12.5	13.2	26.32	13.108	-1.0057	8.90735e-12	1.19969e-10
FHIP1A	2374	1375	1331	1384	1340	855	890	903	2114	1720	7956	4405	5735	6844	5613	3013	815	835	762	834	42.1	25.74	26.63	25.76	20.26	16.26	16.96	18.38	41.05	24.87	110.56	63.11	78.42	97	78.47	45.62	55.85	57.84	53.22	58.85	25.801	69.894	1.4377	4.48957e-08	3.70907e-07
FHIP2B	608	584	283	585	432	365	141	356	607	401	3383	2233	2039	2657	1963	1442	272	263	285	299	10.78	10.93	5.66	10.89	6.53	6.94	2.69	7.25	11.79	5.8	47.01	31.99	27.88	37.66	27.44	21.83	18.64	18.22	19.9	21.1	7.926	27.167	1.7772	3.37467e-09	3.28133e-08
FHL3	5394	4212	1223	2519	2769	2211	1825	2387	3600	1904	27870	22554	13970	19406	19232	16453	6813	6532	6705	6250	95.66	78.84	24.47	46.88	41.86	42.05	34.77	48.58	69.91	27.53	387.29	323.11	191.02	275.05	268.87	249.11	466.9	452.45	468.28	441.04	51.055	352.312	2.7867	6.71452e-24	3.31994e-22
FHOD1	3164	2407	766	1830	1425	970	1153	1249	4527	1518	15014	18099	17125	15849	16661	9232	3471	3374	3297	3314	56.11	45.05	15.32	34.06	21.54	18.45	21.97	25.42	87.91	21.95	208.64	259.28	234.17	224.64	232.93	139.78	237.87	233.71	230.26	233.86	34.778	223.514	2.6841	1.86592e-21	7.40775e-20
FIBP	1410	2065	1194	1235	1568	1068	836	932	1150	1207	2829	3283	3371	3113	3253	5072	973	858	948	932	25	38.65	23.89	22.98	23.7	20.31	15.93	18.97	22.33	17.45	39.31	47.03	46.09	44.12	45.48	76.79	66.68	59.43	66.21	65.77	22.921	55.691	1.2808	9.42296e-07	6.13254e-06
FIGN	239	209	176	332	443	264	318	238	544	465	192	230	288	61	84	91	11	4	0	5	4.24	3.91	3.52	6.18	6.7	5.02	6.06	4.84	10.56	6.72	2.67	3.29	3.94	0.86	1.17	1.38	0.75	0.28	0	0.35	5.775	1.469	-1.975	2.02626e-07	1.48957e-06
FIGNL2	101	44	70	67	115	11	165	125	32	41	91	33	39	53	49	23	7	9	3	8	1.79	0.82	1.4	1.25	1.74	0.21	3.14	2.54	0.62	0.59	1.26	0.47	0.53	0.75	0.69	0.35	0.48	0.62	0.21	0.56	1.41	0.592	-1.252	3.03195e-05	0.000152185
FIS1	1998	2794	958	1164	2816	1934	2177	1476	1152	1578	6029	4586	4877	5788	4964	7033	1335	1361	1236	1339	35.43	52.3	19.16	21.66	42.57	36.78	41.48	30.04	22.37	22.82	83.78	65.7	66.69	82.04	69.4	106.48	91.49	94.27	86.32	94.49	32.461	84.066	1.3728	1.03604e-05	5.67395e-05
FIZ1	167	63	43	76	176	15	36	0	54	128	724	269	224	467	270	208	70	59	59	73	2.96	1.18	0.86	1.41	2.66	0.29	0.69	0	1.05	1.85	10.06	3.85	3.06	6.62	3.77	3.15	4.8	4.09	4.12	5.15	1.295	4.867	1.9101	0.00208361	0.0071231
FKBP1A	2176	2531	1526	1959	2474	2080	1861	1762	1448	2179	5282	5785	7240	6153	4653	5573	1151	1267	1160	1217	38.59	47.37	30.53	36.46	37.4	39.55	35.46	35.86	28.12	31.51	73.4	82.88	99	87.21	65.05	84.38	78.88	87.76	81.01	85.88	36.085	82.545	1.1938	8.79002e-09	8.05218e-08
FKBP1B	12	6	8	0	28	67	52	0	34	18	0	7	0	6	10	8	0	0	0	0	0.21	0.11	0.16	0	0.42	1.27	0.99	0	0.66	0.26	0	0.1	0	0.09	0.14	0.12	0	0	0	0	0.408	0.045	-3.1806	0.000734022	0.00278894
FKBP2	146	202	93	135	303	148	81	159	158	124	326	341	287	445	279	290	148	128	126	133	2.59	3.78	1.86	2.51	4.58	2.81	1.54	3.24	3.07	1.79	4.53	4.89	3.92	6.31	3.9	4.39	10.14	8.87	8.8	9.39	2.777	6.514	1.23	0.00238035	0.00800776
FKBP3	1458	1152	2699	3021	3336	3224	2784	2194	1855	2069	12636	5373	5121	16827	5478	7181	1503	1421	1475	1436	25.86	21.56	53.99	56.22	50.43	61.31	53.05	44.65	36.02	29.92	175.59	76.97	70.02	238.5	76.58	108.72	103	98.43	103.01	101.33	43.301	115.215	1.4119	5.46711e-05	0.000261901
FKBP4	4389	8539	4450	5581	4415	4181	4052	3252	5562	4849	8836	19219	17197	14940	10678	15682	4523	4507	4446	4547	77.83	159.83	89.02	103.86	66.74	79.51	77.21	66.19	108.01	70.12	122.79	275.33	235.15	211.75	149.28	237.43	309.96	312.19	310.51	320.87	89.832	248.526	1.4681	3.35778e-08	2.82217e-07
FKBP5	16854	10823	13423	16460	3946	4334	2136	3663	22631	20021	4422	31360	26810	24908	50498	21622	11281	11299	10919	11090	298.89	202.58	268.52	306.32	59.65	82.42	40.7	74.55	439.47	289.52	61.45	449.26	366.6	353.04	705.98	327.37	773.09	782.65	762.58	782.58	206.262	536.46	1.379	0.0129611	0.0361689
FKBP8	3369	5440	2556	2555	3660	3142	2363	2952	3109	3211	7237	8565	8509	7833	9239	11865	2457	2514	2561	2429	59.75	101.82	51.13	47.55	55.33	59.75	45.03	60.08	60.37	46.43	100.57	122.7	116.35	111.02	129.16	179.64	168.38	174.14	178.86	171.41	58.724	145.223	1.3062	9.02842e-07	5.90516e-06
FLACC1	14	0	0	5	0	26	54	0	17	11	0	0	0	0	0	0	0	0	0	0	0.25	0	0	0.09	0	0.49	1.03	0	0.33	0.16	0	0	0	0	0	0	0	0	0	0	0.235	0.001	-7.8765	0.00017088	0.000744304
FLAD1	182	362	90	194	215	183	244	42	160	207	676	707	561	815	383	466	146	127	137	95	3.23	6.78	1.8	3.61	3.25	3.48	4.65	0.85	3.11	2.99	9.39	10.13	7.67	11.55	5.35	7.06	10.01	8.8	9.57	6.7	3.375	8.623	1.3533	0.000411214	0.00165269
FLCN	629	508	1211	654	623	450	393	260	834	483	1428	1378	1705	1263	2021	1504	694	820	802	801	11.15	9.51	24.23	12.17	9.42	8.56	7.49	5.29	16.2	6.98	19.84	19.74	23.31	17.9	28.25	22.77	47.56	56.8	56.01	56.52	11.1	34.87	1.6514	2.51098e-06	1.5249e-05
FLII	4589	7117	3200	3952	2718	2032	2063	2507	5713	3137	13766	31217	21708	17486	12605	7671	3421	3354	3476	3403	81.38	133.21	64.02	73.55	41.09	38.64	39.31	51.02	110.94	45.36	191.3	447.21	296.83	247.84	176.22	116.14	234.44	232.32	242.76	240.14	67.852	242.52	1.8376	1.07141e-09	1.12005e-08
FLNC	234734	200202	184203	105713	58220	60383	61944	77493	234107	161319	412989	1689629	1517636	474479	623648	441577	328756	326112	323446	318926	4162.73	3747.29	3684.92	1967.3	880.07	1148.27	1180.33	1577.21	4546.09	2332.77	5739.01	24205.4	20752.1	6725.07	8718.84	6685.67	22529.7	22588.8	22589.5	22505.6	2522.7	16304	2.6922	3.61314e-12	5.08913e-11
FLOT1	2914	4141	2353	3033	3955	3501	2555	2587	2529	2594	7467	6858	8722	5525	8804	11829	1914	1932	2004	1901	51.68	77.51	47.07	56.44	59.79	66.58	48.68	52.65	49.11	37.51	103.76	98.25	119.26	78.31	123.08	179.1	131.17	133.82	139.96	134.15	54.702	124.086	1.1817	1.72407e-05	9.02977e-05
FLOT2	1412	1549	555	1324	1228	1135	1367	876	1721	790	10894	8415	9488	10085	10551	10972	1919	1745	1802	1776	25.04	28.99	11.1	24.64	18.56	21.58	26.05	17.83	33.42	11.42	151.39	120.55	129.74	142.94	147.51	166.12	131.51	120.87	125.85	125.33	21.863	136.181	2.639	1.05877e-37	1.62902e-35
FLRT1	1165	105	81	176	171	85	186	54	1072	147	16	31	18	22	9	9	20	27	12	20	20.66	1.97	1.62	3.28	2.58	1.62	3.54	1.1	20.82	2.13	0.22	0.44	0.25	0.31	0.13	0.14	1.37	1.87	0.84	1.41	5.932	0.698	-3.0872	9.60169e-10	1.01145e-08
FLRT3	87	69	139	84	32	169	112	22	93	186	16	42	89	5	16	40	2	2	5	0	1.54	1.29	2.78	1.56	0.48	3.21	2.13	0.45	1.81	2.69	0.22	0.6	1.22	0.07	0.22	0.61	0.14	0.14	0.35	0	1.794	0.357	-2.3292	1.60519e-07	1.20613e-06
FLYWCH1	445	427	165	382	528	413	140	297	354	299	2387	924	672	1608	1041	977	107	131	131	131	7.89	7.99	3.3	7.11	7.98	7.85	2.67	6.04	6.87	4.32	33.17	13.24	9.19	22.79	14.55	14.79	7.33	9.07	9.15	9.24	6.202	14.252	1.2004	0.00849884	0.0248458
FMN1	34	40	50	31	10	28	60	0	53	67	15	20	26	4	20	11	0	0	0	0	0.6	0.75	1	0.58	0.15	0.53	1.14	0	1.03	0.97	0.21	0.29	0.36	0.06	0.28	0.17	0	0	0	0	0.675	0.137	-2.3007	0.000149012	0.000657372
FMO3	10	0	33	16	184	37	89	100	28	5	4	7	30	66	17	55	0	0	0	4	0.18	0	0.66	0.3	2.78	0.7	1.7	2.04	0.54	0.07	0.06	0.1	0.41	0.94	0.24	0.83	0	0	0	0.28	0.897	0.286	-1.6491	0.0118794	0.0335511
FN1	8663	10932	8769	10960	8202	6387	14300	6587	5527	11059	5273	4617	5337	7197	5015	1751	1169	1271	1220	1280	153.63	204.62	175.42	203.96	123.98	121.46	272.48	134.06	107.33	159.92	73.28	66.14	72.98	102.01	70.11	26.51	80.11	88.04	85.2	90.33	165.686	75.471	-1.1345	1.20123e-15	2.63364e-14
FN3K	24	44	0	17	74	52	37	0	41	55	302	119	78	88	93	231	36	34	29	23	0.43	0.82	0	0.32	1.12	0.99	0.71	0	0.8	0.8	4.2	1.7	1.07	1.25	1.3	3.5	2.47	2.36	2.03	1.62	0.599	2.15	1.8437	0.0105384	0.0301117
FNBP4	2113	645	1783	1616	1639	966	1004	756	3817	1623	4551	4264	3469	4633	3323	2651	1043	932	895	944	37.47	12.07	35.67	30.07	24.78	18.37	19.13	15.39	74.12	23.47	63.24	61.09	47.43	65.67	46.46	40.14	71.48	64.56	62.51	66.61	29.054	58.919	1.02	0.0039476	0.0125827
FNDC10	296	63	93	162	127	104	158	74	192	96	2058	729	947	704	1210	947	120	98	129	112	5.25	1.18	1.86	3.01	1.92	1.98	3.01	1.51	3.73	1.39	28.6	10.44	12.95	9.98	16.92	14.34	8.22	6.79	9.01	7.9	2.484	12.515	2.3329	3.69176e-11	4.61355e-10
FNDC3B	2356	1786	9803	3542	2979	3224	3384	2801	3521	3472	1624	1775	2593	1669	1923	1138	406	417	480	459	41.78	33.43	196.11	65.92	45.03	61.31	64.48	57.01	68.37	50.21	22.57	25.43	35.46	23.66	26.88	17.23	27.82	28.88	33.52	32.39	68.365	27.384	-1.3199	9.40731e-14	1.61667e-12
FNIP2	915	554	1014	853	1053	765	1469	1143	1130	844	1778	1332	2009	2047	2690	4610	1451	1407	1373	1344	16.23	10.37	20.28	15.87	15.92	14.55	27.99	23.26	21.94	12.2	24.71	19.08	27.47	29.01	37.61	69.8	99.44	97.46	95.89	94.84	17.861	59.531	1.7368	3.03306e-05	0.000152187
FNTB	998	1322	728	926	349	128	212	234	1460	1038	1117	1993	1665	2711	1182	1670	2101	2075	2057	2109	17.7	24.74	14.56	17.23	5.28	2.43	4.04	4.76	28.35	15.01	15.52	28.55	22.77	38.42	16.52	25.28	143.98	143.73	143.66	148.83	13.41	72.726	2.4392	1.98065e-05	0.000102749
FOCAD	1364	2114	2030	1466	1712	1090	1438	1092	1399	2167	1501	1148	1123	1252	1078	752	159	144	180	156	24.19	39.57	40.61	27.28	25.88	20.73	27.4	22.23	27.17	31.34	20.86	16.45	15.36	17.75	15.07	11.39	10.9	9.97	12.57	11.01	28.64	14.133	-1.019	2.44297e-20	8.65831e-19
FOLH1	208	508	416	310	415	367	415	374	414	635	194	302	263	223	256	135	60	60	33	67	3.69	9.51	8.32	5.77	6.27	6.98	7.91	7.61	8.04	9.18	2.7	4.33	3.6	3.16	3.58	2.04	4.11	4.16	2.3	4.73	7.328	3.471	-1.0781	5.04457e-15	1.01967e-13
FOSB	272	44	29	300	3	80	341	0	114	87	2884	1877	873	372	1329	3839	492	498	481	503	4.82	0.82	0.58	5.58	0.05	1.52	6.5	0	2.21	1.26	40.08	26.89	11.94	5.27	18.58	58.12	33.72	34.49	33.59	35.5	2.334	29.818	3.6753	1.61678e-06	1.01363e-05
FOSL1	0	3	0	3	0	9	23	0	0	0	0	191	395	34	144	362	49	41	55	40	0	0.06	0	0.06	0	0.17	0.44	0	0	0	0	2.74	5.4	0.48	2.01	5.48	3.36	2.84	3.84	2.82	0.073	2.897	5.3105	2.46972e-07	1.79389e-06
FOSL2	786	1334	884	750	424	487	757	499	2742	511	1996	4168	2867	4510	4489	4848	975	919	879	862	13.94	24.97	17.68	13.96	6.41	9.26	14.42	10.16	53.25	7.39	27.74	59.71	39.2	63.92	62.76	73.4	66.82	63.66	61.39	60.83	17.144	57.943	1.7569	5.17611e-07	3.53766e-06
FOXC1	33	70	26	42	41	21	26	54	45	76	458	143	78	242	170	59	23	31	18	11	0.59	1.31	0.52	0.78	0.62	0.4	0.5	1.1	0.87	1.1	6.36	2.05	1.07	3.43	2.38	0.89	1.58	2.15	1.26	0.78	0.779	2.195	1.4945	0.0050342	0.0156216
FOXJ2	2010	1961	760	1829	1722	1392	1582	1446	2280	1304	7042	6283	7166	6593	7438	5149	941	945	967	1032	35.64	36.71	15.2	34.04	26.03	26.47	30.14	29.43	44.28	18.86	97.86	90.01	97.99	93.45	103.99	77.96	64.49	65.46	67.54	72.82	29.68	83.157	1.4863	7.68151e-10	8.18735e-09
FOXK1	875	492	100	449	438	219	330	250	1008	364	2286	1883	2207	1673	1881	985	514	504	478	551	15.52	9.21	2	8.36	6.62	4.16	6.29	5.09	19.57	5.26	31.77	26.98	30.18	23.71	26.3	14.91	35.22	34.91	33.38	38.88	8.208	29.624	1.8517	3.21688e-07	2.28457e-06
FOXK2	1722	1558	915	1373	1963	1625	1460	1530	2719	1459	4497	6805	7356	6053	5626	3814	1085	1041	1050	1072	30.54	29.16	18.3	25.55	29.67	30.9	27.82	31.14	52.8	21.1	62.49	97.49	100.59	85.79	78.65	57.75	74.36	72.11	73.33	75.65	29.698	77.821	1.3898	9.12924e-10	9.63618e-09
FOXN4	51	7	38	20	0	0	0	0	52	31	0	0	0	0	8	0	0	0	0	0	0.9	0.13	0.76	0.37	0	0	0	0	1.01	0.45	0	0	0	0	0.11	0	0	0	0	0	0.362	0.011	-5.0404	0.00266778	0.00886074
FOXO1	1146	2187	1439	1806	769	485	1530	1190	6862	2461	1239	4964	8341	4607	20536	8154	3109	3312	3016	3133	20.32	40.94	28.79	33.61	11.62	9.22	29.15	24.22	133.25	35.59	17.22	71.11	114.05	65.3	287.1	123.46	213.06	229.41	210.64	221.09	36.671	155.244	2.0818	3.03316e-05	0.000152187
FOXO3	2001	3582	1556	2381	1814	753	1277	1371	5266	2381	6670	11298	8324	6418	8691	5086	2698	2589	2629	2506	35.49	67.05	31.13	44.31	27.42	14.32	24.33	27.9	102.26	34.43	92.69	161.85	113.82	90.97	121.5	77	184.89	179.33	183.61	176.84	40.864	138.25	1.7584	1.63901e-07	1.22872e-06
FOXO4	791	801	474	760	831	489	706	503	1219	532	4802	4555	4256	4694	4366	3553	525	554	554	549	14.03	14.99	9.48	14.14	12.56	9.3	13.45	10.24	23.67	7.69	66.73	65.25	58.2	66.53	61.04	53.79	35.98	38.37	38.69	38.74	12.955	52.332	2.0142	3.54617e-19	1.12429e-17
FOXO6	249	104	41	106	81	114	117	169	108	114	537	122	288	420	1147	539	265	244	240	232	4.42	1.95	0.82	1.97	1.22	2.17	2.23	3.44	2.1	1.65	7.46	1.75	3.94	5.95	16.04	8.16	18.16	16.9	16.76	16.37	2.197	11.149	2.3433	4.67796e-07	3.22501e-06
FOXP1	1722	920	1911	1960	2126	1408	2413	1319	2154	2204	1030	1150	883	1115	764	633	87	71	95	75	30.54	17.22	38.23	36.48	32.14	26.78	45.98	26.85	41.83	31.87	14.31	16.47	12.07	15.8	10.68	9.58	5.96	4.92	6.63	5.29	32.792	10.171	-1.6889	1.14688e-19	3.85082e-18
FOXP2	526	586	610	397	391	249	222	332	754	609	407	173	151	323	218	250	21	7	5	17	9.33	10.97	12.2	7.39	5.91	4.74	4.23	6.76	14.64	8.81	5.66	2.48	2.06	4.58	3.05	3.79	1.44	0.48	0.35	1.2	8.498	2.509	-1.76	3.67524e-09	3.55406e-08
FOXP3	10	0	0	0	0	0	0	0	26	8	90	30	34	92	17	15	13	0	4	5	0.18	0	0	0	0	0	0	0	0.5	0.12	1.25	0.43	0.46	1.3	0.24	0.23	0.89	0	0.28	0.35	0.08	0.543	2.7629	0.0187454	0.0498074
FOXP4	69	36	16	39	74	0	43	86	120	23	896	1180	1294	1061	1002	579	158	131	174	131	1.22	0.67	0.32	0.73	1.12	0	0.82	1.75	2.33	0.33	12.45	16.9	17.69	15.04	14.01	8.77	10.83	9.07	12.15	9.24	0.929	12.615	3.7633	3.68185e-16	8.53669e-15
FOXRED1	351	495	169	230	561	267	251	156	252	295	694	593	522	648	772	958	178	196	186	173	6.22	9.27	3.38	4.28	8.48	5.08	4.78	3.18	4.89	4.27	9.64	8.5	7.14	9.18	10.79	14.5	12.2	13.58	12.99	12.21	5.383	11.073	1.0406	0.00823393	0.0241822
FPGT	117	98	278	215	129	255	152	47	113	183	161	147	107	164	83	103	6	6	14	6	2.07	1.83	5.56	4	1.95	4.85	2.9	0.96	2.19	2.65	2.24	2.11	1.46	2.32	1.16	1.56	0.41	0.42	0.98	0.42	2.896	1.308	-1.1467	1.15354e-05	6.27018e-05
FRA10AC1	90	64	70	129	74	87	171	112	159	127	658	714	554	803	439	336	39	46	43	32	1.6	1.2	1.4	2.4	1.12	1.65	3.26	2.28	3.09	1.84	9.14	10.23	7.58	11.38	6.14	5.09	2.67	3.19	3	2.26	1.984	6.068	1.6128	0.000126395	0.000564933
FREM2	543	247	1008	605	658	818	528	832	511	1213	553	380	340	209	336	191	10	25	26	29	9.63	4.62	20.16	11.26	9.95	15.56	10.06	16.93	9.92	17.54	7.68	5.44	4.65	2.96	4.7	2.89	0.69	1.73	1.82	2.05	12.563	3.461	-1.8599	1.22182e-11	1.6116e-10
FREM3	6	0	15	6	0	0	0	0	14	13	0	0	0	0	0	0	0	0	0	0	0.11	0	0.3	0.11	0	0	0	0	0.27	0.19	0	0	0	0	0	0	0	0	0	0	0.098	0.001	-6.6147	0.0172137	0.0462787
FRG1	306	126	527	401	489	426	236	226	707	328	981	1025	807	1181	575	688	225	230	264	203	5.43	2.36	10.54	7.46	7.39	8.1	4.5	4.6	13.73	4.74	13.63	14.68	11.03	16.74	8.04	10.42	15.42	15.93	18.44	14.33	6.885	13.866	1.01	0.00610675	0.0185407
FRK	44	45	113	49	325	270	282	275	73	42	49	55	49	26	28	23	5	5	0	0	0.78	0.84	2.26	0.91	4.91	5.13	5.37	5.6	1.42	0.61	0.68	0.79	0.67	0.37	0.39	0.35	0.34	0.35	0	0	2.783	0.394	-2.8204	9.05983e-10	9.5745e-09
FRMD4B	398	325	347	560	304	253	415	246	527	449	284	181	198	146	80	58	18	7	25	26	7.06	6.08	6.94	10.42	4.6	4.81	7.91	5.01	10.23	6.49	3.95	2.59	2.71	2.07	1.12	0.88	1.23	0.48	1.75	1.83	6.955	1.861	-1.902	4.56263e-19	1.42241e-17
FRMD7	0	10	0	10	0	0	0	11	17	18	0	0	0	0	0	0	0	0	0	0	0	0.19	0	0.19	0	0	0	0.22	0.33	0.26	0	0	0	0	0	0	0	0	0	0	0.119	0.001	-6.8948	0.00816753	0.0240033
FRMD8	10305	6319	23666	19106	10442	9652	13494	6956	34873	18412	74544	53115	32259	122253	62365	36564	9269	8923	9088	8945	182.75	118.28	473.43	355.56	157.84	183.55	257.13	141.57	677.19	266.25	1035.88	760.92	441.11	1732.76	871.89	553.6	635.21	618.07	634.71	631.22	281.355	791.537	1.4923	4.44634e-05	0.000216894
FRRS1L	141	139	234	115	69	57	222	55	98	273	60	95	98	33	59	12	14	17	8	10	2.5	2.6	4.68	2.14	1.04	1.08	4.23	1.12	1.9	3.95	0.83	1.36	1.34	0.47	0.82	0.18	0.96	1.18	0.56	0.71	2.524	0.841	-1.5855	1.4022e-08	1.24368e-07
FRYL	2448	1723	3392	2739	2340	1909	2514	2122	3447	3284	1459	1770	1393	1703	1074	450	263	254	232	236	43.41	32.25	67.86	50.97	35.37	36.3	47.9	43.19	66.94	47.49	20.27	25.36	19.05	24.14	15.01	6.81	18.02	17.59	16.2	16.65	47.168	17.91	-1.397	1.8554e-27	1.21934e-25
FSBP	230	80	180	275	241	231	146	214	229	283	214	153	102	139	129	118	0	4	0	0	4.08	1.5	3.6	5.12	3.64	4.39	2.78	4.36	4.45	4.09	2.97	2.19	1.39	1.97	1.8	1.79	0	0.28	0	0	3.801	1.239	-1.6172	0.000383247	0.00154982
FSCN1	293	261	159	227	232	69	223	237	169	136	427	616	691	458	466	262	154	112	139	124	5.2	4.89	3.18	4.22	3.51	1.31	4.25	4.82	3.28	1.97	5.93	8.82	9.45	6.49	6.51	3.97	10.55	7.76	9.71	8.75	3.663	7.794	1.0893	0.00598891	0.018221
FSTL1	6231	7834	11389	6655	4907	6182	8488	3433	4599	8490	3487	3466	4195	3588	2815	1572	1146	1141	1094	1098	110.5	146.63	227.83	123.85	74.18	117.56	161.74	69.87	89.31	122.77	48.46	49.65	57.36	50.85	39.35	23.8	78.54	79.03	76.41	77.48	124.424	58.093	-1.0988	6.62824e-13	1.02403e-11
FSTL3	51	48	6	46	28	0	64	0	67	6	196	189	171	225	129	144	118	100	94	86	0.9	0.9	0.12	0.86	0.42	0	1.22	0	1.3	0.09	2.72	2.71	2.34	3.19	1.8	2.18	8.09	6.93	6.56	6.07	0.581	4.259	2.8739	2.4437e-05	0.000124644
FTH1	6790	7502	4966	8241	8888	6783	7775	4986	8964	5059	67504	57265	41946	77858	34627	52478	14690	14641	14296	14160	120.41	140.42	99.34	153.36	134.35	128.99	148.15	101.48	174.07	73.16	938.05	820.37	573.57	1103.53	484.1	794.54	1006.71	1014.14	998.43	999.22	127.373	873.266	2.7774	1.02491e-57	5.25638e-55
FTL	2386	5300	2487	2094	3317	5051	3928	2099	3290	3791	9049	9305	5337	36254	3965	7368	2562	2564	2485	2551	42.31	99.2	49.75	38.97	50.14	96.05	74.85	42.72	63.89	54.82	125.75	133.3	72.98	513.85	55.43	111.55	175.57	177.6	173.55	180.02	61.27	171.96	1.4888	0.000921867	0.00342602
FTO	3487	1690	4814	3482	3056	2778	2704	2274	6062	5479	1492	1217	1213	944	1101	828	198	199	198	231	61.84	31.63	96.3	64.8	46.2	52.83	51.52	46.28	117.72	79.23	20.73	17.43	16.59	13.38	15.39	12.54	13.57	13.78	13.83	16.3	64.835	15.354	-2.0782	9.52533e-46	2.73785e-43
FTSJ1	309	262	96	141	103	125	231	0	422	227	1477	868	1334	1747	916	662	174	166	162	149	5.48	4.9	1.92	2.62	1.56	2.38	4.4	0	8.19	3.28	20.52	12.43	18.24	24.76	12.81	10.02	11.92	11.5	11.31	10.51	3.473	14.402	2.052	0.000160675	0.000703955
FTSJ3	328	545	166	356	354	243	152	207	400	303	711	800	955	871	570	429	354	336	329	300	5.82	10.2	3.32	6.63	5.35	4.62	2.9	4.21	7.77	4.38	9.88	11.46	13.06	12.35	7.97	6.5	24.26	23.27	22.98	21.17	5.52	15.29	1.4698	9.6748e-05	0.000442944
FUBP3	374	250	298	484	416	277	385	178	554	377	1423	1023	1603	1132	1001	707	182	199	138	148	6.63	4.68	5.96	9.01	6.29	5.27	7.34	3.62	10.76	5.45	19.77	14.66	21.92	16.04	13.99	10.7	12.47	13.78	9.64	10.44	6.501	14.341	1.1414	4.53369e-05	0.00022079
FUCA2	256	365	457	236	201	137	186	136	362	366	166	80	210	142	172	87	34	29	29	25	4.54	6.83	9.14	4.39	3.04	2.61	3.54	2.77	7.03	5.29	2.31	1.15	2.87	2.01	2.4	1.32	2.33	2.01	2.03	1.76	4.918	2.019	-1.2844	8.35349e-14	1.44698e-12
FURIN	1531	1684	272	716	1353	833	1154	857	1796	738	2998	5713	5883	5053	6670	3855	1280	1320	1277	1283	27.15	31.52	5.44	13.32	20.45	15.84	21.99	17.44	34.88	10.67	41.66	81.84	80.44	71.62	93.25	58.37	87.72	91.43	89.19	90.54	19.87	78.606	1.984	1.05517e-09	1.10396e-08
FUS	434	627	373	585	579	237	439	122	923	583	4896	4820	5991	5292	3863	2397	1298	1277	1408	1269	7.7	11.74	7.46	10.89	8.75	4.51	8.37	2.48	17.92	8.43	68.04	69.05	81.92	75.01	54.01	36.29	88.95	88.45	98.33	89.55	8.825	74.96	3.0865	2.07926e-31	1.97764e-29
FUT10	73	81	104	40	70	0	0	0	89	92	29	27	48	38	36	10	5	6	5	3	1.29	1.52	2.08	0.74	1.06	0	0	0	1.73	1.33	0.4	0.39	0.66	0.54	0.5	0.15	0.34	0.42	0.35	0.21	0.975	0.396	-1.2999	0.0168324	0.0453932
FUZ	177	191	109	127	158	106	167	174	130	104	360	325	284	546	546	789	103	88	120	90	3.14	3.58	2.18	2.36	2.39	2.02	3.18	3.54	2.52	1.5	5	4.66	3.88	7.74	7.63	11.95	7.06	6.1	8.38	6.35	2.641	6.875	1.3803	3.45688e-05	0.000171669
FXN	411	858	756	595	799	768	738	771	519	627	1781	1704	2634	1896	2271	2944	366	342	332	340	7.29	16.06	15.12	11.07	12.08	14.6	14.06	15.69	10.08	9.07	24.75	24.41	36.02	26.87	31.75	44.57	25.08	23.69	23.19	23.99	12.512	28.432	1.1842	0.00013084	0.000582907
FXR2	3549	5460	3146	3396	3888	2793	2670	2486	4943	3177	9980	13641	12985	12438	10739	8849	3121	2946	2999	2991	62.94	102.2	62.93	63.2	58.77	53.11	50.88	50.6	95.99	45.94	138.68	195.42	177.56	176.29	150.14	133.98	213.88	204.06	209.45	211.07	64.656	181.053	1.4856	2.76769e-15	5.7867e-14
FXYD4	59	16	31	59	0	29	101	0	48	64	6	0	0	13	8	18	0	0	5	0	1.05	0.3	0.62	1.1	0	0.55	1.92	0	0.93	0.93	0.08	0	0	0.18	0.11	0.27	0	0	0.35	0	0.74	0.099	-2.902	0.000453848	0.0018082
FYB1	45	76	74	156	113	97	353	146	52	70	76	60	58	11	47	38	0	0	0	0	0.8	1.42	1.48	2.9	1.71	1.84	6.73	2.97	1.01	1.01	1.06	0.86	0.79	0.16	0.66	0.58	0	0	0	0	2.187	0.411	-2.4117	8.63476e-06	4.79921e-05
FYB2	179	92	167	251	495	347	462	363	282	325	37	26	38	137	185	83	21	16	17	7	3.17	1.72	3.34	4.67	7.48	6.6	8.8	7.39	5.48	4.7	0.51	0.37	0.52	1.94	2.59	1.26	1.44	1.11	1.19	0.49	5.335	1.142	-2.2239	1.05233e-12	1.57644e-11
FYCO1	5915	7171	3509	5026	4231	3111	3500	4383	8829	5014	27707	14371	13770	18436	13821	7172	2754	2653	2687	2542	104.9	134.22	70.2	93.53	63.96	59.16	66.69	89.21	171.45	72.51	385.02	205.88	188.29	261.3	193.22	108.59	188.73	183.77	187.66	179.38	92.583	208.184	1.169	0.000135085	0.000600286
FZD3	117	141	456	284	207	352	365	187	338	384	361	194	183	208	195	193	28	22	21	14	2.07	2.64	9.12	5.29	3.13	6.69	6.95	3.81	6.56	5.55	5.02	2.78	2.5	2.95	2.73	2.92	1.92	1.52	1.47	0.99	5.181	2.48	-1.0629	2.60774e-07	1.88576e-06
FZD4	889	678	828	717	1265	1060	1285	746	868	592	891	723	497	784	468	252	111	96	102	101	15.77	12.69	16.56	13.34	19.12	20.16	24.49	15.18	16.86	8.56	12.38	10.36	6.8	11.11	6.54	3.82	7.61	6.65	7.12	7.13	16.273	7.952	-1.0331	1.62568e-14	3.08126e-13
FZD7	659	610	905	558	614	448	318	377	908	393	1102	1356	2137	1102	1923	1011	629	524	539	566	11.69	11.42	18.1	10.38	9.28	8.52	6.06	7.67	17.63	5.68	15.31	19.43	29.22	15.62	26.88	15.31	43.11	36.3	37.64	39.94	10.643	27.876	1.3891	2.00425e-05	0.000103849
FZD9	131	119	165	154	119	49	117	100	41	113	423	178	228	940	463	436	126	135	143	175	2.32	2.23	3.3	2.87	1.8	0.93	2.23	2.04	0.8	1.63	5.88	2.55	3.12	13.32	6.47	6.6	8.63	9.35	9.99	12.35	2.015	7.826	1.9575	4.04244e-07	2.82334e-06
FZR1	443	415	271	319	307	308	258	460	378	258	1372	1040	1121	1270	1211	799	228	312	253	253	7.86	7.77	5.42	5.94	4.64	5.86	4.92	9.36	7.34	3.73	19.07	14.9	15.33	18	16.93	12.1	15.62	21.61	17.67	17.85	6.284	16.908	1.428	3.22975e-10	3.60398e-09
G0S2	73	51	119	44	664	607	650	447	146	71	26	40	0	34	14	39	76	62	62	54	1.29	0.95	2.38	0.82	10.04	11.54	12.39	9.1	2.84	1.03	0.36	0.57	0	0.48	0.2	0.59	5.21	4.29	4.33	3.81	5.238	1.984	-1.4006	0.00622175	0.018833
G2E3	367	340	814	560	552	788	588	281	456	628	594	314	337	407	287	209	16	21	18	19	6.51	6.36	16.28	10.42	8.34	14.98	11.2	5.72	8.86	9.08	8.25	4.5	4.61	5.77	4.01	3.16	1.1	1.45	1.26	1.34	9.775	3.545	-1.4633	9.42742e-09	8.59177e-08
G6PC1	9	0	11	10	9	0	0	0	9	6	0	0	0	0	0	0	0	0	0	0	0.16	0	0.22	0.19	0.14	0	0	0	0.17	0.09	0	0	0	0	0	0	0	0	0	0	0.097	0.001	-6.5999	0.00489925	0.0152699
G6PC3	96	111	34	75	169	75	119	0	88	90	373	230	323	290	176	231	70	72	77	54	1.7	2.08	0.68	1.4	2.55	1.43	2.27	0	1.71	1.3	5.18	3.29	4.42	4.11	2.46	3.5	4.8	4.99	5.38	3.81	1.512	4.194	1.4719	0.00922247	0.0267253
G6PD	108	112	156	67	709	274	403	287	218	46	536	602	1114	885	971	500	225	236	237	226	1.92	2.1	3.12	1.25	10.72	5.21	7.68	5.84	4.23	0.67	7.45	8.62	15.23	12.54	13.57	7.57	15.42	16.35	16.55	15.95	4.274	12.925	1.5965	0.00334473	0.0108569
GAA	364	470	135	445	391	140	259	124	737	270	2202	1533	1975	1678	1650	703	286	318	369	299	6.46	8.8	2.7	8.28	5.91	2.66	4.94	2.52	14.31	3.9	30.6	21.96	27.01	23.78	23.07	10.64	19.6	22.03	25.77	21.1	6.048	22.556	1.899	6.04743e-09	5.67551e-08
GAB1	1883	1012	1588	1325	1621	1372	1387	1126	2801	2623	2925	1707	720	1473	768	508	127	117	108	159	33.39	18.94	31.77	24.66	24.5	26.09	26.43	22.92	54.39	37.93	40.65	24.45	9.85	20.88	10.74	7.69	8.7	8.1	7.54	11.22	30.102	14.982	-1.0066	2.50096e-07	1.81507e-06
GAB2	1694	2506	963	1638	1740	974	1183	1008	2171	1560	15504	8904	4076	15236	3858	4614	648	710	656	623	30.04	46.91	19.26	30.48	26.3	18.52	22.54	20.52	42.16	22.56	215.45	127.56	55.73	215.95	53.94	69.86	44.41	49.18	45.82	43.96	27.929	92.186	1.7228	3.97905e-05	0.000195742
GAB3	556	330	404	363	270	278	434	374	538	393	183	140	137	211	86	66	30	19	21	22	9.86	6.18	8.08	6.76	4.08	5.29	8.27	7.61	10.45	5.68	2.54	2.01	1.87	2.99	1.2	1	2.06	1.32	1.47	1.55	7.226	1.801	-2.0044	1.91691e-37	2.89819e-35
GABARAP	2009	2760	1651	1805	2161	1737	2017	1793	3188	2082	9776	11207	9379	14179	8730	12623	2325	2318	2333	2308	35.63	51.66	33.03	33.59	32.67	33.03	38.43	36.49	61.91	30.11	135.85	160.55	128.25	200.97	122.05	191.12	159.33	160.56	162.94	162.87	38.655	158.449	2.0353	1.61044e-36	2.28927e-34
GABARAPL1	984	1408	854	2058	1594	1123	1232	926	1976	973	7129	5477	1352	13577	4723	3205	2206	2240	2191	2135	17.45	26.35	17.08	38.3	24.1	21.36	23.48	18.85	38.37	14.07	99.07	78.46	18.49	192.43	66.03	48.53	151.18	155.16	153.02	150.66	23.941	111.303	2.2169	8.8114e-10	9.3308e-09
GABBR1	144	75	127	121	76	51	187	78	189	90	748	322	365	513	261	243	71	75	55	79	2.55	1.4	2.54	2.25	1.15	0.97	3.56	1.59	3.67	1.3	10.39	4.61	4.99	7.27	3.65	3.68	4.87	5.2	3.84	5.57	2.098	5.407	1.3658	7.64603e-05	0.000357763
GADD45A	716	1118	303	702	174	79	223	240	1410	677	1029	5052	5801	3660	2628	2322	1664	1518	1526	1460	12.7	20.93	6.06	13.06	2.63	1.5	4.25	4.88	27.38	9.79	14.3	72.37	79.32	51.88	36.74	35.16	114.03	105.15	106.58	103.03	10.318	71.856	2.7999	4.50031e-09	4.30384e-08
GADD45B	275	247	499	248	16	178	153	0	287	183	1043	992	661	904	896	1412	1185	1064	1189	1081	4.88	4.62	9.98	4.62	0.24	3.38	2.92	0	5.57	2.65	14.49	14.21	9.04	12.81	12.53	21.38	81.21	73.7	83.04	76.28	3.886	39.869	3.3589	3.70921e-07	2.60802e-06
GADD45G	250	524	329	189	174	185	119	67	164	215	498	1306	1626	4164	3945	2189	1926	1901	1914	1890	4.43	9.81	6.58	3.52	2.63	3.52	2.27	1.36	3.18	3.11	6.92	18.71	22.23	59.02	55.15	33.14	131.99	131.68	133.67	133.37	4.041	72.588	4.1669	2.80586e-18	8.12737e-17
GALE	55	41	25	44	66	67	50	0	40	33	98	109	151	182	86	128	66	58	60	49	0.98	0.77	0.5	0.82	1	1.27	0.95	0	0.78	0.48	1.36	1.56	2.06	2.58	1.2	1.94	4.52	4.02	4.19	3.46	0.755	2.689	1.8325	0.000583108	0.0022713
GALK1	245	162	87	128	114	88	135	0	103	69	228	424	261	199	130	282	182	168	164	166	4.34	3.03	1.74	2.38	1.72	1.67	2.57	0	2	1	3.17	6.07	3.57	2.82	1.82	4.27	12.47	11.64	11.45	11.71	2.045	6.899	1.7543	0.00626353	0.0189485
GALNT10	705	809	606	565	412	405	886	486	1045	759	1630	6283	3131	2167	1558	753	395	426	387	404	12.5	15.14	12.12	10.51	6.23	7.7	16.88	9.89	20.29	10.98	22.65	90.01	42.81	30.71	21.78	11.4	27.07	29.51	27.03	28.51	12.224	33.148	1.4392	0.000261827	0.00109556
GALNT14	73	41	35	37	87	109	79	67	55	68	378	375	230	315	85	89	136	138	112	126	1.29	0.77	0.7	0.69	1.32	2.07	1.51	1.36	1.07	0.98	5.25	5.37	3.15	4.46	1.19	1.35	9.32	9.56	7.82	8.89	1.176	5.636	2.2608	5.83078e-07	3.94899e-06
GALNT3	16	46	76	49	35	0	135	73	28	20	19	11	0	0	8	6	0	0	0	0	0.28	0.86	1.52	0.91	0.53	0	2.57	1.49	0.54	0.29	0.26	0.16	0	0	0.11	0.09	0	0	0	0	0.899	0.062	-3.858	1.48695e-06	9.37849e-06
GALNT4	157	140	278	170	351	164	292	89	195	155	98	70	44	62	62	12	8	3	8	5	2.78	2.62	5.56	3.16	5.31	3.12	5.56	1.81	3.79	2.24	1.36	1	0.6	0.88	0.87	0.18	0.55	0.21	0.56	0.35	3.595	0.656	-2.4542	1.80054e-19	5.89422e-18
GALNT5	21	20	36	56	0	0	0	0	0	16	0	0	0	7	0	4	0	0	0	0	0.37	0.37	0.72	1.04	0	0	0	0	0	0.23	0	0	0	0.1	0	0.06	0	0	0	0	0.273	0.016	-4.0928	0.0119612	0.0337603
GALNT6	19	19	0	9	53	54	48	12	18	0	0	3	11	0	8	10	0	4	0	6	0.34	0.36	0	0.17	0.8	1.03	0.91	0.24	0.35	0	0	0.04	0.15	0	0.11	0.15	0	0.28	0	0.42	0.42	0.115	-1.8688	0.0101817	0.0292426
GALNT7	304	284	528	435	568	306	393	484	311	538	336	321	238	539	177	81	33	34	28	31	5.39	5.32	10.56	8.1	8.59	5.82	7.49	9.85	6.04	7.78	4.67	4.6	3.25	7.64	2.47	1.23	2.26	2.36	1.96	2.19	7.494	3.263	-1.1995	2.23332e-10	2.53426e-09
GAN	734	447	917	1017	935	697	1103	1005	1478	1096	853	304	501	313	377	273	73	81	70	75	13.02	8.37	18.34	18.93	14.13	13.25	21.02	20.45	28.7	15.85	11.85	4.36	6.85	4.44	5.27	4.13	5	5.61	4.89	5.29	17.206	5.769	-1.5765	2.1729e-22	9.40965e-21
GAR1	31	40	62	37	154	0	0	107	52	43	228	431	686	399	409	222	120	115	119	99	0.55	0.75	1.24	0.69	2.33	0	0	2.18	1.01	0.62	3.17	6.17	9.38	5.66	5.72	3.36	8.22	7.97	8.31	6.99	0.937	6.495	2.7932	2.34425e-05	0.000120016
GAREM2	108	87	0	70	0	0	29	20	156	40	1807	707	541	1505	683	582	143	153	142	144	1.92	1.63	0	1.3	0	0	0.55	0.41	3.03	0.58	25.11	10.13	7.4	21.33	9.55	8.81	9.8	10.6	9.92	10.16	0.942	12.281	3.7046	4.22583e-07	2.94278e-06
GARS1	594	580	482	484	605	456	709	571	1000	746	2458	3122	4108	3138	3329	3438	577	576	589	529	10.53	10.86	9.64	9.01	9.15	8.67	13.51	11.62	19.42	10.79	34.16	44.73	56.17	44.48	46.54	52.05	39.54	39.9	41.14	37.33	11.32	43.604	1.9456	1.44849e-23	6.92625e-22
GAS2L3	108	79	162	146	154	54	168	0	68	125	100	58	36	39	51	27	0	0	3	5	1.92	1.48	3.24	2.72	2.33	1.03	3.2	0	1.32	1.81	1.39	0.83	0.49	0.55	0.71	0.41	0	0	0.21	0.35	1.905	0.494	-1.9472	8.73504e-05	0.00040445
GAS6	677	560	359	259	207	178	345	158	580	354	1236	1104	1279	1660	1217	809	578	532	527	547	12.01	10.48	7.18	4.82	3.13	3.38	6.57	3.22	11.26	5.12	17.18	15.82	17.49	23.53	17.01	12.25	39.61	36.85	36.81	38.6	6.717	25.515	1.9255	5.648e-08	4.59213e-07
GASK1B	425	377	785	493	397	154	604	365	439	600	157	128	211	62	231	80	35	26	19	47	7.54	7.06	15.7	9.17	6	2.93	11.51	7.43	8.52	8.68	2.18	1.83	2.89	0.88	3.23	1.21	2.4	1.8	1.33	3.32	8.454	2.107	-2.0044	7.03426e-19	2.14939e-17
GAT	0	0	5	0	256	95	234	120	37	14	0	0	29	3	10	31	0	0	0	0	0	0	0.1	0	3.87	1.81	4.46	2.44	0.72	0.2	0	0	0.4	0.04	0.14	0.47	0	0	0	0	1.36	0.105	-3.6951	0.00535651	0.016514
GATAD2A	524	426	171	382	412	363	537	382	749	264	2488	4317	4661	3258	2820	2036	549	583	577	590	9.29	7.97	3.42	7.11	6.23	6.9	10.23	7.77	14.54	3.82	34.57	61.84	63.73	46.18	39.42	30.83	37.62	40.38	40.3	41.63	7.728	43.65	2.4978	1.35239e-22	5.95507e-21
GATAD2B	1050	1209	671	1030	783	743	1002	739	1744	1000	3251	2952	3024	3068	2472	1515	474	520	512	465	18.62	22.63	13.42	19.17	11.84	14.13	19.09	15.04	33.87	14.46	45.18	42.29	41.35	43.48	34.56	22.94	32.48	36.02	35.76	32.81	18.227	36.687	1.0092	8.94216e-05	0.000413016
GATB	805	1179	703	816	1050	549	917	551	743	797	3245	1932	1790	3114	2316	1787	402	348	374	328	14.28	22.07	14.06	15.19	15.87	10.44	17.47	11.21	14.43	11.53	45.09	27.68	24.48	44.14	32.38	27.06	27.55	24.1	26.12	23.15	14.655	30.175	1.042	0.000187036	0.000807546
GATC	554	623	692	585	497	316	298	497	607	614	1881	1338	1544	1834	1712	2680	455	443	388	444	9.82	11.66	13.84	10.89	7.51	6.01	5.68	10.12	11.79	8.88	26.14	19.17	21.11	25.99	23.93	40.58	31.18	30.69	27.1	31.33	9.62	27.722	1.5269	4.57328e-11	5.62382e-10
GATD1	368	505	352	294	220	251	222	193	452	316	1076	820	1069	874	871	1023	281	326	259	316	6.53	9.45	7.04	5.47	3.33	4.77	4.23	3.93	8.78	4.57	14.95	11.75	14.62	12.39	12.18	15.49	19.26	22.58	18.09	22.3	5.81	16.361	1.4937	1.76472e-09	1.78838e-08
GATD3	1467	1579	636	910	956	845	899	984	577	874	2346	2286	1515	2976	2336	3309	918	996	966	944	26.02	29.55	12.72	16.93	14.45	16.07	17.13	20.03	11.2	12.64	32.6	32.75	20.72	42.18	32.66	50.1	62.91	68.99	67.47	66.61	17.674	47.699	1.4323	6.64147e-05	0.00031362
GBA2	1714	2749	1535	1974	2660	1315	2022	1568	1783	1644	4692	6121	7109	5612	7223	6837	1103	1186	1183	1133	30.4	51.45	30.71	36.74	40.21	25.01	38.53	31.91	34.62	23.77	65.2	87.69	97.21	79.54	100.98	103.52	75.59	82.15	82.62	79.95	34.335	85.445	1.3153	1.48945e-08	1.31481e-07
GBF1	2611	3859	3479	3026	2119	1466	1540	1343	4126	2765	4588	7400	6387	8982	7478	4163	1782	1833	1763	1829	46.3	72.23	69.6	56.31	32.03	27.88	29.34	27.33	80.12	39.98	63.76	106.01	87.34	127.31	104.55	63.03	122.12	126.97	123.13	129.07	48.112	105.329	1.1304	0.000196497	0.000845048
GBGT1	64	96	22	18	0	40	17	61	73	22	312	130	215	193	98	63	48	39	41	43	1.13	1.8	0.44	0.33	0	0.76	0.32	1.24	1.42	0.32	4.34	1.86	2.94	2.74	1.37	0.95	3.29	2.7	2.86	3.03	0.776	2.608	1.7488	0.00509491	0.0157913
GBP1	94	25	249	329	195	675	199	139	42	58	277	149	84	176	45	137	13	16	8	10	1.67	0.47	4.98	6.12	2.95	12.84	3.79	2.83	0.82	0.84	3.85	2.13	1.15	2.49	0.63	2.07	0.89	1.11	0.56	0.71	3.731	1.559	-1.2589	0.000500832	0.00198031
GCN1	2790	3070	1457	2500	1674	1080	1755	1812	3058	1989	6266	6499	7075	6418	5575	2601	1279	1174	1191	1169	49.48	57.46	29.15	46.52	25.3	20.54	33.44	36.88	59.38	28.76	87.07	93.1	96.74	90.97	77.94	39.38	87.65	81.32	83.18	82.49	38.691	81.984	1.0833	0.00025849	0.00108333
GCNT2	105	40	112	34	9	53	88	92	82	102	23	79	48	37	20	26	11	6	6	11	1.86	0.75	2.24	0.63	0.14	1.01	1.68	1.87	1.59	1.47	0.32	1.13	0.66	0.52	0.28	0.39	0.75	0.42	0.42	0.78	1.324	0.567	-1.2235	1.54263e-05	8.16285e-05
GCNT7	15	17	38	18	0	0	12	0	73	53	0	0	0	5	4	0	0	0	0	0	0.27	0.32	0.76	0.33	0	0	0.23	0	1.42	0.77	0	0	0	0.07	0.06	0	0	0	0	0	0.41	0.013	-4.979	0.000108719	0.000492322
GCSAML	14	14	27	16	0	0	42	0	21	12	8	0	8	8	0	4	0	0	0	0	0.25	0.26	0.54	0.3	0	0	0.8	0	0.41	0.17	0.11	0	0.11	0.11	0	0.06	0	0	0	0	0.273	0.039	-2.8074	0.00524436	0.0162045
GDA	660	789	1064	1355	707	498	687	250	675	1105	494	547	482	489	243	144	40	50	47	44	11.7	14.77	21.28	25.22	10.69	9.47	13.09	5.09	13.11	15.98	6.86	7.84	6.59	6.93	3.4	2.18	2.74	3.46	3.28	3.1	14.04	4.638	-1.598	1.66131e-14	3.14422e-13
GDF1	22	15	2	12	0	0	0	0	27	13	183	35	14	14	14	11	47	46	48	33	0.39	0.28	0.04	0.22	0	0	0	0	0.52	0.19	2.54	0.5	0.19	0.2	0.2	0.17	3.22	3.19	3.35	2.33	0.164	1.589	3.2764	0.000559427	0.00218916
GDF11	152	278	197	147	184	193	224	340	252	139	5056	3027	1516	4101	2600	1509	177	192	190	194	2.7	5.2	3.94	2.74	2.78	3.67	4.27	6.92	4.89	2.01	70.26	43.36	20.73	58.13	36.35	22.85	12.13	13.3	13.27	13.69	3.912	30.407	2.9584	2.5729e-14	4.7259e-13
GDI1	592	486	434	445	835	635	714	663	943	496	1868	2438	2195	2772	1691	1576	555	603	512	551	10.5	9.1	8.68	8.28	12.62	12.08	13.61	13.49	18.31	7.17	25.96	34.93	30.01	39.29	23.64	23.86	38.03	41.77	35.76	38.88	11.384	33.213	1.5447	1.54737e-11	2.0186e-10
GDI2	2858	3536	3216	3375	2313	2112	2927	2200	4105	3241	11137	12251	13157	13515	11131	10120	1936	1825	1867	1829	50.68	66.19	64.34	62.81	34.96	40.16	55.77	44.78	79.71	46.87	154.76	175.51	179.91	191.56	155.62	153.22	132.67	126.41	130.39	129.07	54.627	152.912	1.485	3.3834e-18	9.71417e-17
GDPD2	154	30	97	104	38	53	60	90	205	124	96	40	18	19	19	31	0	0	0	0	2.73	0.56	1.94	1.94	0.57	1.01	1.14	1.83	3.98	1.79	1.33	0.57	0.25	0.27	0.27	0.47	0	0	0	0	1.749	0.316	-2.4685	1.27385e-06	8.12454e-06
GEM	122	65	340	295	211	257	180	124	96	177	686	1040	2608	397	354	1802	51	51	77	36	2.16	1.22	6.8	5.49	3.19	4.89	3.43	2.52	1.86	2.56	9.53	14.9	35.66	5.63	4.95	27.28	3.5	3.53	5.38	2.54	3.412	11.29	1.7264	0.00306325	0.0100467
GEMIN4	416	446	237	323	418	259	310	385	480	293	1018	778	1206	1132	1256	681	383	347	343	343	7.38	8.35	4.74	6.01	6.32	4.93	5.91	7.84	9.32	4.24	14.15	11.15	16.49	16.04	17.56	10.31	26.25	24.04	23.96	24.2	6.504	18.415	1.5015	3.5843e-08	2.99811e-07
GEMIN8	211	378	100	199	286	164	224	91	191	312	803	854	846	943	775	799	167	188	195	192	3.74	7.08	2	3.7	4.32	3.12	4.27	1.85	3.71	4.51	11.16	12.23	11.57	13.37	10.83	12.1	11.44	13.02	13.62	13.55	3.83	12.289	1.682	1.71464e-09	1.741e-08
GEN1	40	33	32	105	44	50	0	0	36	39	11	24	27	20	4	0	3	0	0	0	0.71	0.62	0.64	1.95	0.67	0.95	0	0	0.7	0.56	0.15	0.34	0.37	0.28	0.06	0	0.21	0	0	0	0.68	0.141	-2.2698	0.00165046	0.00579533
GET3	1483	2869	1160	1309	1890	1304	2021	919	1113	1367	1917	3310	3774	3033	3027	6615	992	969	1001	1013	26.3	53.7	23.21	24.36	28.57	24.8	38.51	18.7	21.61	19.77	26.64	47.42	51.61	42.99	42.32	100.15	67.98	67.12	69.91	71.48	27.953	58.762	1.0719	0.00902773	0.0262307
GET4	1401	1582	590	848	1080	514	828	557	888	916	4236	3223	3717	3064	3045	3807	743	771	804	782	24.85	29.61	11.8	15.78	16.33	9.77	15.78	11.34	17.24	13.25	58.86	46.17	50.83	43.43	42.57	57.64	50.92	53.4	56.15	55.18	16.575	51.515	1.636	2.58608e-11	3.29156e-10
GFPT1	1699	1940	4435	3403	4006	2696	3843	3216	2523	4197	3121	2260	2253	3386	3257	2168	179	162	151	159	30.13	36.31	88.72	63.33	60.56	51.27	73.23	65.46	48.99	60.69	43.37	32.38	30.81	47.99	45.53	32.82	12.27	11.22	10.55	11.22	57.869	27.816	-1.0569	1.2735e-06	8.12432e-06
GFPT2	264	375	337	517	164	143	487	171	322	460	331	327	456	457	1066	816	398	371	452	439	4.68	7.02	6.74	9.62	2.48	2.72	9.28	3.48	6.25	6.65	4.6	4.68	6.24	6.48	14.9	12.35	27.27	25.7	31.57	30.98	5.892	16.477	1.4836	0.00499781	0.0155197
GFRA1	1000	941	1127	733	368	288	405	292	816	944	436	266	257	193	402	323	57	51	56	31	17.73	17.61	22.55	13.64	5.56	5.48	7.72	5.94	15.85	13.65	6.06	3.81	3.51	2.74	5.62	4.89	3.91	3.53	3.91	2.19	12.573	4.017	-1.6461	1.39639e-14	2.66599e-13
GFUS	448	527	255	279	440	479	318	377	312	410	1094	1033	1036	1352	598	977	205	234	232	241	7.94	9.86	5.1	5.19	6.65	9.11	6.06	7.67	6.06	5.93	15.2	14.8	14.17	19.16	8.36	14.79	14.05	16.21	16.2	17.01	6.957	14.995	1.1079	0.000154244	0.000678735
GGA1	485	511	140	217	415	300	286	183	404	257	1546	1957	2036	1851	1785	1586	319	321	302	266	8.6	9.56	2.8	4.04	6.27	5.7	5.45	3.72	7.85	3.72	21.48	28.04	27.84	26.24	24.96	24.01	21.86	22.23	21.09	18.77	5.771	23.652	2.0351	4.08355e-15	8.33797e-14
GGA3	887	643	330	527	718	506	512	540	931	499	3324	4048	4077	3275	3043	2229	513	473	548	482	15.73	12.04	6.6	9.81	10.85	9.62	9.76	10.99	18.08	7.22	46.19	57.99	55.75	46.42	42.54	33.75	35.16	32.76	38.27	34.01	11.07	42.284	1.9335	4.03924e-18	1.15087e-16
GGT5	115	11	50	28	0	0	0	70	28	35	488	141	84	184	147	75	73	79	88	80	2.04	0.21	1	0.52	0	0	0	1.42	0.54	0.51	6.78	2.02	1.15	2.61	2.06	1.14	5	5.47	6.15	5.65	0.624	3.803	2.6075	0.00224709	0.00761726
GHDC	337	539	228	267	138	177	246	268	385	245	1213	795	778	853	750	1123	163	181	130	157	5.98	10.09	4.56	4.97	2.09	3.37	4.69	5.45	7.48	3.54	16.86	11.39	10.64	12.09	10.49	17	11.17	12.54	9.08	11.08	5.222	12.234	1.2282	0.000165198	0.000721836
GID4	555	785	299	783	504	426	457	262	772	563	2408	3778	3738	3227	3722	2496	545	604	571	578	9.84	14.69	5.98	14.57	7.62	8.1	8.71	5.33	14.99	8.14	33.46	54.12	51.11	45.74	52.04	37.79	37.35	41.84	39.88	40.79	9.797	43.412	2.1477	1.51414e-21	6.06491e-20
GID8	426	497	367	480	360	366	419	270	423	425	2020	1443	1725	1539	1151	1138	227	223	225	246	7.55	9.3	7.34	8.93	5.44	6.96	7.98	5.5	8.21	6.15	28.07	20.67	23.59	21.81	16.09	17.23	15.56	15.45	15.71	17.36	7.336	19.154	1.3846	1.00857e-13	1.7242e-12
GIGYF1	1578	717	727	771	1091	509	992	462	1652	953	3810	3156	2916	4110	2515	1293	757	741	783	751	27.98	13.42	14.54	14.35	16.49	9.68	18.9	9.4	32.08	13.78	52.94	45.21	39.87	58.25	35.16	19.58	51.88	51.33	54.68	53	17.062	46.19	1.4368	7.40899e-07	4.91353e-06
GIMAP4	31	95	62	151	57	246	420	109	53	47	38	81	36	7	15	10	4	0	0	0	0.55	1.78	1.24	2.81	0.86	4.68	8	2.22	1.03	0.68	0.53	1.16	0.49	0.1	0.21	0.15	0.27	0	0	0	2.385	0.291	-3.0349	5.23952e-08	4.28132e-07
GIMAP5	11	24	0	34	20	47	94	37	5	0	46	20	0	5	0	11	0	0	0	0	0.2	0.45	0	0.63	0.3	0.89	1.79	0.75	0.1	0	0.64	0.29	0	0.07	0	0.17	0	0	0	0	0.511	0.117	-2.1268	0.0175406	0.0470171
GIMAP6	62	26	111	62	64	182	193	86	30	40	104	38	78	5	23	42	0	0	5	4	1.1	0.49	2.22	1.15	0.97	3.46	3.68	1.75	0.58	0.58	1.45	0.54	1.07	0.07	0.32	0.64	0	0	0.35	0.28	1.598	0.472	-1.7594	0.00015899	0.000697042
GIMAP8	56	76	192	244	172	250	143	328	109	82	205	57	57	101	85	25	20	21	17	24	0.99	1.42	3.84	4.54	2.6	4.75	2.72	6.68	2.12	1.19	2.85	0.82	0.78	1.43	1.19	0.38	1.37	1.45	1.19	1.69	3.085	1.315	-1.2302	1.95002e-06	1.20635e-05
GIPC1	109	86	67	65	100	61	86	45	79	81	265	268	181	242	91	52	69	65	64	58	1.93	1.61	1.34	1.21	1.51	1.16	1.64	0.92	1.53	1.17	3.68	3.84	2.47	3.43	1.27	0.79	4.73	4.5	4.47	4.09	1.402	3.327	1.2467	0.00373295	0.0119788
GIPC2	112	81	275	139	61	0	122	72	56	109	117	861	2341	76	192	726	120	106	114	103	1.99	1.52	5.5	2.59	0.92	0	2.32	1.47	1.09	1.58	1.63	12.33	32.01	1.08	2.68	10.99	8.22	7.34	7.96	7.27	1.898	9.151	2.2694	0.00081761	0.00307129
GIT1	509	365	228	256	528	290	307	132	511	290	2378	2310	2407	2263	1667	1019	396	379	345	338	9.03	6.83	4.56	4.76	7.98	5.51	5.85	2.69	9.92	4.19	33.05	33.09	32.91	32.07	23.31	15.43	27.14	26.25	24.09	23.85	6.132	27.119	2.1449	3.72871e-19	1.17788e-17
GJA10	124	27	62	71	85	47	72	76	214	128	12	0	23	8	12	9	3	5	0	2	2.2	0.51	1.24	1.32	1.28	0.89	1.37	1.55	4.16	1.85	0.17	0	0.31	0.11	0.17	0.14	0.21	0.35	0	0.14	1.637	0.16	-3.3549	1.15776e-17	3.19431e-16
GJA9	39	14	21	31	3	8	25	0	65	71	48	16	0	8	8	6	0	4	2	0	0.69	0.26	0.42	0.58	0.05	0.15	0.48	0	1.26	1.03	0.67	0.23	0	0.11	0.11	0.09	0	0.28	0.14	0	0.492	0.163	-1.5938	0.00900534	0.0261715
GJC2	57	17	16	3	30	45	0	64	16	19	18	4	6	3	0	4	4	6	9	7	1.01	0.32	0.32	0.06	0.45	0.86	0	1.3	0.31	0.27	0.25	0.06	0.08	0.04	0	0.06	0.27	0.42	0.63	0.49	0.49	0.23	-1.0911	0.0179307	0.0479349
GK	72	118	76	302	104	64	87	133	97	79	813	178	131	1468	166	337	69	60	74	66	1.28	2.21	1.52	5.62	1.57	1.22	1.66	2.71	1.88	1.14	11.3	2.55	1.79	20.81	2.32	5.1	4.73	4.16	5.17	4.66	2.081	6.259	1.5887	0.00396874	0.0126439
GKAP1	2741	1153	3803	3269	4249	5329	2194	2107	3342	3361	7727	11551	12125	8169	8674	10157	1345	1337	1229	1228	48.61	21.58	76.08	60.84	64.23	101.34	41.81	42.88	64.9	48.6	107.38	165.48	165.8	115.78	121.27	153.78	92.17	92.61	85.83	86.66	57.087	118.676	1.0558	0.00620931	0.0188019
GLIPR1	49	21	71	81	33	103	114	0	23	70	23	28	0	0	6	7	0	0	0	0	0.87	0.39	1.42	1.51	0.5	1.96	2.17	0	0.45	1.01	0.32	0.4	0	0	0.08	0.11	0	0	0	0	1.028	0.091	-3.4978	1.13898e-05	6.19615e-05
GLIS2	109	52	74	54	82	44	60	75	125	33	270	218	256	301	139	74	53	71	56	56	1.93	0.97	1.48	1	1.24	0.84	1.14	1.53	2.43	0.48	3.75	3.12	3.5	4.27	1.94	1.12	3.63	4.92	3.91	3.95	1.304	3.411	1.3873	0.000186157	0.000803884
GLIS3	33	95	27	49	40	58	102	33	59	121	1305	329	630	1314	90	54	26	25	35	30	0.59	1.78	0.54	0.91	0.6	1.1	1.94	0.67	1.15	1.75	18.13	4.71	8.61	18.62	1.26	0.82	1.78	1.73	2.44	2.12	1.103	6.022	2.4488	0.000126371	0.000564921
GLT8D2	279	232	375	313	152	56	112	92	228	311	142	155	262	82	108	94	7	6	6	8	4.95	4.34	7.5	5.82	2.3	1.06	2.13	1.87	4.43	4.5	1.97	2.22	3.58	1.16	1.51	1.42	0.48	0.42	0.42	0.56	3.89	1.374	-1.5014	2.50666e-06	1.52263e-05
GLUD1	2442	2474	2198	3486	2896	1781	2063	1832	2025	2769	10416	6455	6667	8215	5897	6886	1095	1096	1116	1017	43.31	46.31	43.97	64.87	43.78	33.87	39.31	37.29	39.32	40.04	144.74	92.47	91.16	116.44	82.44	104.26	75.04	75.92	77.94	71.77	43.207	93.218	1.1093	3.53233e-06	2.08983e-05
GLUL	15596	65500	34742	40814	8703	9227	10324	10535	45636	19462	36116	67607	72258	141489	184778	117129	50805	50318	49859	49265	276.58	1226	695	759.54	131.56	175.46	196.72	214.42	886.2	281.43	501.88	968.53	988.05	2005.41	2583.27	1773.38	3481.67	3485.38	3482.16	3476.47	484.291	2274.62	2.2317	2.10692e-06	1.29729e-05
GLULP	139	775	244	296	80	140	130	255	276	173	53	91	106	315	301	198	947	930	959	914	2.46	14.51	4.88	5.51	1.21	2.66	2.48	5.19	5.36	2.5	0.74	1.3	1.45	4.46	4.21	3	64.9	64.42	66.98	64.5	4.676	27.596	2.5611	0.00391478	0.0124902
GLYAT	0	0	7	7	290	598	495	182	29	5	0	6	8	18	21	14	4	0	0	0	0	0	0.14	0.13	4.38	11.37	9.43	3.7	0.56	0.07	0	0.09	0.11	0.26	0.29	0.21	0.27	0	0	0	2.978	0.123	-4.5976	3.04488e-05	0.000152688
GM2A	150	145	177	194	90	175	291	230	127	174	176	72	69	56	78	116	26	22	24	21	2.66	2.71	3.54	3.61	1.36	3.33	5.54	4.68	2.47	2.52	2.45	1.03	0.94	0.79	1.09	1.76	1.78	1.52	1.68	1.48	3.242	1.452	-1.1588	5.80601e-10	6.28568e-09
GMCL1	498	315	586	541	689	507	392	707	440	500	384	259	250	349	277	258	41	61	46	56	8.83	5.9	11.72	10.07	10.42	9.64	7.47	14.39	8.54	7.23	5.34	3.71	3.42	4.95	3.87	3.91	2.81	4.23	3.21	3.95	9.421	3.94	-1.2577	4.50453e-23	2.06341e-21
GMDS	240	262	122	243	121	134	299	124	80	134	440	428	415	366	396	688	102	106	102	110	4.26	4.9	2.44	4.52	1.83	2.55	5.7	2.52	1.55	1.94	6.11	6.13	5.67	5.19	5.54	10.42	6.99	7.34	7.12	7.76	3.221	6.827	1.0837	0.0103927	0.0297546
GMEB2	698	425	610	525	483	233	257	280	830	498	1001	837	1318	1195	1019	730	457	473	451	440	12.38	7.95	12.2	9.77	7.3	4.43	4.9	5.7	16.12	7.2	13.91	11.99	18.02	16.94	14.25	11.05	31.32	32.76	31.5	31.05	8.795	21.279	1.2747	0.000439976	0.00175672
GMPPB	388	155	93	199	98	87	137	162	572	229	544	692	779	690	506	474	214	181	187	216	6.88	2.9	1.86	3.7	1.48	1.65	2.61	3.3	11.11	3.31	7.56	9.91	10.65	9.78	7.07	7.18	14.67	12.54	13.06	15.24	3.88	10.766	1.4724	0.000250825	0.0010534
GNA11	288	241	93	140	252	122	231	174	240	135	1120	1057	1160	1308	1108	837	202	177	213	200	5.11	4.51	1.86	2.61	3.81	2.32	4.4	3.54	4.66	1.95	15.56	15.14	15.86	18.54	15.49	12.67	13.84	12.26	14.88	14.11	3.477	14.835	2.0931	8.0146e-19	2.4319e-17
GNA12	680	621	200	378	570	354	498	425	491	377	1741	1415	1232	1822	866	817	258	257	260	199	12.06	11.62	4	7.03	8.62	6.73	9.49	8.65	9.53	5.45	24.19	20.27	16.85	25.82	12.11	12.37	17.68	17.8	18.16	14.04	8.318	17.929	1.108	0.00088044	0.00328701
GNA15	28	59	53	75	24	6	57	0	32	22	8	8	11	20	16	0	4	0	8	7	0.5	1.1	1.06	1.4	0.36	0.11	1.09	0	0.62	0.32	0.11	0.11	0.15	0.28	0.22	0	0.27	0	0.56	0.49	0.656	0.219	-1.5828	0.00176007	0.00613165
GNAI1	114	159	209	130	1390	1166	1174	761	250	121	250	164	263	296	138	107	16	18	16	12	2.02	2.98	4.18	2.42	21.01	22.17	22.37	15.49	4.85	1.75	3.47	2.35	3.6	4.2	1.93	1.62	1.1	1.25	1.12	0.85	9.924	2.149	-2.2073	3.23497e-08	2.7228e-07
GNAS	15585	15799	12576	18809	27979	24625	20414	20079	16983	17118	65498	48602	53749	53651	50990	54486	11867	11815	11488	11597	276.38	295.72	251.58	350.03	422.94	468.28	388.98	408.67	329.79	247.54	910.18	696.27	734.96	760.43	712.86	824.94	813.25	818.39	802.32	818.36	343.991	789.196	1.198	5.95004e-07	4.02343e-06
GNAT2	137	52	419	180	169	107	144	0	303	220	72	54	25	34	19	16	12	0	15	8	2.43	0.97	8.38	3.35	2.55	2.03	2.74	0	5.88	3.18	1	0.77	0.34	0.48	0.27	0.24	0.82	0	1.05	0.56	3.151	0.553	-2.5105	1.19671e-07	9.20352e-07
GNB2	884	842	611	679	230	228	479	274	924	617	3094	2793	2470	2832	2098	2365	776	790	691	743	15.68	15.76	12.22	12.64	3.48	4.34	9.13	5.58	17.94	8.92	43	40.01	33.77	40.14	29.33	35.81	53.18	54.72	48.26	52.43	10.569	43.065	2.0267	1.81102e-12	2.63161e-11
GNB3	38	0	18	0	0	0	0	0	17	0	130	39	70	176	45	25	17	9	16	8	0.67	0	0.36	0	0	0	0	0	0.33	0	1.81	0.56	0.96	2.49	0.63	0.38	1.17	0.62	1.12	0.56	0.136	1.03	2.921	0.00713753	0.0212872
GNB4	817	741	2329	1481	1726	1734	2032	288	1065	1596	615	255	554	669	425	362	38	63	56	56	14.49	13.87	46.59	27.56	26.09	32.97	38.72	5.86	20.68	23.08	8.55	3.65	7.58	9.48	5.94	5.48	2.6	4.36	3.91	3.95	24.991	5.55	-2.1708	1.78996e-18	5.26889e-17
GNG12	45	72	60	53	126	80	65	49	62	38	56	46	36	40	50	29	9	6	0	0	0.8	1.35	1.2	0.99	1.9	1.52	1.24	1	1.2	0.55	0.78	0.66	0.49	0.57	0.7	0.44	0.62	0.42	0	0	1.175	0.468	-1.3281	8.32433e-07	5.47889e-06
GNG2	343	308	533	468	1360	1459	2114	1022	420	508	396	431	519	581	431	327	46	64	52	62	6.08	5.76	10.66	8.71	20.56	27.74	40.28	20.8	8.16	7.35	5.5	6.17	7.1	8.23	6.03	4.95	3.15	4.43	3.63	4.38	15.61	5.357	-1.543	7.54601e-09	6.98914e-08
GNG7	387	358	99	359	624	307	327	327	363	332	4151	2626	2172	4084	2525	2955	319	292	312	310	6.86	6.7	1.98	6.68	9.43	5.84	6.23	6.66	7.05	4.8	57.68	37.62	29.7	57.88	35.3	44.74	21.86	20.23	21.79	21.88	6.223	34.868	2.4862	9.10403e-15	1.78104e-13
GNL1	202	247	189	235	324	223	246	169	243	179	573	641	695	639	544	661	161	130	146	176	3.58	4.62	3.78	4.37	4.9	4.24	4.69	3.44	4.72	2.59	7.96	9.18	9.5	9.06	7.61	10.01	11.03	9	10.2	12.42	4.093	9.597	1.2294	1.23889e-09	1.2864e-08
GNL3	749	570	1196	913	695	642	590	645	1025	888	1330	2861	3935	2454	1824	1820	762	783	729	667	13.28	10.67	23.93	16.99	10.51	12.21	11.24	13.13	19.9	12.84	18.48	40.99	53.81	34.78	25.5	27.56	52.22	54.24	50.91	47.07	14.47	40.556	1.4869	2.78113e-08	2.36486e-07
GNPTAB	745	972	4644	709	784	575	505	644	1148	763	1133	3686	3870	2549	2232	2125	1061	1045	1024	1106	13.21	18.19	92.9	13.19	11.85	10.93	9.62	13.11	22.29	11.03	15.74	52.81	52.92	36.13	31.2	32.17	72.71	72.38	71.52	78.05	21.632	51.563	1.2532	0.0139302	0.0385359
GNRH1	24	9	27	12	55	0	31	25	49	40	14	10	0	4	0	20	0	0	0	0	0.43	0.17	0.54	0.22	0.83	0	0.59	0.51	0.95	0.58	0.19	0.14	0	0.06	0	0.3	0	0	0	0	0.482	0.069	-2.8044	0.00038664	0.00156233
GOLGA2	2016	2170	853	1939	1743	1366	1509	1463	1826	1469	5871	5927	7254	8056	6506	4268	961	1005	926	907	35.75	40.62	17.06	36.08	26.35	25.98	28.75	29.78	35.46	21.24	81.59	84.91	99.19	114.18	90.96	64.62	65.86	69.61	64.67	64	29.707	79.959	1.4285	1.74466e-09	1.76942e-08
GOLGA3	1303	1304	818	1466	1467	967	887	1397	1574	1247	4660	2993	3891	4270	4002	2459	500	472	499	518	23.11	24.41	16.36	27.28	22.18	18.39	16.9	28.43	30.57	18.03	64.76	42.88	53.21	60.52	55.95	37.23	34.27	32.69	34.85	36.55	22.566	45.291	1.0051	0.000804227	0.00302667
GOLGA7	486	477	379	456	559	518	412	329	465	595	1281	1329	1456	1422	1033	1414	249	245	202	242	8.62	8.93	7.58	8.49	8.45	9.85	7.85	6.7	9.03	8.6	17.8	19.04	19.91	20.15	14.44	21.41	17.06	16.97	14.11	17.08	8.41	17.797	1.0815	6.81027e-08	5.46522e-07
[truncated: 5,469 more rows]
