# Supplementary material for: Genome-Wide Association Integrating a Transcriptomic Meta-Analysis Suggests That Genes Related to Fat Deposition and Muscle Development Are Closely Associated with Growth in Huaxi Cattle
Source: Vet Sci. 2025 Feb 2;12(2):109. doi: 10.3390/vetsci12020109 (PMC11860805; doi:10.3390/vetsci12020109)
Supplement: Supplementary file 1 [file vetsci-12-00109-s001.zip › Table S7 DE_CDGs in the longissimus dorsi muscle of young and adult cattle.xlsx]

## Sheet: Sheet1
SYMBOL	D328	D347	D356	D357	D385_1	D385_2	D385_3	D385_4	D388	D403	D900_1	D900_2	D900_3	D900_4	D900_5	D900_6	D930_1	D930_2	D930_3	D930_4	D328_CPM	D347_CPM	D356_CPM	D357_CPM	D385_1_CPM	D385_2_CPM	D385_3_CPM	D385_4_CPM	D388_CPM	D403_CPM	D900_1_CPM	D900_2_CPM	D900_3_CPM	D900_4_CPM	D900_5_CPM	D900_6_CPM	D930_1_CPM	D930_2_CPM	D930_3_CPM	D930_4_CPM	young_cattle_mean	adult_cattle_mean	log2(fc)	PValue	FDR
ABCC2	25	7	16	41	21	85	42	41	65	46	5	5	29	0	19	0	3	0	5	0	0.44	0.13	0.32	0.76	0.32	1.62	0.8	0.83	1.26	0.67	0.07	0.07	0.4	0	0.27	0	0.21	0	0.35	0	0.715	0.137	-2.3838	3.65065e-05	0.000180709
ABRAXAS1	231	130	438	179	186	231	131	129	215	264	472	569	376	697	320	348	53	61	46	29	4.1	2.43	8.76	3.33	2.81	4.39	2.5	2.63	4.18	3.82	6.56	8.15	5.14	9.88	4.47	5.27	3.63	4.23	3.21	2.05	3.895	5.259	0.4332	0.937987	0.976915
ADAMTS17	224	132	102	132	72	50	108	86	87	120	50	44	50	20	54	24	16	8	16	24	3.97	2.47	2.04	2.46	1.09	0.95	2.06	1.75	1.69	1.74	0.69	0.63	0.68	0.28	0.75	0.36	1.1	0.55	1.12	1.69	2.022	0.785	-1.365	1.26734e-09	1.3149e-08
ADK	830	527	1698	1299	1089	1375	1158	707	1121	1037	1030	1145	1439	1639	1567	2287	213	217	202	266	14.72	9.86	33.97	24.17	16.46	26.15	22.07	14.39	21.77	15	14.31	16.4	19.68	23.23	21.91	34.63	14.6	15.03	14.11	18.77	19.856	19.267	-0.0434	0.0448087	0.105187
AKAP6	5052	2657	2823	5234	4499	3163	3652	4394	4989	6210	14677	3978	2023	6747	5939	3621	525	466	480	514	89.59	49.73	56.47	97.4	68.01	60.15	69.59	89.43	96.88	89.8	203.96	56.99	27.66	95.63	83.03	54.82	35.98	32.28	33.52	36.27	76.705	66.014	-0.2165	0.0248021	0.0633334
ALK	135	152	136	58	49	0	0	37	271	168	54	238	458	54	164	57	63	61	82	77	2.39	2.85	2.72	1.08	0.74	0	0	0.75	5.26	2.43	0.75	3.41	6.26	0.77	2.29	0.86	4.32	4.23	5.73	5.43	1.822	3.405	0.9021	0.423649	0.624315
ARIH2	6790	8592	6037	6603	8554	7003	5334	5513	8573	7369	19223	19574	19906	19189	17969	16217	3277	3216	3252	3023	120.41	160.82	120.77	122.88	129.31	133.17	101.64	112.21	166.48	106.56	267.13	280.41	272.19	271.98	251.21	245.53	224.57	222.76	227.12	213.32	127.425	247.622	0.9585	1.94137e-07	1.43361e-06
ASXL3	11	0	0	0	14	0	38	0	0	3	0	0	12	0	0	0	0	0	0	0	0.2	0	0	0	0.21	0	0.72	0	0	0.04	0	0	0.16	0	0	0	0	0	0	0	0.117	0.016	-2.8704	0.170384	0.316225
BOSTAUV1R417	20	0	28	19	24	0	14	0	0	15	0	21	18	12	0	0	0	0	0	0	0.35	0	0.56	0.35	0.36	0	0.27	0	0	0.22	0	0.3	0.25	0.17	0	0	0	0	0	0	0.211	0.072	-1.5512	0.165973	0.30982
CCDC54	0	0	0	0	0	0	0	0	3	2	0	0	0	0	0	0	0	0	0	0	0	0	0	0	0	0	0	0	0.06	0.03	0	0	0	0	0	0	0	0	0	0	0.009	0.001	-3.1699	0.675921	0.829356
CHUK	1270	1525	2465	2027	2136	2465	1255	1499	2023	2140	2335	2410	2859	2568	2362	2288	401	461	438	476	22.52	28.54	49.31	37.72	32.29	46.88	23.91	30.51	39.28	30.95	32.45	34.53	39.09	36.4	33.02	34.64	27.48	31.93	30.59	33.59	34.191	33.372	-0.035	0.000676506	0.00260025
CLIC2	194	115	322	307	247	299	103	130	305	287	247	321	362	334	173	344	68	25	37	39	3.44	2.15	6.44	5.71	3.73	5.69	1.96	2.65	5.92	4.15	3.43	4.6	4.95	4.73	2.42	5.21	4.66	1.73	2.58	2.75	4.184	3.706	-0.175	0.0198979	0.0524999
COQ4	457	883	439	501	723	377	447	670	537	661	2102	1344	1614	1796	1498	2681	554	541	506	533	8.1	16.53	8.78	9.32	10.93	7.17	8.52	13.64	10.43	9.56	29.21	19.25	22.07	25.46	20.94	40.59	37.97	37.47	35.34	37.61	10.298	30.591	1.5707	1.28026e-08	1.14171e-07
CREG1	563	891	981	1403	1630	1521	1068	1055	572	933	3513	3812	2187	4312	2056	2221	410	364	347	383	9.98	16.68	19.62	26.11	24.64	28.92	20.35	21.47	11.11	13.49	48.82	54.61	29.9	61.12	28.74	33.63	28.1	25.21	24.23	27.03	19.237	36.139	0.9097	0.0646164	0.143351
EGLN1	5357	4982	6324	9327	10274	10005	6961	8049	6599	7809	28257	24028	22867	36709	22599	17765	2252	2190	2218	2275	95	93.25	126.51	173.57	155.31	190.26	132.64	163.82	128.15	112.92	392.67	344.22	312.68	520.3	315.94	268.97	154.33	151.69	154.91	160.54	137.143	277.625	1.0175	0.021079	0.0551397
EIF2A	2940	1906	4376	3550	3816	3506	3447	2418	3271	3406	7680	6294	7109	7948	5446	5785	928	1011	922	902	52.14	35.68	87.54	66.06	57.68	66.67	65.68	49.21	63.52	49.25	106.72	90.17	97.21	112.65	76.14	87.59	63.6	70.03	64.39	63.65	59.343	83.215	0.4878	0.734636	0.866522
ELOVL4	9	0	0	0	27	0	0	0	5	0	16	0	0	0	12	0	4	0	0	0	0.16	0	0	0	0.41	0	0	0	0.1	0	0.22	0	0	0	0.17	0	0.27	0	0	0	0.067	0.066	-0.0217	0.808044	0.903561
EML6	476	122	775	650	406	271	93	311	534	467	141	219	219	371	431	340	23	66	32	26	8.44	2.28	15.5	12.1	6.14	5.15	1.77	6.33	10.37	6.75	1.96	3.14	2.99	5.26	6.03	5.15	1.58	4.57	2.23	1.83	7.483	3.474	-1.107	1.7861e-05	9.33971e-05
ERP44	990	890	1544	1035	1141	933	1133	855	1366	1337	1483	1346	1335	1876	1264	1124	318	298	322	300	17.56	16.66	30.89	19.26	17.25	17.74	21.59	17.4	26.53	19.33	20.61	19.28	18.25	26.59	17.67	17.02	21.79	20.64	22.49	21.17	20.421	20.551	0.0092	6.20168e-06	3.53709e-05
EXT1	562	384	644	610	323	403	591	174	625	603	698	468	555	541	357	322	73	79	86	50	9.97	7.19	12.88	11.35	4.88	7.66	11.26	3.54	12.14	8.72	9.7	6.7	7.59	7.67	4.99	4.88	5	5.47	6.01	3.53	8.959	6.154	-0.5418	2.05499e-06	1.26799e-05
FAM171B	74	123	159	50	63	74	0	0	130	188	22	46	44	36	30	12	10	4	9	0	1.31	2.3	3.18	0.93	0.95	1.41	0	0	2.52	2.72	0.31	0.66	0.6	0.51	0.42	0.18	0.69	0.28	0.63	0	1.532	0.428	-1.8397	0.000645276	0.00249156
FAT1	1739	1169	1335	1210	2355	1438	2750	1979	1212	1396	400	420	547	651	521	242	68	82	87	80	30.84	21.88	26.71	22.52	35.6	27.35	52.4	40.28	23.54	20.19	5.56	6.02	7.48	9.23	7.28	3.66	4.66	5.68	6.08	5.65	30.131	6.13	-2.2973	2.60553e-39	4.60474e-37
FRMD3	1163	1013	1042	1183	1550	1614	1481	1047	1026	1004	3381	1508	1729	2462	2384	3748	482	412	478	382	20.62	18.96	20.84	22.02	23.43	30.69	28.22	21.31	19.92	14.52	46.98	21.6	23.64	34.9	33.33	56.75	33.03	28.54	33.38	26.96	22.053	33.911	0.6208	0.36286	0.560832
GABRA2	10	0	0	0	0	0	0	0	0	3	0	9	0	4	0	0	0	0	0	0	0.18	0	0	0	0	0	0	0	0	0.04	0	0.13	0	0.06	0	0	0	0	0	0	0.022	0.019	-0.2115	0.864753	0.940621
GABRG1	11	0	0	0	0	0	0	0	8	0	0	0	0	0	0	0	0	0	0	0	0.2	0	0	0	0	0	0	0	0.16	0	0	0	0	0	0	0	0	0	0	0	0.036	0.001	-5.1699	0.291432	0.477792
GARNL3	38	34	36	8	27	0	0	0	59	37	81	21	43	26	57	26	14	18	19	0	0.67	0.64	0.72	0.15	0.41	0	0	0	1.15	0.54	1.13	0.3	0.59	0.37	0.8	0.39	0.96	1.25	1.33	0	0.428	0.712	0.7343	0.639929	0.808442
GLIS3	33	95	27	49	40	58	102	33	59	121	1305	329	630	1314	90	54	26	25	35	30	0.59	1.78	0.54	0.91	0.6	1.1	1.94	0.67	1.15	1.75	18.13	4.71	8.61	18.62	1.26	0.82	1.78	1.73	2.44	2.12	1.103	6.022	2.4488	0.000126371	0.000564921
GYPC	3609	4514	3130	2252	2592	2865	2760	2538	3611	3604	6140	4630	6715	3245	7060	12111	2935	3137	2936	2954	64	84.49	62.61	41.91	39.18	54.48	52.59	51.66	70.12	52.12	85.32	66.33	91.82	45.99	98.7	183.37	201.14	217.29	205.05	208.45	57.316	140.346	1.292	0.00107341	0.00392674
IL23R	0	0	0	0	0	0	0	0	0	0	0	0	0	0	0	0	0	0	0	0	0	0	0	0	0	0	0	0	0	0	0	0	0	0	0	0	0	0	0	0	0.001	0.001	0	1	1
KBTBD12	3470	4757	5392	3854	4183	3753	3565	3297	4015	3618	11463	29171	12784	7366	16383	13819	1972	1963	2030	2106	61.54	89.04	107.87	71.72	63.23	71.37	67.93	67.1	77.97	52.32	159.29	417.9	174.81	104.4	229.04	209.23	135.14	135.97	141.78	148.61	73.009	185.617	1.3462	2.00511e-05	0.000103873
KCNJ3	6	12	0	33	0	0	0	0	3	14	12	12	5	0	3	0	0	0	0	0	0.11	0.22	0	0.61	0	0	0	0	0.06	0.2	0.17	0.17	0.07	0	0.04	0	0	0	0	0	0.12	0.045	-1.415	0.224197	0.392011
KCNK1	10	0	0	11	0	0	0	0	0	3	4	4	4	8	4	0	0	0	0	0	0.18	0	0	0.2	0	0	0	0	0	0.04	0.06	0.06	0.05	0.11	0.06	0	0	0	0	0	0.042	0.034	-0.3049	0.680314	0.833505
KIAA1210	15	0	0	0	0	0	0	0	20	7	0	0	0	0	0	0	0	0	0	0	0.27	0	0	0	0	0	0	0	0.39	0.1	0	0	0	0	0	0	0	0	0	0	0.076	0.001	-6.2479	0.127695	0.250878
KIAA1958	346	121	621	96	512	356	489	292	627	509	143	180	249	219	196	166	46	25	29	39	6.14	2.26	12.42	1.79	7.74	6.77	9.32	5.94	12.18	7.36	1.99	2.58	3.4	3.1	2.74	2.51	3.15	1.73	2.03	2.75	7.192	2.598	-1.469	2.39813e-11	3.05978e-10
KTN1	5153	2205	11009	7569	10420	9431	5384	4612	9594	8694	10618	17060	17240	15614	10959	5907	1667	1586	1645	1621	91.38	41.27	220.23	140.86	157.51	179.34	102.59	93.87	186.3	125.72	147.55	244.4	235.74	221.31	153.21	89.43	114.24	109.86	114.89	114.39	133.907	154.502	0.2064	0.362268	0.560182
LDLRAD3	232	154	259	184	219	173	275	130	259	301	216	194	229	204	132	122	20	15	31	16	4.11	2.88	5.18	3.42	3.31	3.29	5.24	2.65	5.03	4.35	3	2.78	3.13	2.89	1.85	1.85	1.37	1.04	2.17	1.13	3.946	2.121	-0.8956	5.0061e-10	5.4672e-09
LOC100296529	0	0	0	0	0	0	0	0	0	0	0	0	0	0	0	0	0	0	0	0	0	0	0	0	0	0	0	0	0	0	0	0	0	0	0	0	0	0	0	0	0.001	0.001	0	1	1
LOC100300167	0	0	0	0	0	0	0	0	0	0	0	0	0	0	0	0	0	0	0	0	0	0	0	0	0	0	0	0	0	0	0	0	0	0	0	0	0	0	0	0	0.001	0.001	0	1	1
LOC101902902	0	0	0	0	0	0	0	0	0	0	0	0	0	4	0	0	0	0	0	0	0	0	0	0	0	0	0	0	0	0	0	0	0	0.06	0	0	0	0	0	0	0.001	0.006	2.585	0.704265	0.849573
LOC112444630	2	2	7	0	0	35	0	0	2	3	0	0	0	0	0	0	0	0	0	0	0.04	0.04	0.14	0	0	0.67	0	0	0.04	0.04	0	0	0	0	0	0	0	0	0	0	0.097	0.001	-6.5999	0.209456	0.372437
LOC112446756	0	0	0	0	0	0	0	0	0	34	10	12	0	0	0	0	0	0	9	0	0	0	0	0	0	0	0	0	0	0.49	0.14	0.17	0	0	0	0	0	0	0.63	0	0.049	0.094	0.9399	0.125442	0.247179
LOC132346140	0	0	0	0	0	0	0	0	0	0	0	0	0	0	0	0	0	0	0	0	0	0	0	0	0	0	0	0	0	0	0	0	0	0	0	0	0	0	0	0	0.001	0.001	0	1	1
LOC132346318	0	0	0	0	0	0	0	0	0	0	0	0	0	0	0	0	0	0	0	0	0	0	0	0	0	0	0	0	0	0	0	0	0	0	0	0	0	0	0	0	0.001	0.001	0	1	1
LOC533307	80	162	136	184	112	118	113	77	83	111	17	50	42	20	14	16	65	60	58	56	1.42	3.03	2.72	3.42	1.69	2.24	2.15	1.57	1.61	1.61	0.24	0.72	0.57	0.28	0.2	0.24	4.45	4.16	4.05	3.95	2.146	1.886	-0.1863	0.195578	0.35265
LOC783803	31	43	37	42	80	35	41	17	66	30	6	11	15	15	5	16	17	14	15	19	0.55	0.8	0.74	0.78	1.21	0.67	0.78	0.35	1.28	0.43	0.08	0.16	0.21	0.21	0.07	0.24	1.17	0.97	1.05	1.34	0.759	0.55	-0.4647	0.0360359	0.0873706
LOC784741	0	0	0	0	0	0	0	0	0	0	0	0	0	0	0	0	0	0	0	0	0	0	0	0	0	0	0	0	0	0	0	0	0	0	0	0	0	0	0	0	0.001	0.001	0	1	1
LYSMD4	241	142	225	300	342	209	250	269	257	313	226	115	146	188	51	42	8	14	10	5	4.27	2.66	4.5	5.58	5.17	3.97	4.76	5.47	4.99	4.53	3.14	1.65	2	2.66	0.71	0.64	0.55	0.97	0.7	0.35	4.59	1.337	-1.7795	1.65427e-12	2.40919e-11
MAF	2237	1191	909	1490	1604	1539	1271	1442	1592	1946	991	4438	6240	1572	6404	3529	1610	1547	1607	1618	39.67	22.29	18.18	27.73	24.25	29.27	24.22	29.35	30.91	28.14	13.77	63.58	85.33	22.28	89.53	53.43	110.33	107.16	112.23	114.18	27.401	77.182	1.494	0.000606141	0.00235436
MAP3K20	22465	13289	25964	31272	28333	19351	20976	22414	28436	36235	72680	49176	36590	39320	48795	29613	3553	3506	3548	3498	398.39	248.74	519.4	581.97	428.29	367.99	399.69	456.19	552.19	523.98	1009.98	704.49	500.33	557.31	682.17	448.35	243.49	242.85	247.79	246.84	447.683	488.36	0.1255	0.225315	0.393283
MGLL	2840	2415	699	1235	1699	1359	2037	1366	2248	908	21989	5655	2644	14573	3366	2370	673	709	748	728	50.36	45.2	13.98	22.98	25.68	25.84	38.81	27.8	43.65	13.13	305.57	81.01	36.15	206.55	47.06	35.88	46.12	49.11	52.24	51.37	30.743	91.106	1.5673	0.00380268	0.0121712
MRPS18C	395	264	515	432	670	608	314	531	351	409	495	676	602	576	501	820	170	146	191	183	7	4.94	10.3	8.04	10.13	11.56	5.98	10.81	6.82	5.91	6.88	9.68	8.23	8.16	7	12.42	11.65	10.11	13.34	12.91	8.149	10.038	0.3008	0.426244	0.626159
MTCL1	110	141	34	158	164	66	138	0	215	71	250	278	432	424	418	173	122	122	144	110	1.95	2.64	0.68	2.94	2.48	1.26	2.63	0	4.18	1.03	3.47	3.98	5.91	6.01	5.84	2.62	8.36	8.45	10.06	7.76	1.979	6.246	1.6582	0.0044639	0.0140384
MYO3B	0	0	0	2	0	0	0	0	2	4	0	0	0	0	7	5	0	0	0	0	0	0	0	0.04	0	0	0	0	0.04	0.06	0	0	0	0	0.1	0.08	0	0	0	0	0.014	0.018	0.3626	0.88723	0.946014
MYOM1	51151	37726	52442	60477	46136	27276	34325	31363	44147	58649	300342	125027	129957	215881	120799	58941	20087	19850	19537	19680	907.1	706.14	1049.09	1125.47	697.41	518.69	654.06	638.33	857.28	848.1	4173.64	1791.12	1777.02	3059.81	1688.82	892.39	1376.56	1374.95	1364.47	1388.75	800.167	1888.75	1.2391	0.000275911	0.00114843
OR10AC1	0	0	0	0	0	0	0	0	0	0	0	0	0	0	0	0	0	0	0	0	0	0	0	0	0	0	0	0	0	0	0	0	0	0	0	0	0	0	0	0	0.001	0.001	0	1	1
OR10X1C	0	0	0	0	0	0	0	0	0	0	0	0	0	0	0	0	0	0	0	0	0	0	0	0	0	0	0	0	0	0	0	0	0	0	0	0	0	0	0	0	0.001	0.001	0	1	1
OR6P1	0	0	0	0	0	0	0	0	0	0	0	0	0	0	0	0	0	0	0	0	0	0	0	0	0	0	0	0	0	0	0	0	0	0	0	0	0	0	0	0	0.001	0.001	0	1	1
OTP	0	0	0	0	0	0	0	0	0	6	0	0	0	0	0	0	0	0	0	0	0	0	0	0	0	0	0	0	0	0.09	0	0	0	0	0	0	0	0	0	0	0.009	0.001	-3.1699	0.611244	0.78827
PDE1A	660	557	1093	488	372	377	537	271	880	872	110	207	209	143	147	101	27	10	21	22	11.7	10.43	21.87	9.08	5.62	7.17	10.23	5.52	17.09	12.61	1.53	2.97	2.86	2.03	2.06	1.53	1.85	0.69	1.47	1.55	11.132	1.854	-2.586	3.92133e-32	3.92975e-30
PGRMC1	533	377	938	667	718	577	508	425	358	498	336	589	382	745	379	703	112	100	123	97	9.45	7.06	18.76	12.41	10.85	10.97	9.68	8.65	6.95	7.2	4.67	8.44	5.22	10.56	5.3	10.64	7.68	6.93	8.59	6.84	10.198	7.487	-0.4458	1.38258e-05	7.39524e-05
PPP1R12A	2488	1253	4603	3158	3159	3404	2493	2268	3390	3061	3213	2702	2732	3671	3142	1971	332	330	280	291	44.12	23.45	92.08	58.77	47.75	64.73	47.5	46.16	65.83	44.26	44.65	38.71	37.36	52.03	43.93	29.84	22.75	22.86	19.56	20.53	53.465	33.222	-0.6865	3.86679e-07	2.71152e-06
PRRG1	169	195	211	118	207	311	412	115	220	197	318	211	251	258	327	190	41	48	46	28	3	3.65	4.22	2.2	3.13	5.91	7.85	2.34	4.27	2.85	4.42	3.02	3.43	3.66	4.57	2.88	2.81	3.32	3.21	1.98	3.942	3.33	-0.2434	0.00441729	0.0139005
PTER	668	564	682	923	792	798	447	597	492	830	972	683	790	793	1347	1450	107	116	117	107	11.85	10.56	13.64	17.18	11.97	15.18	8.52	12.15	9.55	12	13.51	9.78	10.8	11.24	18.83	21.95	7.33	8.03	8.17	7.55	12.26	11.719	-0.0651	0.0451269	0.10586
PTPRN2	2	3	0	13	21	0	0	0	10	0	18	8	0	13	0	7	0	0	0	0	0.04	0.06	0	0.24	0.32	0	0	0	0.19	0	0.25	0.11	0	0.18	0	0.11	0	0	0	0	0.085	0.065	-0.387	0.611301	0.788305
RALYL	0	0	0	0	0	0	0	0	0	3	0	17	8	0	0	0	0	0	0	0	0	0	0	0	0	0	0	0	0	0.04	0	0.24	0.11	0	0	0	0	0	0	0	0.004	0.035	3.1293	0.472671	0.672938
RBMS3	852	588	1403	806	845	668	676	645	872	1586	305	393	383	341	164	127	46	29	48	23	15.11	11.01	28.07	15	12.77	12.7	12.88	13.13	16.93	22.93	4.24	5.63	5.24	4.83	2.29	1.92	3.15	2.01	3.35	1.62	16.053	3.428	-2.2274	1.78802e-29	1.43351e-27
RCSD1	7745	5667	3410	6156	7231	5848	4836	5321	7282	6117	10478	7148	7746	5995	6653	7984	670	610	603	584	137.35	106.07	68.22	114.56	109.31	111.21	92.15	108.3	141.41	88.46	145.61	102.4	105.92	84.97	93.01	120.88	45.92	42.25	42.11	41.21	107.704	82.428	-0.3859	0.000921671	0.00342578
RELN	1040	1387	2428	837	0	0	185	94	1690	1906	91	267	510	199	101	20	75	69	76	68	18.44	25.96	48.57	15.58	0	0	3.53	1.91	32.82	27.56	1.26	3.83	6.97	2.82	1.41	0.3	5.14	4.78	5.31	4.8	17.437	3.662	-2.2514	0.00242481	0.00814687
SGMS1	3413	1745	7288	5506	3432	2389	2918	2295	9569	5972	2087	2467	2472	2957	2594	3000	400	397	457	428	60.53	32.66	145.79	102.47	51.88	45.43	55.6	46.71	185.82	86.36	29	35.34	33.8	41.91	36.27	45.42	27.41	27.5	31.92	30.2	81.325	33.877	-1.2634	9.74778e-12	1.30216e-10
SLC22A23	289	334	77	196	259	126	121	181	285	138	1970	1316	1769	2594	1577	881	284	274	265	251	5.13	6.25	1.54	3.65	3.92	2.4	2.31	3.68	5.53	2	27.38	18.85	24.19	36.77	22.05	13.34	19.46	18.98	18.51	17.71	3.641	21.724	2.5769	4.35401e-20	1.52047e-18
SLC24A4	0	0	0	3	0	0	11	0	0	0	0	0	0	0	0	0	0	1	2	0	0	0	0	0.06	0	0	0.21	0	0	0	0	0	0	0	0	0	0	0.07	0.14	0	0.027	0.021	-0.3626	0.557125	0.745501
SNX29	463	421	465	426	399	309	362	199	612	410	432	266	311	344	195	138	36	53	29	18	8.21	7.88	9.3	7.93	6.03	5.88	6.9	4.05	11.88	5.93	6	3.81	4.25	4.88	2.73	2.09	2.47	3.67	2.03	1.27	7.399	3.32	-1.1561	2.5098e-13	4.06983e-12
SPAG16	6	0	0	14	0	0	0	0	15	19	5	0	5	6	4	8	0	0	0	0	0.11	0	0	0.26	0	0	0	0	0.29	0.27	0.07	0	0.07	0.09	0.06	0.12	0	0	0	0	0.093	0.041	-1.1816	0.297187	0.485231
SPECC1	1427	2189	2484	1643	1229	1104	1516	1038	1996	1428	5953	8955	9805	11578	6326	5190	1884	1811	1789	1711	25.31	40.97	49.69	30.58	18.58	20.99	28.89	21.13	38.76	20.65	82.72	128.29	134.07	164.1	88.44	78.58	129.11	125.44	124.94	120.74	29.555	117.643	1.9929	1.19551e-23	5.74812e-22
SRGAP1	124	173	180	94	172	85	37	138	185	107	118	97	97	82	42	28	19	21	19	21	2.2	3.24	3.6	1.75	2.6	1.62	0.71	2.81	3.59	1.55	1.64	1.39	1.33	1.16	0.59	0.42	1.3	1.45	1.33	1.48	2.367	1.209	-0.9692	1.39506e-07	1.05797e-06
TCAF2	17	0	0	10	10	0	5	0	9	12	50	41	27	23	12	4	0	0	0	0	0.3	0	0	0.19	0.15	0	0.1	0	0.17	0.17	0.69	0.59	0.37	0.33	0.17	0.06	0	0	0	0	0.108	0.221	1.033	0.561934	0.749169
TMLHE	212	385	319	228	255	161	122	172	223	159	259	162	161	198	185	266	23	16	15	19	3.76	7.21	6.38	4.24	3.85	3.06	2.32	3.5	4.33	2.3	3.6	2.32	2.2	2.81	2.59	4.03	1.58	1.11	1.05	1.34	4.095	2.263	-0.8556	4.75828e-06	2.75715e-05
TRABD2B	40	21	44	48	127	104	106	115	92	20	153	281	236	393	268	108	62	60	57	75	0.71	0.39	0.88	0.89	1.92	1.98	2.02	2.34	1.79	0.29	2.13	4.03	3.23	5.57	3.75	1.64	4.25	4.16	3.98	5.29	1.321	3.803	1.5255	0.00251666	0.00842624
UBR4	8283	6194	4235	6678	5240	3853	5547	4529	11516	4839	10634	11746	11419	14228	10819	4080	2302	2210	2059	2165	146.89	115.94	84.72	124.28	79.21	73.27	105.7	92.18	223.63	69.97	147.77	168.27	156.14	201.66	151.25	61.77	157.76	153.08	143.8	152.78	111.579	149.428	0.4214	0.996581	1
VAMP9	1250	790	1675	1508	923	395	782	962	1554	2251	1060	1216	1344	1258	1877	923	240	236	190	188	22.17	14.79	33.51	28.06	13.95	7.51	14.9	19.58	30.18	32.55	14.73	17.42	18.38	17.83	26.24	13.97	16.45	16.35	13.27	13.27	21.72	16.791	-0.3713	0.000636504	0.00246096
WDR41	606	832	849	615	484	740	432	323	720	939	633	420	657	672	644	589	139	138	100	109	10.75	15.57	16.98	11.45	7.32	14.07	8.23	6.57	13.98	13.58	8.8	6.02	8.98	9.52	9	8.92	9.53	9.56	6.98	7.69	11.85	8.5	-0.4794	5.40435e-08	4.40637e-07
ZNF75D	352	593	368	327	384	317	490	139	469	436	828	1063	1147	935	499	763	213	193	170	200	6.24	11.1	7.36	6.09	5.8	6.03	9.34	2.83	9.11	6.3	11.51	15.23	15.68	13.25	6.98	11.55	14.6	13.37	11.87	14.11	7.02	12.815	0.8683	0.0202347	0.0532455
ZSWIM2	0	0	0	0	27	0	0	0	3	0	0	0	0	0	0	0	0	0	0	0	0	0	0	0	0.41	0	0	0	0.06	0	0	0	0	0	0	0	0	0	0	0	0.047	0.001	-5.5546	0.8041	0.900461

## Sheet: Sheet2
SYMBOL	D328_CPM	D347_CPM	D356_CPM	D357_CPM	D385_1_CPM	D385_2_CPM	D385_3_CPM	D385_4_CPM	D388_CPM	D403_CPM	D900_1_CPM	D900_2_CPM	D900_3_CPM	D900_4_CPM	D900_5_CPM	D900_6_CPM	D930_1_CPM	D930_2_CPM	D930_3_CPM	D930_4_CPM	young_cattle_mean	adult_cattle_mean	log2(fc)	PValue	FDR
PDE1A	11.7	10.43	21.87	9.08	5.62	7.17	10.23	5.52	17.09	12.61	1.53	2.97	2.86	2.03	2.06	1.53	1.85	0.69	1.47	1.55	11.132	1.854	-2.586	3.92133e-32	3.92975e-30
ABCC2	0.44	0.13	0.32	0.76	0.32	1.62	0.8	0.83	1.26	0.67	0.07	0.07	0.4	0	0.27	0	0.21	0	0.35	0	0.715	0.137	-2.3838	3.65065e-05	0.000180709
FAT1	30.84	21.88	26.71	22.52	35.6	27.35	52.4	40.28	23.54	20.19	5.56	6.02	7.48	9.23	7.28	3.66	4.66	5.68	6.08	5.65	30.131	6.13	-2.2973	2.60553e-39	4.60474e-37
RELN	18.44	25.96	48.57	15.58	0	0	3.53	1.91	32.82	27.56	1.26	3.83	6.97	2.82	1.41	0.3	5.14	4.78	5.31	4.8	17.437	3.662	-2.2514	0.00242481	0.00814687
RBMS3	15.11	11.01	28.07	15	12.77	12.7	12.88	13.13	16.93	22.93	4.24	5.63	5.24	4.83	2.29	1.92	3.15	2.01	3.35	1.62	16.053	3.428	-2.2274	1.78802e-29	1.43351e-27
FAM171B	1.31	2.3	3.18	0.93	0.95	1.41	0	0	2.52	2.72	0.31	0.66	0.6	0.51	0.42	0.18	0.69	0.28	0.63	0	1.532	0.428	-1.8397	0.000645276	0.00249156
LYSMD4	4.27	2.66	4.5	5.58	5.17	3.97	4.76	5.47	4.99	4.53	3.14	1.65	2	2.66	0.71	0.64	0.55	0.97	0.7	0.35	4.59	1.337	-1.7795	1.65427e-12	2.40919e-11
KIAA1958	6.14	2.26	12.42	1.79	7.74	6.77	9.32	5.94	12.18	7.36	1.99	2.58	3.4	3.1	2.74	2.51	3.15	1.73	2.03	2.75	7.192	2.598	-1.469	2.39813e-11	3.05978e-10
ADAMTS17	3.97	2.47	2.04	2.46	1.09	0.95	2.06	1.75	1.69	1.74	0.69	0.63	0.68	0.28	0.75	0.36	1.1	0.55	1.12	1.69	2.022	0.785	-1.365	1.26734e-09	1.3149e-08
SGMS1	60.53	32.66	145.79	102.47	51.88	45.43	55.6	46.71	185.82	86.36	29	35.34	33.8	41.91	36.27	45.42	27.41	27.5	31.92	30.2	81.325	33.877	-1.2634	9.74778e-12	1.30216e-10
SNX29	8.21	7.88	9.3	7.93	6.03	5.88	6.9	4.05	11.88	5.93	6	3.81	4.25	4.88	2.73	2.09	2.47	3.67	2.03	1.27	7.399	3.32	-1.1561	2.5098e-13	4.06983e-12
EML6	8.44	2.28	15.5	12.1	6.14	5.15	1.77	6.33	10.37	6.75	1.96	3.14	2.99	5.26	6.03	5.15	1.58	4.57	2.23	1.83	7.483	3.474	-1.107	1.7861e-05	9.33971e-05
MYOM1	907.1	706.14	1049.09	1125.47	697.41	518.69	654.06	638.33	857.28	848.1	4173.64	1791.12	1777.02	3059.81	1688.82	892.39	1376.56	1374.95	1364.47	1388.75	800.167	1888.75	1.2391	0.000275911	0.00114843
GYPC	64	84.49	62.61	41.91	39.18	54.48	52.59	51.66	70.12	52.12	85.32	66.33	91.82	45.99	98.7	183.37	201.14	217.29	205.05	208.45	57.316	140.346	1.292	0.00107341	0.00392674
KBTBD12	61.54	89.04	107.87	71.72	63.23	71.37	67.93	67.1	77.97	52.32	159.29	417.9	174.81	104.4	229.04	209.23	135.14	135.97	141.78	148.61	73.009	185.617	1.3462	2.00511e-05	0.000103873
MAF	39.67	22.29	18.18	27.73	24.25	29.27	24.22	29.35	30.91	28.14	13.77	63.58	85.33	22.28	89.53	53.43	110.33	107.16	112.23	114.18	27.401	77.182	1.494	0.000606141	0.00235436
TRABD2B	0.71	0.39	0.88	0.89	1.92	1.98	2.02	2.34	1.79	0.29	2.13	4.03	3.23	5.57	3.75	1.64	4.25	4.16	3.98	5.29	1.321	3.803	1.5255	0.00251666	0.00842624
MGLL	50.36	45.2	13.98	22.98	25.68	25.84	38.81	27.8	43.65	13.13	305.57	81.01	36.15	206.55	47.06	35.88	46.12	49.11	52.24	51.37	30.743	91.106	1.5673	0.00380268	0.0121712
COQ4	8.1	16.53	8.78	9.32	10.93	7.17	8.52	13.64	10.43	9.56	29.21	19.25	22.07	25.46	20.94	40.59	37.97	37.47	35.34	37.61	10.298	30.591	1.5707	1.28026e-08	1.14171e-07
MTCL1	1.95	2.64	0.68	2.94	2.48	1.26	2.63	0	4.18	1.03	3.47	3.98	5.91	6.01	5.84	2.62	8.36	8.45	10.06	7.76	1.979	6.246	1.6582	0.0044639	0.0140384
SPECC1	25.31	40.97	49.69	30.58	18.58	20.99	28.89	21.13	38.76	20.65	82.72	128.29	134.07	164.1	88.44	78.58	129.11	125.44	124.94	120.74	29.555	117.643	1.9929	1.19551e-23	5.74812e-22
GLIS3	0.59	1.78	0.54	0.91	0.6	1.1	1.94	0.67	1.15	1.75	18.13	4.71	8.61	18.62	1.26	0.82	1.78	1.73	2.44	2.12	1.103	6.022	2.4488	0.000126371	0.000564921
SLC22A23	5.13	6.25	1.54	3.65	3.92	2.4	2.31	3.68	5.53	2	27.38	18.85	24.19	36.77	22.05	13.34	19.46	18.98	18.51	17.71	3.641	21.724	2.5769	4.35401e-20	1.52047e-18
