# Supplementary material for: Genome-Wide Association Integrating a Transcriptomic Meta-Analysis Suggests That Genes Related to Fat Deposition and Muscle Development Are Closely Associated with Growth in Huaxi Cattle
Source: Vet Sci. 2025 Feb 2;12(2):109. doi: 10.3390/vetsci12020109 (PMC11860805; doi:10.3390/vetsci12020109)
Supplement: Supplementary file 1 [file vetsci-12-00109-s001.zip › Table S8 KEGG functional enrichment analysis of DE_CDGs.xlsx]

## Sheet: Sheet1
##Databases: KEGG PATHWAY, Gene Ontology
##Statistical test method: hypergeometric test / Fisher's exact test
##FDR correction method: Benjamini and Hochberg
#Term	Database	ID	Input number	Background number	P-Value	Corrected P-Value	Input	Hyperlink
Antifolate resistance	KEGG PATHWAY	bta01523	1	43	0.0329149	0.0710771	ABCC2	http://www.genome.jp/kegg-bin/show_pathway?bta01523/bta:520925%09red
Sphingolipid metabolism	KEGG PATHWAY	bta00600	1	49	0.0373223	0.0783243	SGMS1	http://www.genome.jp/kegg-bin/show_pathway?bta00600/bta:533538%09red
Regulation of lipolysis in adipocytes	KEGG PATHWAY	bta04923	1	58	0.0438976	0.0872098	MGLL	http://www.genome.jp/kegg-bin/show_pathway?bta04923/bta:505290%09red
Malaria	KEGG PATHWAY	bta05144	1	59	0.0446255	0.0874894	GYPC	http://www.genome.jp/kegg-bin/show_pathway?bta05144/bta:444863%09red
ABC transporters	KEGG PATHWAY	bta02010	1	60	0.0453529	0.0877608	ABCC2	http://www.genome.jp/kegg-bin/show_pathway?bta02010/bta:520925%09red
Glycerolipid metabolism	KEGG PATHWAY	bta00561	1	67	0.0504299	0.0951146	MGLL	http://www.genome.jp/kegg-bin/show_pathway?bta00561/bta:505290%09red
Inflammatory bowel disease (IBD)	KEGG PATHWAY	bta05321	1	69	0.0518757	0.0954258	MAF	http://www.genome.jp/kegg-bin/show_pathway?bta05321/bta:782481%09red
Renin secretion	KEGG PATHWAY	bta04924	1	72	0.0540406	0.0981957	PDE1A	http://www.genome.jp/kegg-bin/show_pathway?bta04924/bta:281969%09red
Platinum drug resistance	KEGG PATHWAY	bta01524	1	78	0.058356	0.101236	ABCC2	http://www.genome.jp/kegg-bin/show_pathway?bta01524/bta:520925%09red
Taste transduction	KEGG PATHWAY	bta04742	1	79	0.0590735	0.101236	PDE1A	http://www.genome.jp/kegg-bin/show_pathway?bta04742/bta:281969%09red
Bile secretion	KEGG PATHWAY	bta04976	1	83	0.0619379	0.102542	ABCC2	http://www.genome.jp/kegg-bin/show_pathway?bta04976/bta:520925%09red
ECM-receptor interaction	KEGG PATHWAY	bta04512	1	87	0.0647941	0.104938	RELN	http://www.genome.jp/kegg-bin/show_pathway?bta04512/bta:281450%09red
Morphine addiction	KEGG PATHWAY	bta05032	1	92	0.0683526	0.108346	PDE1A	http://www.genome.jp/kegg-bin/show_pathway?bta05032/bta:281969%09red
Th1 and Th2 cell differentiation	KEGG PATHWAY	bta04658	1	98	0.0726057	0.110339	MAF	http://www.genome.jp/kegg-bin/show_pathway?bta04658/bta:782481%09red
Sphingolipid signaling pathway	KEGG PATHWAY	bta04071	1	120	0.0880425	0.127362	SGMS1	http://www.genome.jp/kegg-bin/show_pathway?bta04071/bta:533538%09red
Metabolic pathways	KEGG PATHWAY	bta01100	3	1468	0.0982793	0.135792	PDE1A|MGLL|SGMS1	http://www.genome.jp/kegg-bin/show_pathway?bta01100/bta:505290%09red/bta:533538%09red/bta:281969%09red
Purine metabolism	KEGG PATHWAY	bta00230	1	135	0.0984266	0.135792	PDE1A	http://www.genome.jp/kegg-bin/show_pathway?bta00230/bta:281969%09red
Retrograde endocannabinoid signaling	KEGG PATHWAY	bta04723	1	152	0.110059	0.150447	MGLL	http://www.genome.jp/kegg-bin/show_pathway?bta04723/bta:505290%09red
Transcriptional misregulation in cancer	KEGG PATHWAY	bta05202	1	188	0.134221	0.173903	MAF	http://www.genome.jp/kegg-bin/show_pathway?bta05202/bta:782481%09red
Focal adhesion	KEGG PATHWAY	bta04510	1	198	0.14082	0.176426	RELN	http://www.genome.jp/kegg-bin/show_pathway?bta04510/bta:281450%09red
Calcium signaling pathway	KEGG PATHWAY	bta04020	1	203	0.144102	0.177448	PDE1A	http://www.genome.jp/kegg-bin/show_pathway?bta04020/bta:281969%09red
Thermogenesis	KEGG PATHWAY	bta04714	1	239	0.167381	0.197934	MGLL	http://www.genome.jp/kegg-bin/show_pathway?bta04714/bta:505290%09red
Human papillomavirus infection	KEGG PATHWAY	bta05165	1	345	0.232465	0.264406	RELN	http://www.genome.jp/kegg-bin/show_pathway?bta05165/bta:281450%09red
PI3K-Akt signaling pathway	KEGG PATHWAY	bta04151	1	373	0.248828	0.278762	RELN	http://www.genome.jp/kegg-bin/show_pathway?bta04151/bta:281450%09red
Olfactory transduction	KEGG PATHWAY	bta04740	1	1161	0.594009	0.614635	PDE1A	http://www.genome.jp/kegg-bin/show_pathway?bta04740/bta:281969%09red
--------------------
