# Supplementary material for: Genome-Wide Association Integrating a Transcriptomic Meta-Analysis Suggests That Genes Related to Fat Deposition and Muscle Development Are Closely Associated with Growth in Huaxi Cattle
Source: Vet Sci. 2025 Feb 2;12(2):109. doi: 10.3390/vetsci12020109 (PMC11860805; doi:10.3390/vetsci12020109)
Supplement: Supplementary file 1 [file vetsci-12-00109-s001.zip › Table S9 GO functional enrichment analysis of DE_CDGs.xlsx]

## Sheet: Sheet1
#Term	Database	ID	Input number	Background number	P-Value	Corrected P-Value	Input	Hyperlink
establishment or maintenance of epithelial cell apical/basal polarity	Gene Ontology	GO:0045197	2	14	6.57039e-05	0.00978988	MTCL1|FAT1	http://amigo.geneontology.org/amigo/term/GO:0045197
proteolysis	Gene Ontology	GO:0006508	3	368	0.00268165	0.0412087	TRABD2B|RELN|ADAMTS17	http://amigo.geneontology.org/amigo/term/GO:0006508
positive regulation of small GTPase mediated signal transduction	Gene Ontology	GO:0051057	1	5	0.00455054	0.0412087	RELN	http://amigo.geneontology.org/amigo/term/GO:0051057
intercellular canaliculus	Gene Ontology	GO:0046581	1	5	0.00455054	0.0412087	ABCC2	http://amigo.geneontology.org/amigo/term/GO:0046581
organic anion transmembrane transporter activity	Gene Ontology	GO:0008514	1	5	0.00455054	0.0412087	ABCC2	http://amigo.geneontology.org/amigo/term/GO:0008514
ventral spinal cord development	Gene Ontology	GO:0021517	1	5	0.00455054	0.0412087	RELN	http://amigo.geneontology.org/amigo/term/GO:0021517
postsynaptic density protein 95 clustering	Gene Ontology	GO:0097119	1	5	0.00455054	0.0412087	RELN	http://amigo.geneontology.org/amigo/term/GO:0097119
reelin-mediated signaling pathway	Gene Ontology	GO:0038026	1	5	0.00455054	0.0412087	RELN	http://amigo.geneontology.org/amigo/term/GO:0038026
integral component of organelle membrane	Gene Ontology	GO:0031301	1	6	0.00530704	0.0412087	TRABD2B	http://amigo.geneontology.org/amigo/term/GO:0031301
membrane	Gene Ontology	GO:0016020	3	482	0.00567582	0.0412087	TRABD2B|MGLL|ABCC2	http://amigo.geneontology.org/amigo/term/GO:0016020
regulation of behavior	Gene Ontology	GO:0050795	1	7	0.00606299	0.0412087	RELN	http://amigo.geneontology.org/amigo/term/GO:0050795
regulation of chondrocyte differentiation	Gene Ontology	GO:0032330	1	7	0.00606299	0.0412087	MAF	http://amigo.geneontology.org/amigo/term/GO:0032330
protein kinase A signaling	Gene Ontology	GO:0010737	1	8	0.00681839	0.0412087	MYOM1	http://amigo.geneontology.org/amigo/term/GO:0010737
xenobiotic transmembrane transporter activity	Gene Ontology	GO:0042910	1	8	0.00681839	0.0412087	ABCC2	http://amigo.geneontology.org/amigo/term/GO:0042910
lipase activity	Gene Ontology	GO:0016298	1	8	0.00681839	0.0412087	MGLL	http://amigo.geneontology.org/amigo/term/GO:0016298
receptor localization to synapse	Gene Ontology	GO:0097120	1	8	0.00681839	0.0412087	RELN	http://amigo.geneontology.org/amigo/term/GO:0097120
positive regulation of synapse maturation	Gene Ontology	GO:0090129	1	8	0.00681839	0.0412087	RELN	http://amigo.geneontology.org/amigo/term/GO:0090129
Golgi trans cisterna	Gene Ontology	GO:0000138	1	8	0.00681839	0.0412087	SGMS1	http://amigo.geneontology.org/amigo/term/GO:0000138
regulation of NMDA receptor activity	Gene Ontology	GO:2000310	1	9	0.00757324	0.0412087	RELN	http://amigo.geneontology.org/amigo/term/GO:2000310
xenobiotic transport	Gene Ontology	GO:0042908	1	9	0.00757324	0.0412087	ABCC2	http://amigo.geneontology.org/amigo/term/GO:0042908
positive regulation of dendritic spine morphogenesis	Gene Ontology	GO:0061003	1	9	0.00757324	0.0412087	RELN	http://amigo.geneontology.org/amigo/term/GO:0061003
M band	Gene Ontology	GO:0031430	1	10	0.00832755	0.0412087	MYOM1	http://amigo.geneontology.org/amigo/term/GO:0031430
response to pain	Gene Ontology	GO:0048265	1	10	0.00832755	0.0412087	RELN	http://amigo.geneontology.org/amigo/term/GO:0048265
lens fiber cell differentiation	Gene Ontology	GO:0070306	1	10	0.00832755	0.0412087	MAF	http://amigo.geneontology.org/amigo/term/GO:0070306
microtubule binding	Gene Ontology	GO:0008017	2	188	0.00907613	0.0412087	MTCL1|EML6	http://amigo.geneontology.org/amigo/term/GO:0008017
positive regulation of CREB transcription factor activity	Gene Ontology	GO:0032793	1	11	0.00908131	0.0412087	RELN	http://amigo.geneontology.org/amigo/term/GO:0032793
positive regulation of long-term synaptic potentiation	Gene Ontology	GO:1900273	1	11	0.00908131	0.0412087	RELN	http://amigo.geneontology.org/amigo/term/GO:1900273
extrinsic component of mitochondrial inner membrane	Gene Ontology	GO:0031314	1	11	0.00908131	0.0412087	COQ4	http://amigo.geneontology.org/amigo/term/GO:0031314
sarcomere	Gene Ontology	GO:0030017	1	11	0.00908131	0.0412087	MYOM1	http://amigo.geneontology.org/amigo/term/GO:0030017
apical plasma membrane	Gene Ontology	GO:0016324	2	192	0.00944602	0.0412087	FAT1|ABCC2	http://amigo.geneontology.org/amigo/term/GO:0016324
positive regulation of excitatory postsynaptic potential	Gene Ontology	GO:2000463	1	12	0.00983452	0.0412087	RELN	http://amigo.geneontology.org/amigo/term/GO:2000463
camera-type eye morphogenesis	Gene Ontology	GO:0048593	1	12	0.00983452	0.0412087	FAT1	http://amigo.geneontology.org/amigo/term/GO:0048593
acylglycerol lipase activity	Gene Ontology	GO:0047372	1	12	0.00983452	0.0412087	MGLL	http://amigo.geneontology.org/amigo/term/GO:0047372
serine-type peptidase activity	Gene Ontology	GO:0008236	1	12	0.00983452	0.0412087	RELN	http://amigo.geneontology.org/amigo/term/GO:0008236
layer formation in cerebral cortex	Gene Ontology	GO:0021819	1	13	0.0105872	0.0412087	RELN	http://amigo.geneontology.org/amigo/term/GO:0021819
ubiquinone biosynthetic process	Gene Ontology	GO:0006744	1	13	0.0105872	0.0412087	COQ4	http://amigo.geneontology.org/amigo/term/GO:0006744
apicolateral plasma membrane	Gene Ontology	GO:0016327	1	13	0.0105872	0.0412087	MTCL1	http://amigo.geneontology.org/amigo/term/GO:0016327
bile acid and bile salt transport	Gene Ontology	GO:0015721	1	14	0.0113393	0.0412087	ABCC2	http://amigo.geneontology.org/amigo/term/GO:0015721
epithelial cell morphogenesis	Gene Ontology	GO:0003382	1	14	0.0113393	0.0412087	FAT1	http://amigo.geneontology.org/amigo/term/GO:0003382
sphingolipid biosynthetic process	Gene Ontology	GO:0030148	1	14	0.0113393	0.0412087	SGMS1	http://amigo.geneontology.org/amigo/term/GO:0030148
glial cell differentiation	Gene Ontology	GO:0010001	1	14	0.0113393	0.0412087	RELN	http://amigo.geneontology.org/amigo/term/GO:0010001
transmembrane transport	Gene Ontology	GO:0055085	2	221	0.012325	0.0434874	SLC22A23|ABCC2	http://amigo.geneontology.org/amigo/term/GO:0055085
positive regulation of synaptic transmission, glutamatergic	Gene Ontology	GO:0051968	1	16	0.0128419	0.0434874	RELN	http://amigo.geneontology.org/amigo/term/GO:0051968
cell development	Gene Ontology	GO:0048468	1	16	0.0128419	0.0434874	MAF	http://amigo.geneontology.org/amigo/term/GO:0048468
associative learning	Gene Ontology	GO:0008306	1	17	0.0135924	0.0450059	RELN	http://amigo.geneontology.org/amigo/term/GO:0008306
integral component of plasma membrane	Gene Ontology	GO:0005887	3	677	0.0142424	0.046133	TRABD2B|SGMS1|ABCC2	http://amigo.geneontology.org/amigo/term/GO:0005887
long-term memory	Gene Ontology	GO:0007616	1	20	0.0158406	0.050218	RELN	http://amigo.geneontology.org/amigo/term/GO:0007616
cytokine production	Gene Ontology	GO:0001816	1	21	0.0165889	0.0504437	MAF	http://amigo.geneontology.org/amigo/term/GO:0001816
mRNA 3'-UTR AU-rich region binding	Gene Ontology	GO:0035925	1	21	0.0165889	0.0504437	RBMS3	http://amigo.geneontology.org/amigo/term/GO:0035925
filamentous actin	Gene Ontology	GO:0031941	1	23	0.0180839	0.0538899	SPECC1	http://amigo.geneontology.org/amigo/term/GO:0031941
Wnt-protein binding	Gene Ontology	GO:0017147	1	25	0.0195767	0.0571946	TRABD2B	http://amigo.geneontology.org/amigo/term/GO:0017147
ceramide biosynthetic process	Gene Ontology	GO:0046513	1	27	0.0210673	0.0580351	SGMS1	http://amigo.geneontology.org/amigo/term/GO:0046513
positive regulation of protein secretion	Gene Ontology	GO:0050714	1	27	0.0210673	0.0580351	MYOM1	http://amigo.geneontology.org/amigo/term/GO:0050714
positive regulation of TOR signaling	Gene Ontology	GO:0032008	1	27	0.0210673	0.0580351	RELN	http://amigo.geneontology.org/amigo/term/GO:0032008
microtubule bundle formation	Gene Ontology	GO:0001578	1	28	0.0218118	0.0580351	MTCL1	http://amigo.geneontology.org/amigo/term/GO:0001578
negative regulation of Wnt signaling pathway	Gene Ontology	GO:0030178	1	28	0.0218118	0.0580351	TRABD2B	http://amigo.geneontology.org/amigo/term/GO:0030178
inner ear development	Gene Ontology	GO:0048839	1	29	0.0225558	0.0588405	MAF	http://amigo.geneontology.org/amigo/term/GO:0048839
positive regulation of protein tyrosine kinase activity	Gene Ontology	GO:0061098	1	30	0.0232992	0.0588405	RELN	http://amigo.geneontology.org/amigo/term/GO:0061098
dendrite development	Gene Ontology	GO:0016358	1	30	0.0232992	0.0588405	RELN	http://amigo.geneontology.org/amigo/term/GO:0016358
muscle contraction	Gene Ontology	GO:0006936	1	32	0.0247845	0.0613455	MYOM1	http://amigo.geneontology.org/amigo/term/GO:0006936
long-term synaptic potentiation	Gene Ontology	GO:0060291	1	33	0.0255263	0.0613455	RELN	http://amigo.geneontology.org/amigo/term/GO:0060291
ATPase-coupled transmembrane transporter activity	Gene Ontology	GO:0042626	1	33	0.0255263	0.0613455	ABCC2	http://amigo.geneontology.org/amigo/term/GO:0042626
positive regulation of protein-containing complex assembly	Gene Ontology	GO:0031334	1	34	0.0262676	0.0621249	TRABD2B	http://amigo.geneontology.org/amigo/term/GO:0031334
lateral plasma membrane	Gene Ontology	GO:0016328	1	39	0.0299659	0.0697643	MTCL1	http://amigo.geneontology.org/amigo/term/GO:0016328
hippocampus development	Gene Ontology	GO:0021766	1	40	0.0307039	0.0703829	RELN	http://amigo.geneontology.org/amigo/term/GO:0021766
regulation of autophagy	Gene Ontology	GO:0010506	1	41	0.0314415	0.0709815	MTCL1	http://amigo.geneontology.org/amigo/term/GO:0010506
positive regulation of translation	Gene Ontology	GO:0045727	1	42	0.0321784	0.0710771	RBMS3	http://amigo.geneontology.org/amigo/term/GO:0045727
filopodium	Gene Ontology	GO:0030175	1	43	0.0329149	0.0710771	FAT1	http://amigo.geneontology.org/amigo/term/GO:0030175
integral component of Golgi membrane	Gene Ontology	GO:0030173	1	44	0.0336508	0.0716281	SGMS1	http://amigo.geneontology.org/amigo/term/GO:0030173
positive regulation of phosphatidylinositol 3-kinase signaling	Gene Ontology	GO:0014068	1	55	0.0417106	0.0863177	RELN	http://amigo.geneontology.org/amigo/term/GO:0014068
kinase binding	Gene Ontology	GO:0019900	1	56	0.0424401	0.0866243	MYOM1	http://amigo.geneontology.org/amigo/term/GO:0019900
microtubule organizing center	Gene Ontology	GO:0005815	1	57	0.0431691	0.0869216	SPECC1	http://amigo.geneontology.org/amigo/term/GO:0005815
locomotory behavior	Gene Ontology	GO:0007626	1	66	0.0497062	0.0949516	RELN	http://amigo.geneontology.org/amigo/term/GO:0007626
phosphatidylinositol binding	Gene Ontology	GO:0035091	1	68	0.0511531	0.0952726	SNX29	http://amigo.geneontology.org/amigo/term/GO:0035091
protein homodimerization activity	Gene Ontology	GO:0042803	2	514	0.0579028	0.101236	MTCL1|MYOM1	http://amigo.geneontology.org/amigo/term/GO:0042803
transmembrane transporter activity	Gene Ontology	GO:0022857	1	79	0.0590735	0.101236	SLC22A23	http://amigo.geneontology.org/amigo/term/GO:0022857
spindle pole	Gene Ontology	GO:0000922	1	80	0.0597904	0.101236	MTCL1	http://amigo.geneontology.org/amigo/term/GO:0000922
cell-cell adhesion	Gene Ontology	GO:0098609	1	80	0.0597904	0.101236	FAT1	http://amigo.geneontology.org/amigo/term/GO:0098609
peptidyl-tyrosine phosphorylation	Gene Ontology	GO:0018108	1	83	0.0619379	0.102542	RELN	http://amigo.geneontology.org/amigo/term/GO:0018108
integral component of endoplasmic reticulum membrane	Gene Ontology	GO:0030176	1	84	0.0626527	0.102585	SGMS1	http://amigo.geneontology.org/amigo/term/GO:0030176
metalloendopeptidase activity	Gene Ontology	GO:0004222	1	92	0.0683526	0.108346	TRABD2B	http://amigo.geneontology.org/amigo/term/GO:0004222
negative regulation of canonical Wnt signaling pathway	Gene Ontology	GO:0090090	1	98	0.0726057	0.110339	RBMS3	http://amigo.geneontology.org/amigo/term/GO:0090090
homophilic cell adhesion via plasma membrane adhesion molecules	Gene Ontology	GO:0007156	1	98	0.0726057	0.110339	FAT1	http://amigo.geneontology.org/amigo/term/GO:0007156
actin filament organization	Gene Ontology	GO:0007015	1	99	0.0733127	0.110339	FAT1	http://amigo.geneontology.org/amigo/term/GO:0007015
negative regulation of gene expression	Gene Ontology	GO:0010629	1	99	0.0733127	0.110339	RBMS3	http://amigo.geneontology.org/amigo/term/GO:0010629
actin cytoskeleton organization	Gene Ontology	GO:0030036	1	114	0.083857	0.123518	SPECC1	http://amigo.geneontology.org/amigo/term/GO:0030036
calmodulin binding	Gene Ontology	GO:0005516	1	114	0.083857	0.123518	PDE1A	http://amigo.geneontology.org/amigo/term/GO:0005516
axon guidance	Gene Ontology	GO:0007411	1	115	0.0845558	0.123518	RELN	http://amigo.geneontology.org/amigo/term/GO:0007411
lamellipodium	Gene Ontology	GO:0030027	1	124	0.0908227	0.129616	FAT1	http://amigo.geneontology.org/amigo/term/GO:0030027
cell-cell junction	Gene Ontology	GO:0005911	1	125	0.0915165	0.129616	FAT1	http://amigo.geneontology.org/amigo/term/GO:0005911
midbody	Gene Ontology	GO:0030496	1	126	0.0922098	0.129616	MTCL1	http://amigo.geneontology.org/amigo/term/GO:0030496
neuronal cell body	Gene Ontology	GO:0043025	1	156	0.112775	0.152759	PDE1A	http://amigo.geneontology.org/amigo/term/GO:0043025
ATPase activity	Gene Ontology	GO:0016887	1	159	0.114807	0.15411	ABCC2	http://amigo.geneontology.org/amigo/term/GO:0016887
multicellular organism development	Gene Ontology	GO:0007275	1	172	0.12356	0.162371	RELN	http://amigo.geneontology.org/amigo/term/GO:0007275
extracellular matrix	Gene Ontology	GO:0031012	1	172	0.12356	0.162371	RELN	http://amigo.geneontology.org/amigo/term/GO:0031012
actin filament binding	Gene Ontology	GO:0051015	1	173	0.12423	0.162371	MYOM1	http://amigo.geneontology.org/amigo/term/GO:0051015
positive regulation of gene expression	Gene Ontology	GO:0010628	1	195	0.138846	0.176426	MYOM1	http://amigo.geneontology.org/amigo/term/GO:0010628
cell adhesion	Gene Ontology	GO:0007155	1	198	0.14082	0.176426	RELN	http://amigo.geneontology.org/amigo/term/GO:0007155
integral component of membrane	Gene Ontology	GO:0016021	5	3697	0.140904	0.176426	SLC22A23|FAT1|GYPC|FAM171B|LYSMD4	http://amigo.geneontology.org/amigo/term/GO:0016021
dendrite	Gene Ontology	GO:0030425	1	201	0.142791	0.177299	RELN	http://amigo.geneontology.org/amigo/term/GO:0030425
sequence-specific DNA binding	Gene Ontology	GO:0043565	1	208	0.147372	0.179987	MAF	http://amigo.geneontology.org/amigo/term/GO:0043565
protein binding	Gene Ontology	GO:0005515	1	224	0.157756	0.191102	PDE1A	http://amigo.geneontology.org/amigo/term/GO:0005515
mitochondrial inner membrane	Gene Ontology	GO:0005743	1	231	0.16226	0.194019	COQ4	http://amigo.geneontology.org/amigo/term/GO:0005743
extracellular space	Gene Ontology	GO:0005615	2	952	0.162768	0.194019	MTCL1|RELN	http://amigo.geneontology.org/amigo/term/GO:0005615
DNA-binding transcription factor activity	Gene Ontology	GO:0003700	1	258	0.179421	0.210502	MAF	http://amigo.geneontology.org/amigo/term/GO:0003700
protein-containing complex	Gene Ontology	GO:0032991	1	291	0.19994	0.232743	COQ4	http://amigo.geneontology.org/amigo/term/GO:0032991
cell surface	Gene Ontology	GO:0009986	1	325	0.220569	0.253789	ABCC2	http://amigo.geneontology.org/amigo/term/GO:0009986
metal ion binding	Gene Ontology	GO:0046872	2	1164	0.221427	0.253789	PDE1A|RELN	http://amigo.geneontology.org/amigo/term/GO:0046872
regulation of transcription, DNA-templated	Gene Ontology	GO:0006355	1	360	0.241273	0.272346	MAF	http://amigo.geneontology.org/amigo/term/GO:0006355
DNA-binding transcription activator activity, RNA polymerase II-specific	Gene Ontology	GO:0001228	1	385	0.255739	0.284366	MAF	http://amigo.geneontology.org/amigo/term/GO:0001228
perinuclear region of cytoplasm	Gene Ontology	GO:0048471	1	411	0.270504	0.298556	FAT1	http://amigo.geneontology.org/amigo/term/GO:0048471
signal transduction	Gene Ontology	GO:0007165	1	432	0.282225	0.309202	PDE1A	http://amigo.geneontology.org/amigo/term/GO:0007165
extracellular region	Gene Ontology	GO:0005576	1	454	0.294311	0.320091	RELN	http://amigo.geneontology.org/amigo/term/GO:0005576
DNA binding	Gene Ontology	GO:0003677	1	517	0.327857	0.353991	MAF	http://amigo.geneontology.org/amigo/term/GO:0003677
calcium ion binding	Gene Ontology	GO:0005509	1	560	0.349874	0.375045	FAT1	http://amigo.geneontology.org/amigo/term/GO:0005509
RNA polymerase II cis-regulatory region sequence-specific DNA binding	Gene Ontology	GO:0000978	1	581	0.360374	0.383541	MAF	http://amigo.geneontology.org/amigo/term/GO:0000978
negative regulation of transcription by RNA polymerase II	Gene Ontology	GO:0000122	1	625	0.381852	0.403518	MAF	http://amigo.geneontology.org/amigo/term/GO:0000122
mitochondrion	Gene Ontology	GO:0005739	1	774	0.449588	0.471751	COQ4	http://amigo.geneontology.org/amigo/term/GO:0005739
positive regulation of transcription by RNA polymerase II	Gene Ontology	GO:0045944	1	872	0.490211	0.510779	MAF	http://amigo.geneontology.org/amigo/term/GO:0045944
ATP binding	Gene Ontology	GO:0005524	1	1275	0.629123	0.646478	ABCC2	http://amigo.geneontology.org/amigo/term/GO:0005524
cytoplasm	Gene Ontology	GO:0005737	2	2867	0.655738	0.669212	RELN|MAF	http://amigo.geneontology.org/amigo/term/GO:0005737
nucleus	Gene Ontology	GO:0005634	2	2955	0.672685	0.681837	FAT1|MAF	http://amigo.geneontology.org/amigo/term/GO:0005634
nucleoplasm	Gene Ontology	GO:0005654	1	1867	0.769547	0.774747	MGLL	http://amigo.geneontology.org/amigo/term/GO:0005654
plasma membrane	Gene Ontology	GO:0005886	1	2339	0.843484	0.843484	RELN	http://amigo.geneontology.org/amigo/term/GO:0005886
